# Supplementary material for: Violet bioluminescent Polycirrus sp. (Annelida: Terebelliformia) discovered in the shallow coastal waters of the Noto Peninsula in Japan
Source: Sci Rep. 2021 Sep 27;11:19097. doi: 10.1038/s41598-021-98105-6 (PMC8476577; doi:10.1038/s41598-021-98105-6)
Supplement: Supplementary file 2 — Supplementary Information 2. [file 41598_2021_98105_MOESM2_ESM.xlsx]

## Sheet: a) fpkm+tpm_all
Supplementary Table S3. Values of fpkm and TPM for transcripts on our RNA-Seq data.
a)all transcripts without ranking , b)ranking of tentacle-specific transcripts (fpkm value >1000), c) ranking of the rest of body-specific transcripts (fpkm value > 1000). fpkm, flagments per kilobase of transcripts per million fragments; TPM, transcripts per kilobase million. Values of fpkm and TPM are shaded with yellow and light blue, respectively.
		tentacle				the rest of body
target_id	length	tot_counts	fpkm	Tt	TPMt	tot_counts	fpkm {merged} (fpkm)	Tt	TPMt	sequence (sequence)	subject id	% identity	alignment length	mismatches	gap opens	q.start	q. end	s. start	s. end	evalue	bit score	GO (GOID)	GO name
comp41144_c0_seq1	1259	2956	128.578	2347.9	119.532	981542	22665.5	779620	46902.8	TCTTTTTTTTTTATTTCTGCAACCTCATAGGTGCTATTTTATTAGCATGGTGAGTACAGCAGACGATCGGGAGTTGAAACACCAGGACAACCAACGTTGATGTTTGTGGCCGCACTTGTCAGCGCCGATTGCACTTGGTCTGGGGAAGGCACAGACCCCTGGGTGGCAATCCACTTGGCGGCAGCACCGGCAACATGAGGGCAAGCCATGGAGGTTCCGGAAATACGGTTGGTGTCGATATCACTGTTGATCCAGGCAGACAGAATGCTGACACCAGGAGCGCAGATGTCCACACAGGAGCCATAGTTGCTGAAGCTGGCACATGCGTCATTGATGTCTGTGGCGCAGACGTTATAGGCCAATGGAGCTCTGCCTGGGGATGAGTTGCAAGCATCAGCG…	sp|G1X8P8|SPAZ_ARTOA_Cuticle-degrading_serine_protease_OS=Arthrobotrys_oligospora_(strain_ATCC_24927_/_CBS_115.81_/_DSM_1491)_PE=1_SV=1	46.56	320	155	6	995	51	98	406	2e-82	265	GO:0004252,GO:0005576,GO:0005576,GO:0006508,GO:0006508,GO:0008233,GO:0008236,GO:0016787,GO:0030574	serine-type endopeptidase activity,extracellular region,extracellular region,proteolysis,proteolysis,peptidase activity,serine-type peptidase activity,hydrolase activity,collagen catabolic process
comp39636_c0_seq1	1214	2917	132.057	2402.8	122.327	1169936	20681.6	963703	57977.4	GACTTCTCCCAGAGCAAGAAGCCAACATGAAGACCCTGGTCGCCTTCCTCGCCTTGTGCACTGCTGTCTTGGCCCAAGACGTCATCGACGGCCAATACTTTATCCACGTCGACGAAACCCTGGTTCAGAGCACCAGCCAAGATGATGCTTTCGCCAACGTCCTGAAGACCCGCTTCAACATTGATGTGAAGAAATCCTACAACTTCAACCCCAAGAAGCTCCTCTTCGTTCACGCTGATGCCAAGGACATCGAGCGAGTTCGTTATCTGAAGGAAGTCAAGAAGATTGAGCAGAACGCCTGGGCATATGCCGACCAAGACTGCTCAGCAGTTGCTCATCCCGGAGTCTGGGGTCTTGATCGTATTGACCAAACTGCTGGACTACCATACACCAGTCCTT…	sp|P23653|PRTR_TRIAL_Proteinase_R_OS=Tritirachium_album_GN=PROR_PE=1_SV=1	43.69	325	157	10	237	1196	83	386	1e-65	220	GO:0004252,GO:0006508,GO:0006508,GO:0008233,GO:0008236,GO:0016787,GO:0046872	serine-type endopeptidase activity,proteolysis,proteolysis,peptidase activity,serine-type peptidase activity,hydrolase activity,metal ion binding
comp10554_c0_seq1	829	97296	12384.6	117366	5975.1	77679	14208.8	93702.1	5637.21	ACAACCCTTTCATCTTGTAGAATACAGACCATGACCACTTACTGGAGCTATTGGAGCTCTAGGACTTACCGTAGGCACAGTAGCATGATTTCACGGCTATACTCATACACCCCTATATTTCGGACTCACCATTACCATCCTTACAATAATTCAATGATGGCGGGATATTATTCGTGAAGGAACTTTTCTAGGACACCACACAACCTATGTAGCAAAAGGACTCCGCTGAGGAATAATTCTCTTCATTACTTCTGAAGTAATATTTTTCTTTGCTTTTTTCTGAGCCTTTTTTCATAGAAGACTTGCGCCTACCCCAGAGCTAGGCTGTGCCTGGCCCCCAACAGGTATCCAGCCCTTAAACCCTTTCGCAGTACCATTACTTAACACTGCCGTTCTTTT…	sp|Q34943|COX3_LUMTE_Cytochrome_c_oxidase_subunit_3_OS=Lumbricus_terrestris_GN=COIII_PE=3_SV=1	68.75	256	80	0	2	769	4	259	6e-111	328	GO:0004129,GO:0004129,GO:0005739,GO:0005743,GO:0005743,GO:0015002,GO:0016020,GO:0016020,GO:0016021,GO:0016491,GO:0019646,GO:0022904,GO:0055114,GO:1902600,GO:1902600	cytochrome-c oxidase activity,cytochrome-c oxidase activity,mitochondrion,mitochondrial inner membrane,mitochondrial inner membrane,heme-copper terminal oxidase activity,membrane,membrane,integral component of membrane,oxidoreductase activity,aerobic electron transport chain,respiratory electron transport chain,oxidation-reduction process,hydrogen ion transmembrane transport,hydrogen ion transmem…
comp10490_c0_seq1	578	340	52.6561	588.235	29.9472	84191	13122.3	145659	8763.01	TTTTTTTTTTACTATTTAGATCAAAATGGAACTTTATTCACAATTTATTTCTATTTTCCAAGTGGACATTGTACTTCCTCAACTTCACAGGTTCCACATGGGGTGGGAACATCTTCCGGCCAGTTGCAGTTGCCAAGGCGCTCATCAAACCTCAGGCAAGGTCCCGCGCAATTATAGTCTGAGTTGCAAGGCTGATATCCTTTGAAAGTTTCTTGCAGACAGCTGTAGAACCATTGGCAGCCGCCATCGACTGGGTACAGCTTGGGGTAGTTACCGTCACTTACGCCTACACAACTCTCCACCTGGTCGCAAGGCGGCGCAGCATTCGCACGTTCCACACATGTTTCTGTTATGAAATCAAACGCATTCTCGGGATAGCTGGGGCAATCGATGCTTCGC…
comp40183_c0_seq1	1568	189719	13058.9	120994	6159.84	128083	12200	81685.6	4914.29	TTTTTTTTTTTTATTATAAATTAAGAAAGTAAATAGTAAAGTTATAGTTTTGTAATAATACCTGTTTCTGGGAGGTTATGGAAATCTAGGGGTAAGATATCTTGTCACTCTAAAGATGTTGGCATATGAGTTCTTCCAATAATGGGCCGTTGTGCTCTAAATGCTTCCCATAAAATGAAGATAAAGAAAATTAATGAAATAAAGGAAATTATAGATCCAAATGAAGAAACTACATTTCATTTTGTGTAAGCGTCTGGATAATCTGAGTAACGTCGGGGCATGCCCCTTAGTCCCAAGAAGTGTTGTGGAAAGAATGTAAGGTTTACTCCAATAAATATTATGATAAAGTGGATTTTAGCTCATCGGTAGTGGAGGGTAATTCCTGCAAATAGGGGGAAC…	sp|Q34941|COX1_LUMTE_Cytochrome_c_oxidase_subunit_1_OS=Lumbricus_terrestris_GN=COI_PE=3_SV=1	78.53	503	107	1	1565	60	5	507	0	655	GO:0004129,GO:0004129,GO:0005506,GO:0005739,GO:0005743,GO:0005743,GO:0006119,GO:0009055,GO:0009060,GO:0016020,GO:0016021,GO:0016021,GO:0016491,GO:0020037,GO:0046872,GO:0055114,GO:0055114,GO:0055114,GO:0070469,GO:1902600,GO:1902600	cytochrome-c oxidase activity,cytochrome-c oxidase activity,iron ion binding,mitochondrion,mitochondrial inner membrane,mitochondrial inner membrane,oxidative phosphorylation,electron carrier activity,aerobic respiration,membrane,integral component of membrane,integral component of membrane,oxidoreductase activity,heme binding,metal ion binding,oxidation-reduction process,oxidation-reduction proc…
comp36065_c0_seq1	1672	250	9.86238	149.522	7.61217	255045	10699.3	152539	9176.9	CTGGGAAATAAATTAAATTTGTTTGTTTGATCGAAATGAGACTTTTTGCGATTCTCACAAAGAGAGCTCTAGAGACAGGACTAAAATGATTATGATGTTCATGTTTTACCTGTACCAGGTGCAAATAACATTGTTACGTATCAAGTACAGGCCAATACCATGTGACGACGGCATTCCCCAAGGTTGTGGAAGGCGCAGATAACTATCAACCTCACCATCCCACGTCTTCTCCCGTTTTCTTCACTTGCTTTTCTTCATCGTACACTTTTTTCATCGGTACAGCACACAAAAACCCGACAGAATTCAGAAGCCCCATGTAGTTTTATCATGATAGGAACACGAAAGAAACTTTGAGTTGTTTTTTTTCTTTTAATTGCTTAATTGTCAGTGGTCAACCAA…	sp|Q0II73|CBPO_BOVIN_Carboxypeptidase_O_OS=Bos_taurus_GN=CPO_PE=2_SV=1	33.94	330	200	10	1362	409	22	345	2e-47	175	GO:0004180,GO:0004181,GO:0005576,GO:0005576,GO:0006508,GO:0006508,GO:0008233,GO:0008237,GO:0008270,GO:0016787,GO:0046872	carboxypeptidase activity,metallocarboxypeptidase activity,extracellular region,extracellular region,proteolysis,proteolysis,peptidase activity,metallopeptidase activity,zinc ion binding,hydrolase activity,metal ion binding
comp41241_c2_seq10	702	422	42.4212	601.14	30.6041	105290	10196.4	149986	9023.3	TCTGCTACTGTTACAACGAGGACAGTCTGACCATTGTCGACGTGGAGGACAAGTCGAACATGGTCCAACTGTCTCGTACAGGATACGTGGGGTCAGAATACACACATCAGGGTTGGTTGAGTGCAGATCAATCGGTTCTACTGCTTGACGACGAGCTCGACGAGTACAGCACTTCAAACAAGGAGCAGCGCACATACATCTGGGACGTCTCCTCCTTGAGAAACCCCATACTTCAAAACACGTATAACAGTGGGCTCCTCTCTATCGACCACAACATGTACATCTTCGGGGACCTGGTCTATCAGGCCAACTACAGAACTGGACTCCGTATCTTGAGACTGGATACTGATAACTTCCAGCTGGCCGAAGTGGCTCATTTTGACAACTACCCAGACGCAG…
comp33419_c0_seq1	1234	1773	97.2162	1436.79	73.1473	151309	9027.07	122617	7376.75	ATCGCTCTTGTCAAGATGCGGTCTGTGGGCTTGCTCGTCCTATCCATGGCCCTTGGGGCTTGGGCTCAGACCCAGTCTTCGTGTACGGTGGACACTGGAGATGGGAGGTCCATCTACGACTTCACTCTGACCTCGCTTGACGGCACGCGCTCTCTTCCGTTGAGCGCGTACGCCGGCAGCACCGTGCTCATCATCAACACGGCCTGCTTCTGAGGCTTGACCGTCAGTCAGATGACTGACCTGAATGCACTAGACCTCCTCTACCCTAACACCGACTTGGTGATCCTTGCCACCCCCTGCAACAACTTTGGTCTCCAGGAACCTGCAACCAACGAGGAGATCCTGAACTGCTACGAGCAAGTCCGTCCCGGCAACGGCTACGTGCCAACCTACGAGATC…	sp|Q4AEI0|GPX2_PONPY_Glutathione_peroxidase_2_OS=Pongo_pygmaeus_GN=GPX2_PE=2_SV=2	45.36	183	94	3	106	642	6	186	3e-41	150	GO:0004601,GO:0004602,GO:0004602,GO:0005737,GO:0005737,GO:0006979,GO:0016491,GO:0055114,GO:0055114	peroxidase activity,glutathione peroxidase activity,glutathione peroxidase activity,cytoplasm,cytoplasm,response to oxidative stress,oxidoreductase activity,oxidation-reduction process,oxidation-reduction process
comp39565_c0_seq1	231	7251	5134.32	31389.6	1598.05	11107	8236.12	48082.3	2892.68	CTGTCAGAAGCCTCAACCTCAAGGGTGATGGTTTTGCCGGTCAGAGTTTTGACGAAAATCTGCATGCCACCACGCAGACGCAGAACCAAGTGGAGGGTTGATTCTTTCTGGATGTTGTAGTCGCTAAGGGTGCGGCCGTCTTCGAGCTGTTTGCCGGCAAAGATCAGCCTCTGCTGGTCTGGGGGAATGCCTTCTTTGTCCTGGATTTTGGCTTTGACGTTTTCAATGCTG	sp|P23398|UBIQP_STRPU_Polyubiquitin_(Fragment)_OS=Strongylocentrotus_purpuratus_PE=2_SV=2	98.68	76	1	0	230	3	2	77	3e-45	147	GO:0005634,GO:0005634,GO:0005737,GO:0005737	nucleus,nucleus,cytoplasm,cytoplasm
comp37863_c0_seq1	268	67	26.0969	250	12.7276	19385	8167.91	72332.1	4351.58	GGGAAGCCAGAGGGGCTACATGTATCTCGTCGGCTCAACAGACTCCAGCTATCGCAACAACTGCCAAGGTGGTCTTCACATCATCGACGTCAGCAACCCCTTGAACCCCACATTCGCCGGTTGTTTCGGAGGAGATGGCTACGTGCATGACGCCCAGTGTCTCGAGTACGAGGGACCTGACACGACCTACCAAGGCCGCGAGATCTGCTTCTGTTACAACGAGAACACTCTGACCATTGTCGATGTGGAGGACAAGTCGAACATGGTC
comp38859_c0_seq2	984	42464	3985.24	43154.5	2197	74917	7423.36	76135.2	4580.37	TTTTTTTTTTTTCTGCAGTTGCTTTATTTAGATTTTTCTACTTTTCACATGTGCTTCAGGTGTTTGAATTTAACTCGATTAATGTAATAATCGGTTGTTTTTTTTTTAAAAAGCTCCTTTTACAAAAACTTATAAACAGTACTTTTCTTCTTCAAAGTGATAGCTATAATTTTCCGTTTATATTGCGATGTTGGCATGGAACCGGGCTGCGTTTTATCGCTCTCGGTGATCCTCGTCTGCCTAGTCATGGCCCAGAGATTCTTTGTCGTACATGTATTCGCCGAGACCGGGACCGACACGCTTCAGGTTGGTGACATGGTCGGAAAGCTCCTTGATTGCCTCCACCTGCTCAGCCAGATAGTTGCCCTCCAGGAAATCGGCAAACTGGTAATCTCCGTG…	sp|P42577|FRIS_LYMST_Soma_ferritin_OS=Lymnaea_stagnalis_PE=2_SV=2	75.29	170	42	0	762	253	1	170	5e-88	268	GO:0004322,GO:0005737,GO:0005737,GO:0006826,GO:0006879,GO:0006879,GO:0008199,GO:0016491,GO:0046872,GO:0055114	ferroxidase activity,cytoplasm,cytoplasm,iron ion transport,cellular iron ion homeostasis,cellular iron ion homeostasis,ferric iron binding,oxidoreductase activity,metal ion binding,oxidation-reduction process
comp33488_c0_seq3	633	287	42.0572	453.397	23.0825	42447	7248.14	67056.9	4034.21	GTTAGAGAGAACGTTAACTGTAGCTGCCATCTAACCATCTACTCGTTGACTGGTTGATCTGAACAACATCGTCACAATGAAATGCTTGTCGCTAGTGTTTTTGGCTGTTGCTGTGATCAGCACCGCCTCAGCTCAGTTTACCGCTGGATGCAGATCATGCATTTGTGAGGAGGGAGGATGTGCGTCCAATCTCAACGTCTGCAACACGGACTTTACACCTTATGTGTGTGGACCGTACGAGATGACTTTGGCTTACTACTGTGACGGACAAGGAATTAGTCCCCAAGAGTGCGACACCACTTATACAAATGAGTTTTTGAACTGCGCTCAAAATTGGGTGTGTGCTAACGCCACGGTGAACGCTTACATGGCAAGGTTTGGCCCCGGCTGTCTTGATGG…
comp10559_c0_seq1	807	41387	7583.01	51285	2610.93	25883	6844.53	32073.1	1929.55	ATTGTATAGAAGCCAATTAATGGCACCTAACTGTTAATTAGGATCAAGCCGAATTTCGGCCTATTCAGATGGCAAACTGAGCTCAACTCTCTTTCCAAGACGCTGCATCACCAGTAATAACCCAATTAATTGCATTTCATGATCACACGATATTAATTTTAATTCTAGTTACCTCTATTGTTACATATGCATTTTCATCCTTAATATTTAATTCTTACTCATCACGATATATTCTAGAAGCTCAACAAATTGAAACAATCTGAACACTTCTCCCAGCAATTACTTTATTATTTCTAGCATTTCCATCACTCCATATTTTATATTTAATGGATGAAATATCTCAACCAGCACTAACTATAAAAACAATTGGACACCAATGGTACTGAAGATATGAATACA…	sp|Q37545|COX2_LUMTE_Cytochrome_c_oxidase_subunit_2_OS=Lumbricus_terrestris_GN=COII_PE=3_SV=1	61.88	223	85	0	69	737	1	223	5e-86	263	GO:0004129,GO:0004129,GO:0005507,GO:0005739,GO:0005743,GO:0005743,GO:0016020,GO:0016020,GO:0016021,GO:0016021,GO:0016491,GO:0016491,GO:0022900,GO:0046872,GO:0055114,GO:0055114,GO:0070469,GO:1902600,GO:1902600	cytochrome-c oxidase activity,cytochrome-c oxidase activity,copper ion binding,mitochondrion,mitochondrial inner membrane,mitochondrial inner membrane,membrane,membrane,integral component of membrane,integral component of membrane,oxidoreductase activity,oxidoreductase activity,electron transport chain,metal ion binding,oxidation-reduction process,oxidation-reduction process,respiratory chain,hyd…
comp28876_c0_seq2	945	400	27.9468	423.28	21.5493	71736	5528.86	75911.1	4566.89	AATCAGCTCTTTCGTGTAGACTAATAAACAGTCATGTATTTATCTGGAGGGGTTGAACGGTTGATGACTGCCCAACCCATACTTTTTATTTATTGGCTAATCGTTATTCAACCTTCTTGGTATACCTATATAAGAACAGTTCTTCTGAACCGATTCACTCCCGGGCGACGAGGCGATCACAGAAGTGACAACTAGGAGGTCTTACGTAGACAGTCCAGACACCGCCAGTCCGTAACCGTTCAGGTAGCGCTACTTGGCTGTTCGACAAGAACCTGCAAACAGCAGCTCGACGTGACATTAGGTTACCGAAGTGACAATATTATTCAGCAACAATGGCATCTCCTTTGGACGGCAAGTGGAAGAAGATTGAAGTGACCGGCCTCGATGCCATCATCAAGG…
comp42192_c0_seq13	1752	354199	7552.74	202168	10292.4	194305	5523.99	110905	6672.14	ACTCAAATTTGACAATTCACAACACCAACAAACGTGAAGTGATTCAAGTGAACTTGACGAAAGAAACAGTTCCGTGATCCAAACGAGCTATTTTCTACAAAGTTATTTTCTCCCAGAAGACAAGGCTAGAGATCACAATGAAGGCTCCAGCTATCGGCATCGACCTGGGCACGACCTATTCCTGTGTGGGCGTCTTCCAACACGGCAAAGTCGAGATTATCGCCAACGATCAAGGCAACAGGACGACGCCCAGTTATGTGGCGTTCACGGACAGCGAGCGTCTTATCGGCGACGGCGCCAAGAACCAGGTGGCCATGAACCCCGAGAACACCGTCTTCGACGCCAAGAGGCTGATAGGACGAAAGTTTGACAGCGCCGACGTGCAAAACGACATCAAAC…	sp|Q91233|HSP70_ONCTS_Heat_shock_70_kDa_protein_OS=Oncorhynchus_tschawytscha_GN=hsp70_PE=2_SV=1	79.14	537	110	2	141	1751	5	539	0	815	GO:0000166,GO:0005524	nucleotide binding,ATP binding
comp42192_c0_seq4	536	48597	7890.02	90666	4615.83	27691	5475.66	51662.3	3108.06	AAAGTGTCGGCCAGGAACACGTTGGAGCACTACGTTTTCCAGTACAAACAAGCGGCCAGCGAGGCCGACGGCTCCAAGCTGTCGGAGGCCGACAAGGAGCAGGTCCTGGGCAAGTGTGAGCAGTGCCTCAAGTGGCTGGACGCCAACACGACGGCTGACAAGGACGAGTTTGAGCACGAGTTACAGGAGCTCCACAAGACGTGCTCCCCCATCATGGCCAAGCTTCACGGAGCCGGCGCTCAGCCTCAGGGAGCCCAGGCCACGGGGCCTCAGGCTGCTTCTTCCAATCCCCGAGGACCCACCGTGGAGGAGGTCGACTAAACACACACGGACTGGACATTATCTGAACATTAAGTGTCGAAAACGAACATTAAAAATAAAAATGTGTGATTATCCTTT…	sp|P41827|HSP74_ANOAL_Heat_shock_protein_70_B2_OS=Anopheles_albimanus_GN=HSP70B2_PE=3_SV=1	51.4	107	51	1	1	318	534	640	1e-23	101	GO:0000166,GO:0005524	nucleotide binding,ATP binding
comp17641_c0_seq1	496	0	0	0	0	24096	5086.48	48580.6	2922.66	TTTTTTTTTTTTAATGCTCAAGCTCCTCATTTATTATCTGATAAACATCATAACGTCCGATTGGCGGTCGCTGAATCCACGAATCTTTTCAACGACTGACGCGAAACACCGCCTCAATCTTTGTGCTTTTTGGGACAATTGACTTTGATCGATCTGTAGCCACCAACGCATCTGTATCTGCTGGTTGTCTTTATGTCACATCGGCGATAGTTCCACCATCCACTGGTACAACTTTTGAAGTAAAAGGTGTACGTTCCTTTCGTCAAGCATCCGTCGTGTATCCTCGTGTAGCACTCGCGATGTTGTATGCGAAATTCATCTGCGTGGAGGCCATCTTCCTGTCTTTCCTCCAGTTCCTTTCCTTTGGGCATCACATCGATACTGGGGCCGTCCTGGGAG…
comp28611_c0_seq1	558	0	0	0	0	29233	5046.03	52388.9	3151.77	CGTGTGCTCTTCCGATCTAGGTAGCAACCCTGTGCTGAAACTGAACTCACTCAGACAACTTTAGGTCCCATCCTCCCCCCTGTACAAGATGAACAAGTCCTTGTTGGCTCTGTCTGTCGCTGTGGCCTGTCTTGCCCTGGCCGAGGCTGGCTGTTGGATCTGTGTCATCCCGATAAATATAGAATTCGACCCAGCCACAGGCGGAGATTTGCTCGCTCAAGACGAAGCAAATACGCTCTCAAAAGTGCAGACAGTTTCCTTGGAGTTTCAAACACGTGAAGAAGCTGACGCCTTCAAGAATTTCGCAGCACTCGTGAATGACAACGACGTTAGCTTGGAAGACCTCGAAGACTGCGCTAATTCACTGATCAATGAACGGGCAGGCACAGAATAGGTGAA…
comp10716_c0_seq1	1622	749	31.584	461.776	23.5091	99657	4556.37	61440.8	3696.34	ATACTGTCTACATGCATGCTGTGAGAGGCGTGAGCCCCAAAGAAACGAAATTTCTTCTTTAGGAGCAACTCCATTTATTTGATCATTTACGTACATACATTGTAGGCGTGGTGGTGATAGTTGCGATATGTTTATTAATAAAACTTGCCATTTTCAAGGTACCAGTTTAAATAAATCTACTTTCATCACAATTTGACAATTTTATAGAACAGCCAGCCTATATTAAGACAGTCATCATCAATTAGCACTATTTAAGAAATAAAAACAGATTTTGGGCGTAGACCGGTGCCAAACTTGTAAGTGGTTTGATCAAAACTTCCGTTTTTCCTCTGACCACAAGGTTTCTCTGTAAGTGTTGTGGTGGTTGCTCATGCCAGTGTAGTTGTTGTTGTTTAAGGG…	sp|Q504N0|CBPA2_MOUSE_Carboxypeptidase_A2_OS=Mus_musculus_GN=Cpa2_PE=2_SV=1	37.72	395	232	6	1553	405	20	412	4e-86	279	GO:0004180,GO:0004180,GO:0004181,GO:0005576,GO:0005576,GO:0005576,GO:0006508,GO:0006508,GO:0008233,GO:0008237,GO:0008270,GO:0016787,GO:0046872	carboxypeptidase activity,carboxypeptidase activity,metallocarboxypeptidase activity,extracellular region,extracellular region,extracellular region,proteolysis,proteolysis,peptidase activity,metallopeptidase activity,zinc ion binding,hydrolase activity,metal ion binding
comp10449_c0_seq1	1418	32190	4870.64	22701	1155.71	18487	4430.5	13037.4	784.342	TTTTTTTTTAGTGTAAATAAATAATGATTTGTTGAAATAGATAATTAGGCTTAAACCTTAAGGATTATTTTTATACATAAATACTATAAATATAGAGAAATTTTCTTTTTTTAAGGTCCTTTCGTACAATTAAAATAGGTTATTGAAATAAATTAAGGATAGAATCTGACCTAGCTCACGCCGGTCTGAACTCAGCTCATGTAAGACTTTAAAGGTTGAACAAACCTACCATAATAAACTTCTGCTATTTATTGGGTGTCTTAAGCCAACATCGAGGTGTCAAGCCCTTCTGTCAATGTGAACTCTTAAGAAGGATTAATCTGTTATCCCTGAGGTAGCTTATTTTATGTTCTTTTAAAGGGTCATATTTTTAAGGCTTATTGGCCTTGAAGTTAAAAT…
comp33419_c1_seq1	1538	657	23.8576	427.178	21.7477	115740	4332.01	75253.6	4527.33	GAGAGAACTAGCTAGTTTATGTTAGAGATGCGGATCGTGACGTCAGCGTGTTTGCTTGTGCTCGCCGTCTGGCATCGTGCTGAAGCCCAGTTCAACTATGGTGAAGCACTTGAAAAGTCCATTCTGTTTTACGAGGCCCAGAGATCCGGCACTCTCCCGGCGGACAACCGCATTCCCTACAGAGGCGACTCGGCCACGACCGATGGTCAAGACAACGGTCTGGATCTGACCGGGGGCTGGTACGATGCCGGTGACCATGTGAAGTTTGGCTTCCCCATGGCCTGGTCTGTGACCACACTGGCATGGGGCATCGTGGAGTTCCGCTCGGGCTACCAAAACGCCGGTCAACTAGACTACGCCCTGGACAGCATCAGGTGGCCCCTTGACTACTTCATCAAG…	sp|P26221|GUN4_THEFU_Endoglucanase_E-4_OS=Thermomonospora_fusca_GN=celD_PE=1_SV=2	51.44	451	192	10	79	1377	46	487	4e-133	414	GO:0000272,GO:0003824,GO:0004553,GO:0005975,GO:0005975,GO:0008152,GO:0008810,GO:0016787,GO:0016798,GO:0030245,GO:0030245,GO:0030246,GO:0030247,GO:0030248	polysaccharide catabolic process,catalytic activity,hydrolase activity, hydrolyzing O-glycosyl compounds,carbohydrate metabolic process,carbohydrate metabolic process,metabolic process,cellulase activity,hydrolase activity,hydrolase activity, acting on glycosyl bonds,cellulose catabolic process,cellulose catabolic process,carbohydrate binding,polysaccharide binding,cellulose binding
comp41241_c2_seq8	829	281	10.0707	338.963	17.2567	72380	4233.77	87310	5252.66	CAAACACAACAAAATGAAACTTCTGGTTATTTTCGCTGTTATAGCTGCGGCGAGCGCAAGAGTCGCGCCTCCCAAATGCCACGTGTCGGCATGGGGCGAGTGGAGCGACTGGAACGCGCCCAACCATGACAACAGCATCAAGAGCTTCCCAGTGACCGAGAAATACACCGACGGCTCCAAGAGGGCTCTGATGATGAGCATGATGCAGGAACAAGCCGACATCTTTACCAAGTGTATGAGCGAGGGAACCTGCCCACAGTACGACAACCATCAAATAGACGGCCCTGCTCAGTGCATTGGCGGAGTGGCTCGTACTGCCACAGCCGACTACCCTTGCTCCAACGTGGACATGTCGTCTTTCGTCCCAACGTCAGAGCTTTTCCCTAATCCACTCATTGG…
comp26279_c0_seq1	597	59	9.35171	98.8275	5.03133	22658	4059.08	37953.1	2283.3	TCTTGTGTTTGCAGAAACTGTCAAGATATGGCTGCAAGACTTATCTTACTGTCGATCGTGGGTCTATTGTCTCTGGCTCTCACTGAAGCTGCTTTTTGTGAAGGAGAGGACAAGGGCTTGTACAACGGCCATTGCTATTTGGTGTTCATCGGTCAGAAAACCTTCCAGGATGCCGCCGACTACTGTGAAGGTGTGGCCTCTATAGGTGGCTCTGGCGTGTCCTACCTGGCCGAGTTTGACGACATCACCGAAGAGAACTTTGTCAGCACAGTGATATCGTCTGTCACCGACCTCACTGACGCATACGTGTGGATCGGCCTTCGCAATTTTGATAGCACAAAACCTTCGGAGTTTTACTGGTTGACCAGTCTGCAAGCCCCGAGCTACGACAACTGGGAG…	sp|Q6X5T3|CTL5_BITAR_C-type_lectin_5_OS=Bitis_arietans_PE=2_SV=1	31.06	132	74	6	121	513	34	149	4e-12	65.1	GO:0005576,GO:0005576,GO:0030246	extracellular region,extracellular region,carbohydrate binding
comp40019_c0_seq12	1575	374	14.2242	237.46	12.0892	97362	4009.8	61817.1	3718.98	GGAACAAAGATGAAGTCCTCGCTGGTCGTGGTCGCCCTGCTTTGTGTGCTCGCCTCGTGCGGCGCCAAGAACGTCAGAAAGAGTCCAGTCAAAACCGAAGAGCAACCACAAGCGCCCGAGATCAAACAAGCACCAGCGCCTGAGATCAAACAAGCACCGACGCCCCAGATCAAACAAGCAGCCAGTGCCTCCGTTCCCAGTACAGATGATGACTTCGATTGCCCTAGCTTCCCCTGCCTGATATTCGAAGATAACTTTGATACATTGGATTTCAGCAAATGGAACCACGAAATAACCGCTGGAGGCGGCGGCAACTGGGAGTTCCAGTACTACACCAACAACCGTTCCAACTCTTACGTCCGCGACGGAAATCTCTACATCAAGCCGACCCTGACTGAC…	sp|Q8N0N3|BGBP_PENMO_Beta-1,3-glucan-binding_protein_OS=Penaeus_monodon_PE=2_SV=1	54.24	354	147	7	217	1272	25	365	2e-133	399	GO:0001872,GO:0002376,GO:0004553,GO:0005576,GO:0005576,GO:0005975,GO:0045087,GO:0045087	(1->3)-beta-D-glucan binding,immune system process,hydrolase activity, hydrolyzing O-glycosyl compounds,extracellular region,extracellular region,carbohydrate metabolic process,innate immune response,innate immune response
comp34021_c0_seq2	678	103	14.6874	151.917	7.73415	22270	3858.83	32846.6	1976.09	CCGATCTAGACTATCCAAAATCAGCACGCAAGCTAACAGGCCCTGCAGTCCACTACAAAAAGGGCACGAGGACCACACTTGAGTTGACTTTTACATCTGCACTGAATTTGACACAAAATGGACATCAGGTTTCTCTTGCTGGCTATTTGTGGCGTAACCCATATCAGGCTTGATGAAGCGGCATTCTGTGATGGCCAAGACATGGGATTGTACAACGGCCATTGCTACTTGGTTTTCATTGGTCAAAAGACGTTTGACGACGCCCTCGATTACTGTCAAGACTTGTCTACCATTGGTAACTCGGGTACCTCCTACCTGGCGGAGTTTGATGACATCATGGAAGAAAACTTTGCTAACACCGTGATTGCATCGGTGGATGGATTTATTGGAAATTGGATC…
comp39667_c1_seq2	1240	2693	212.737	2171.77	110.565	44656	3729	36012.9	2166.57	TTTTTTTTTTTTGAAGTCGTAAAATTTTATTTTTTTCACTCGTGGCAAATATCTTTTACATTGACAGAGATAGATTTTTTTATAGATGTAGAAAAATAATATGTTTAGTATATAAAATTTAATAGTACACTTCTAAAACCCATTTCCACTGTCGACCAGCATTGCTTTCGTTTGTGTTGTAACTTTACAGATTCGCGACATTTTTAGAAACACGTATTTACTTTATACGTATAGACCTCAGCAAGGGCTTTTTATAAGAACATTATAGAAGACACTAGCTTGATGTATAATAATTGTAGTAACAAGATTGGGATTTGGGACAATTAGGAGAAGGTATCAACTATCAAGATGCTTAACAAGTTATATTATGCATACAATCATAGTATGTTGTGTGAGGAT…
comp23953_c0_seq1	564	0	0	0	0	19393	3610.1	34384.8	2068.62	TTTTTTTTTTACGGTTTTGCATTAATTTTATTACGACCGACAAAAATATTTGTTGACATATCAATGAAGAAGGTCGCCATAACGAATGTATACGTTCTCCAGGCCAGTATCGCGAGGACTTTGCTGTGCCGTCCCAAGGGATTTTTCTCACAATTAACACCTGACTTTGACGCGTTTGTAGCCACTCACGCATCTGTAGTATGTGCGATACCAGGTTTTGCACCTGTAGGACAACCAGGAACCGGTGCAAGACTTGAAATATTTTCTGTACGATGACTTGTACGCACACGTGTTGTACCTCTTGACGTAGCAATACCCATCAACACCCACTTCTATTTCTTCCCCTTCTTGAGGGACGTCAAAACCCTCATCTTCTTCATCATCGACAGGACTTTCCCC…
comp33221_c0_seq5	512	0	0	0	0	21242	3607.03	41488.3	2495.98	GTTTTATTGTGCATATAGTCTTAACATTACAATCCAATCCGTCCATTTTTGACTCGTGTAAAAGTCAATCTCCGTAGAACGTTGGTCTCCGATGTTCTTAATTCTTTGTAGCTCTCTGTCTTATCGCTGTTCTTGTAGTCGAAAGCTCACTACGCAATTTGGCGAGAGCTGATTTCTGATTGGACACACTCAATGACGTCATCCAAAGCGACAATGCCTCTGTTGATGATTCTCACAAGCGCCTTGTAAGCCTCCGCCTCTTTGTAGTCGTCAAATTTCAAGGTCAGTTTCTTCCAACCATCTTGTTGGACGTCCTCTGTCTGTAGAGGTTCCTCTACACGGCCAGGGAGCGGGATAGCGGCGTACACGGTGATGGCAAGGCACACCACCAGGAGACAG…
comp42679_c0_seq1	577	39	5.26191	67.591	3.44107	21379	3302.09	37052	2229.09	TTTTTGTTGAATAATCATACACGCTCTTCCCTTTTATTCACATTTTTATTAAACGTTCAAACTGATGCCAGGCGTATTCTAGATTCCACAGTCCATCCACTCCACCAAGTATGGATAGTTGCAAACACTGTTGAAGGGGTCGAAAATCAAACCTTCGTTGCAAGGAAGTGTGCCAAGGTAACCTTCGAATTCACATTTGTAGAACCACTGGCAGTATTCCAGGGGGTCGGTTATTTCGTCGTGGACGGGGTGGTTTCCGTCTGCCTTATCAATGCAGTTCTGTAACTCGTTACACGGCGGGGTGGCCTGGGCGCGGAGAACACATCGGTACAAGTCATTCGGCAAGAATTCGACCGCTTGAGTTGGCCAGTCACAGTCGACCTGCTGCCATGTTCCATC…
comp18559_c0_seq1	904	372	27.7505	411.504	20.9498	34367	3041.02	38016.6	2287.12	AAATAGATCACTCATGACAGCACTCGAGATAACAATATTTACAATGTGCATGGGAATCTTCAAAGAAAGCCAATGGTGTTTTTCCACGACTTGACAGTGCTAATTTAGGGGCAACATATGGATTATCGTTGATCCCGACGGTATAAAAGGACGGCGTGGACAGAAGGCCGGGTTAGTGTCCACGTGTAGCCATCAATTTCTCGTTCCACGGACTTCGTCAATATCTCCGAACAACACACACTAATCATGTCTGGCGGATCTGCATTCCTTGGAAAATGGCAGAAGACCGGCTGCACCAATGCCGCCGCTGTCGCTGCTGAAATGGAGCCCGGCAGCTCCGCCGAAAGGAAAGCTGAGCTGACCAAACTGTTGGAAGGTCTCAACCAGGTGGAGGAGTTT…
comp31367_c0_seq1	594	138	15.5106	232.323	11.8276	20530	2833.31	34562.3	2079.3	CTGTCCGTCTCGACACGTCAGACCACTGTCCACCACCACCTCCTCACCATGAATACCTTCTATCCCGTCTTGATCATCTCCCTGATCGCCGCCGGCCTGTTGCTGGCCCAGGAATGCACGGAGGGCGACATCTGCTGTGAGGGTTGTCGCTCCTACTCCCTGTGCAGCGCCGAGGGAACATGGGAACAACAGGACTGTTCGTACCCGGACGAGGCCTACGACTTTGAGACACAACAATGTGTGCCAGCTGGTCAAGCCGCCCCTCCCTGTAACCAAGTGGCTAACTGTACCGGCAAGGAGGACGGCAGTTACGCTGACGTGGACTACGACTGTCAATGGTACTACACGTGTAGCGGAGGGGCATACTTCGGCCACCAGACATGCGCCGAGGGACTGGTT…
comp22641_c0_seq1	1381	235	8.62523	170.167	8.66322	67459	2768.2	48847.9	2938.74	AAGACTTGAGCACAGCACACACACACAGTGTACAGACACCATGAAACTGTTGGTTCTTCTTGCCGTCGTGGCGGCCGTCTCCGCCTCTGACGTTATCGACGGTGAATACATCCTCAGGCTCCGGGCTGACGTCAACGATGCCGAGATCACGACTCTCTTCAGGGAGAGGTTCAACACGGAGGCCGTCAAGTTCTTCCATTTCCGTGGAGCGACCATCGCGCACGTCAAGGCCCAACAAGCTGACGCGGAGAGGCTCCAGTGGCTCTCTGATGTCGTCTCGGTGGAGCCCAACCAGTTGTTTTATGCCACACAGTCGTGTGCCGTAGAGGCCCATCCAGGAGTCTGGGGTCTGGACCGCATTGATCAGTCGACCGACTTCCCGCCTGGTTACACCGCCGC…	sp|P80146|SEPR_THESR_Extracellular_serine_proteinase_OS=Thermus_sp._(strain_Rt41A)_PE=1_SV=3	46.36	330	153	8	224	1213	104	409	2e-63	217	GO:0004252,GO:0005576,GO:0005576,GO:0006508,GO:0006508,GO:0008233,GO:0008236,GO:0016787	serine-type endopeptidase activity,extracellular region,extracellular region,proteolysis,proteolysis,peptidase activity,serine-type peptidase activity,hydrolase activity
comp36571_c0_seq3	1012	206	13.09	203.557	10.3631	40356	2722	39877.5	2399.07	TTTTTTTTTTATTTTAATTTTTGACGAGATTTATTGGCACAGTTCACAAGTCACAAGGTCACGACTTTGTCGCTACTGAAACACTCATTGGCATCCCTTAATTTGCAGGATTCATAACTTCATCGTACCAATCTAAGAAGTAGTTGACACGAGCGAAGACGCCTGGAGCGCTGTCGGAGCACCCCCAGCCCCAGGACGTAAGGCCAATGAGCTCCCAGAGTCCCTGTGCGTTCTTGGTGACCAGTGGACCGCCAGAATCGCCCTGACACGTATCTCTAGTTTCATAGTTGCCATGGCCAGCACAGATCATGTCCTCTGTCACCACCCAGGTCGGCTGGAACTCCCTGATCTCCTGGTAGCAGTGGGTGTTGTTGACGACATACAGATTCACCGTTTGCA…	sp|P00767|CTRB_BOVIN_Chymotrypsinogen_B_OS=Bos_taurus_PE=1_SV=1	38.93	244	129	10	835	113	16	242	1e-46	164	GO:0003824,GO:0004252,GO:0005576,GO:0005615,GO:0006508,GO:0006508,GO:0007586,GO:0008233,GO:0008236,GO:0016787	catalytic activity,serine-type endopeptidase activity,extracellular region,extracellular space,proteolysis,proteolysis,digestion,peptidase activity,serine-type peptidase activity,hydrolase activity
comp32893_c0_seq2	942	148	9.96989	157.113	7.99863	34743	2654.15	36882.2	2218.87	TTTTTTTTTGAGCTGACAAATTTATTTGCATGAAACCCACAGTGACAGAGGTGGTCATGGTGATCGACGTATTGCCCAGTCGTCTGCTACTAGAGAGGTCCCCCAAAATTTGGCCATGTCGATATTTCGTTGTAGAGGGCATCGCCAGGACAGCTCGTGGCAACGCCGTCACGGTGACCATGGAGAGTGTAACCACTGACGACATTACCCAGTTGTACGCCACATGCGATCCAGTCTGCCAGCGCGTCCATGGCAACTTGATTTGGCAGGCTGGCAGTGAAGCTACCAATCATACAGCAACCGTAGGCGTCATTATTCCACTCCTGGGCGTGAGCGCCTTGGTTGTCCCAGCCCCTACCCTCGTAGATGTTCCCGTCTCCGCCAATCAGGAAGTTGTAG…	sp|Q9V3B7|PGSC1_DROME_Peptidoglycan-recognition_protein_SC1a/b_OS=Drosophila_melanogaster_GN=PGRP-SC1a_PE=1_SV=1	45.96	161	87	0	581	99	25	185	2e-46	160	GO:0002376,GO:0005576,GO:0005576,GO:0005576,GO:0005576,GO:0005576,GO:0006955,GO:0008270,GO:0008745,GO:0008745,GO:0008745,GO:0008745,GO:0009253,GO:0009253,GO:0009253,GO:0009253,GO:0016787,GO:0042834,GO:0042834,GO:0042834,GO:0042834,GO:0042834,GO:0042834,GO:0045087,GO:0045087,GO:0045087,GO:0045824,GO:0046872	immune system process,extracellular region,extracellular region,extracellular region,extracellular region,extracellular region,immune response,zinc ion binding,N-acetylmuramoyl-L-alanine amidase activity,N-acetylmuramoyl-L-alanine amidase activity,N-acetylmuramoyl-L-alanine amidase activity,N-acetylmuramoyl-L-alanine amidase activity,peptidoglycan catabolic process,peptidoglycan catabolic process…
comp27465_c0_seq2	478	19445	3489.93	40679.9	2071.02	11400	2626.18	23849.4	1434.8	GCTCTTCCGATCTGCCATTTTCCCGACGTCAAACGTAACAGCATGAGGGCCAAGTGGAGGAAGAAGCGCATGCGAAGGTTGAAGCGCAAGAGGAGGAAGATGAGGGCAAGGTCGAAGTAGGCTGCTCGTATTCCTCTGCATCTTGTGAACAGACGAGACAACTAAGCACTGTTGTGAGCCGTCCTTTGGATGATTGTCAAACATGGGACTGAAGACTAACGGCTGACTGAACATTGGGTCTCCATTAAACTCCAACCATCTATCTTGATGCATGTGAGACAGCGTATGTGTACTTCCGTCATCTACGTGTGGCCAACACCCAAGACACCGACCCAGTGAAAAAACTTTCTGCCGAAGTGGAAAAATTCCTGTTTTGACAATAACTGTGCAAAAACAGTG…
comp17614_c0_seq1	327	7628	3436.93	23327.2	1187.59	5237	2621.06	16015.3	963.497	TTTTTTTTTTTTTTAAGTGTCACTGATGGTTTTATTTTCAAATGAATTGTTGTGACATCCTTGCAATTAGTATTGCTCAGGTCTTGCTCGGGATGTCCATGATTATTCAAAATGAAGCACTGACAATCTTTCCTACAGCTTCAGCTTTGTGCGCTTCCAATGTCTCCTCTTCGCATTGTATCTGATGGTGTTGCCCGTCTTCATACGTGTCCACTGGGGAATGGGGCGATTCTGCTTTAGCTTCTTGGCCAACTTTGTCTTTATTCGGAGAGTCTTGTGGGCGCCCATGTTGACAAATTTCTGCCACCCAGGGAAAAGAGATCGGAA	sp|Q962S4|RL39_SPOFR_60S_ribosomal_protein_L39_OS=Spodoptera_frugiperda_GN=RpL39_PE=3_SV=1	86.27	51	7	0	288	136	1	51	1e-25	96.3	GO:0003735,GO:0005622,GO:0005840,GO:0005840,GO:0006412,GO:0030529	structural constituent of ribosome,intracellular,ribosome,ribosome,translation,ribonucleoprotein complex
comp43245_c0_seq1	829	508	52.2605	612.786	31.1971	22192	2597.42	26769.6	1610.49	GATCTCAGCATTTTAGTGACTGCAAACGTAAATCATTTTGGGGACCAGAAAAACATCTGCAAAAACCATCTGCAATTTGGGCAAGCTATTGGAAAAATGGCAAAGTTTTACGTCGCTGTTTTGATACTGTGCTATGTTGTTTTACACACTGGATACGAAGTAGATGGCGCTGTTGTCTACACCCGCTGGGGACGACAGACATGCGGGGGTTCAGAAAGCGAGCTGGTTTACACAGGACATGCTGCTGGACGATACTTTAGCCAGGAGGGCAGTGGATCAAATTATCTGTGTCTTCCGAGGAACCCCACTTTTGGAAACAAAGATGACACGGTCCATGGGAGAGCAATGATCTACGGAGTGGAATACCAGAACGGTGTTTCTGCTGGAAACTTTCCATTT…
comp41474_c0_seq4	673	83787	5405.11	124498	6338.21	30903	2537.23	45918.3	2762.49	GTGCTCTTCCGATCTGCCAGATACCGCTTGCGGCCCCACAAGACCGACCGACCGTCTCCCCTTTTTGTACAATTCTTCGTTCGTTGTCTTCGAGCAACCACCACCAACAACCGCAAACATGTGTGACGATGATGTTGCCGCCCTCGTAGTTGACAACGGCTCCGGCATGTGCAAGGCCGGTTTCGCCGGAGACGACGCCCCCCGTGCCGTCTTCCCCTCCATCGTCGGACGCCCCCGTCATCAGGGCGTCATGGTCGGTATGGGTCAGAAGGACAGCTACGTGGGTGACGAGGCCCAGAGCAAGCGTGGTATCCTGACCCTGAAGTACCCCATCGAGCACGGTATCGTCACCAACTGGGACGACATGGAGAAGATCTGGCATCACACCTTCTACAACGA…	sp|Q26065|ACT_PLAMG_Actin,_adductor_muscle_OS=Placopecten_magellanicus_PE=2_SV=1	99.46	185	1	0	119	673	1	185	1e-130	380	GO:0000166,GO:0005524,GO:0005737,GO:0005856,GO:0005856	nucleotide binding,ATP binding,cytoplasm,cytoskeleton,cytoskeleton
comp10683_c0_seq1	1829	24342	2125.54	13308.9	677.56	17599	2389.18	9622.2	578.882	GTTTAAACAAATAAAACATTGAGATGTGGCCTCAAAAATATAGATATAAGTATCTATCTTTAATCCATGATTAACAATAAACTTGACTCTGCTTTTTTATCTTCAATAACCTTATATCTTTTCAGCTCTCTTCTCTTTACCTCTTCCCTATATTTTTATATACACAACTTATCATTTATTATTATATGAGAAATTATAACTTGCTGAAACTCTATAATTTACTTCCCCATCATCTTCGACCCCTTAGGCATTATGTTTTCTTCGATTGTTCTTTTTATCTCTGCTAATGTTATAAAATTTTCTCAAACCTATATATCTTTAGAAACTTTTAAAAATCGATTTACTCATCTCGTTCTTCTATTTATTATTTCCATAAATATATTGATTTTTTTTCCACAT…	sp|Q34947|NU5M_LUMTE_NADH-ubiquinone_oxidoreductase_chain_5_OS=Lumbricus_terrestris_GN=ND5_PE=3_SV=1	48.05	487	247	3	229	1686	54	535	2e-110	349	GO:0005739,GO:0005743,GO:0005743,GO:0008137,GO:0008137,GO:0016020,GO:0016021,GO:0016491,GO:0042773,GO:0055114,GO:0055114,GO:0055114,GO:0070469	mitochondrion,mitochondrial inner membrane,mitochondrial inner membrane,NADH dehydrogenase (ubiquinone) activity,NADH dehydrogenase (ubiquinone) activity,membrane,integral component of membrane,oxidoreductase activity,ATP synthesis coupled electron transport,oxidation-reduction process,oxidation-reduction process,oxidation-reduction process,respiratory chain
comp41474_c0_seq3	284	16385	6102.1	57693.7	2937.2	5806	2282.27	20443.7	1229.91	GGTATCCACGAGACCACCTACAACAGCATCATGAAGTGCGACGTCGACATCCGTAAGGACCTGTACGCCAACACCGTGCTGTCCGGCGGCACCACCATGTACCCCGGTATCGCCGATCGTATGCAGAAGGAGATCACCGCCCTGGCTCCCAGCACCATGAAGATCAAGATCATTGCCCCACCAGAGCGCAAATACTCCGTATGGATCGGTGGCTCCATCCTGGCTTCCCTGTCCACCTTCCAACAGATGTGGATCAGCAAGCAAGAGTACGACGAGTCTGGCCC	sp|Q25381|ACTM_LYTPI_Actin,_muscle_(Fragment)_OS=Lytechinus_pictus_PE=3_SV=1	96.81	94	3	0	1	282	70	163	1e-60	189	GO:0000166,GO:0005524,GO:0005737,GO:0005856,GO:0005856	nucleotide binding,ATP binding,cytoplasm,cytoskeleton,cytoskeleton
comp43425_c0_seq1	848	18043	3169.82	21277.1	1083.22	8752	2280.45	10320.8	620.908	TTTCATCTTTTGACCCAGCAACAATAATAATATATAATACTCTTCCTACACCAATCTTTTGATTAGTTAACTTAATTTTCATCTTCTCACTTACATCGACATTCTGAATCAATCCGTCATCACTAACCCAAATATTTATGTTACCTAAAGAAATTATATACACCCAAACAACCCGAACCACTGGAAAACAAATTAAAAGATTTTCCCTTATTTTAACATCTATATTCTTACTTATCATTTCACTAAACTTAACAGGATTATTTCCATATGTCTTTTCATCAACAAGTCACCTATTCTTTACTATAGCTCTAGCAATCCCACTTTGATTAAGATTAATTATTTCCTCAATCCTAAACTCCCCATCTACATTTCTAGCAAGTATTCTTCCAGGAGGAGCTC…	sp|Q34946|ATP6_LUMTE_ATP_synthase_subunit_a_OS=Lumbricus_terrestris_GN=ATP6_PE=3_SV=1	47.93	217	106	4	3	644	7	219	5e-28	112	GO:0005739,GO:0005743,GO:0005743,GO:0006754,GO:0006810,GO:0006811,GO:0015078,GO:0015986,GO:0015992,GO:0016020,GO:0016021,GO:0045263,GO:0045263	mitochondrion,mitochondrial inner membrane,mitochondrial inner membrane,ATP biosynthetic process,transport,ion transport,hydrogen ion transmembrane transporter activity,ATP synthesis coupled proton transport,proton transport,membrane,integral component of membrane,proton-transporting ATP synthase complex, coupling factor F(o),proton-transporting ATP synthase complex, coupling factor F(o)
comp17334_c0_seq1	1937	113320	2805.42	58502.8	2978.39	75535	2235.04	38995.9	2346.03	GTGCTCTTCCGATCTGCTCAACTGACATCAGAGTCATTAACGCTTGTACCAGGGTTTCAAGACCAGCAAACCAGACCAAATCAAAATGGGACAGGACAAGGAACACATCAACATCGTCGTCATCGGTCACGTCGACTCTGGCAAGTCAACGACCACCGGCCATCTCATCTACAAATGTGGTGGTATCGAGAAGCGTGTCATCGAAAAGTTCGAGAAGGAAGCCCAGGAGATGGGCAAAGGTTCCTTCAAGTACGCCTGGGTCCTGGACAAGCTGAAGGCCGAGCGTGAACGTGGTATCACCATTGATATCGCCCTGTGGAAGTTCGAAACCAACAAGTTCTACGTCACCATCATTGATGCCCCTGGTCATCGTGATTTCATCAAGAACATGATCACAGG…	sp|Q92005|EF1A_DANRE_Elongation_factor_1-alpha_OS=Danio_rerio_GN=eef1a_PE=2_SV=1	85.2	446	64	1	86	1423	1	444	0	764	GO:0000166,GO:0003746,GO:0003746,GO:0003924,GO:0005525,GO:0005525,GO:0005737,GO:0005737,GO:0005737,GO:0006184,GO:0006412,GO:0006414,GO:0006414	nucleotide binding,translation elongation factor activity,translation elongation factor activity,GTPase activity,GTP binding,GTP binding,cytoplasm,cytoplasm,cytoplasm,GTP catabolic process,translation,translational elongation,translational elongation
comp30248_c0_seq1	1197	967	66.4415	807.853	41.128	28628	2205.3	23916.5	1438.84	TTTTTTTTTTGTTGTTGTTTTTCAATTATTTTTTATTTATTTTTTTTTCATTTCAATTCAAATACTGATACAAACGACTATAAAATATTTTTTATCTTTGAAAGAACACATATTGATAGGCCTATTGCTGTCTTTCAACCTAATAGGCTAGATGTCAAAACAGAACAGTTAATAAAATAACGATGGAAATCTATAAAAGTTAACCACAGAATGAAACGGTCATTTATTTAACACCGTATTTTGTGGCAGCATTGTTTGCAGCTTCGATGTATTCCTGGGCGGCCTCAGCCTTGCTCATGCCTTTTCTTTTAGTCCAGGCATCGTACTTGGCTCGCTCGAGAATGCTAACGGCGGATGGTTGACTTCTGTCACAGTCCCCACACGTGGCCTGTTTGTACA…	sp|Q5FXM5|ACBP_DICDI_Acyl-CoA-binding_protein_OS=Dictyostelium_discoideum_GN=acbA_PE=1_SV=1	47.5	80	42	0	475	236	4	83	7e-18	82.4	GO:0000062,GO:0000062,GO:0004860,GO:0005576,GO:0005615,GO:0005938,GO:0006469,GO:0006810,GO:0006974,GO:0007275,GO:0008289,GO:0009736,GO:0019901,GO:0030154,GO:0030435,GO:0030435,GO:0031982,GO:0044351	fatty-acyl-CoA binding,fatty-acyl-CoA binding,protein kinase inhibitor activity,extracellular region,extracellular space,cell cortex,negative regulation of protein kinase activity,transport,cellular response to DNA damage stimulus,multicellular organismal development,lipid binding,cytokinin-activated signaling pathway,protein kinase binding,cell differentiation,sporulation resulting in formation …
comp26587_c0_seq1	568	20505	2990.13	36100.4	1837.88	12242	2190.26	21552.8	1296.64	TTTTTTTTTGGGTTTTCATTCTTTTATTTGATGCTTCCTTAGTACACGAGTCATTGCTTCAATTATTCAACAGACAGATGGAGGACTTGCATTAAAACTTCGAGAAGCCCTTTTTGCCTTTGCTCCCCTTGGCCACTTTAATAACGTTGAATCGTACGGTCTTGCTCAGCGGCCGGCATTCACCAACGGTCACAATGTCCCCAATGGAAACGTCCCTAAAGCAAGGACTCAAATGTACGGAGATGTTCTTGTGCCTCTTCTCAAATCGGTTGTATTTCCTGACGTAGTGCAAGTAGTCCCGTCGGATCACAATCGTCCTCATCATCTTCATCTTGACAACCATACCAGTCAGGATGCGACCACGGATGCTCACATTGCCAGTAAAGGGGCATTTCTTGT…	sp|P62282|RS11_RAT_40S_ribosomal_protein_S11_OS=Rattus_norvegicus_GN=Rps11_PE=1_SV=3	80.69	145	25	2	559	134	1	145	3e-74	227	GO:0001649,GO:0003674,GO:0003723,GO:0003735,GO:0005622,GO:0005840,GO:0005840,GO:0006412,GO:0008150,GO:0016020,GO:0016020,GO:0019843,GO:0022627,GO:0022627,GO:0022627,GO:0030529,GO:0044822,GO:0070062	osteoblast differentiation,molecular_function,RNA binding,structural constituent of ribosome,intracellular,ribosome,ribosome,translation,biological_process,membrane,membrane,rRNA binding,cytosolic small ribosomal subunit,cytosolic small ribosomal subunit,cytosolic small ribosomal subunit,ribonucleoprotein complex,poly(A) RNA binding,extracellular vesicular exosome
comp26737_c0_seq1	494	11259	2431.48	22791.5	1160.32	8483	2163.72	17172.1	1033.09	TTTTTTTTTTAGGTGACAAAGATTATTTTATTGTTGCATTCCAAAGTGATGACACATTTGAATTTCACACACCAATTAAAATAGTCCTTGTCCCACCACTGACTGAATTATTTATTCTTTAACTGCGAACACTCTCTGCGGATACAGACGCTCCTTCCTTTTCGTTTTCATGGTCTTCAATGAGAGTTCGTGTCGGTTGAGGGCGCGGCGGATGGCACGGGTCTTCTTCGGCCTCAGGTCCTTGGGCTTGTACTTCTTGTTCTTGTAGAACTTTCGCAGGTTCTCTTTCTGCATCTGGTTCATGACAGTCAGTACACGAGCGATGGACTTCCGTACAATACGGATCTTGGACAGCTTGGATGCATTGCCACCAGTCACCTTGGCAACACGCAACTGAGC…	sp|Q69CJ9|RL35_OPHHA_60S_ribosomal_protein_L35_OS=Ophiophagus_hannah_GN=RPL35_PE=2_SV=3	77.87	122	27	0	483	118	1	122	6e-42	142	GO:0003735,GO:0005622,GO:0005840,GO:0005840,GO:0006412,GO:0030529	structural constituent of ribosome,intracellular,ribosome,ribosome,translation,ribonucleoprotein complex
comp42875_c0_seq1	564	21132	3219.86	37468.1	1907.51	12876	2162.08	22829.8	1373.46	TGTAAAACCTCCAAGATGTCGGACGCCGCCGCAGAAGCTCTTGAGAAGAAGAAGAGGCGAACCTTCAGGAAATACACCTTCCGGGGTGTAGATCTTGACCAACTTCTGGACATGTCCATTGAGCAGTTGATGCAGTTGTTGCACTGCCGCGCCCGCCGGAGGTTCTCCAGAGGAATCAAGCGCAAACCCACAGCTCTGATTAAACGGTTGCGAAAGGCCAAGAAAGAAGCACCCCCAATGGAAAAGCCAGAGTGTGTGAAGACGCATCTTCGAGACATGATCATCGTGCCAGAGATGATTGGAAGCATTGTGGGAGTGTACAACGGGAAAACCTTCAACCAGGTTGAGATCAAGCCTGAAATGGTCGGCCATTATCTGGGAGAATTCAGCATCACGTAC…	sp|Q945U1|RS15_ELAOL_40S_ribosomal_protein_S15_OS=Elaeis_oleifera_GN=RPS15_PE=2_SV=1	82.68	127	22	0	85	465	27	153	7e-62	195	GO:0003723,GO:0003735,GO:0005840,GO:0005840,GO:0006412,GO:0015935,GO:0030529	RNA binding,structural constituent of ribosome,ribosome,ribosome,translation,small ribosomal subunit,ribonucleoprotein complex
comp33221_c0_seq1	513	0	0	0	0	21502	2159.6	41914.2	2521.6	TTTTTTTATATGTTAATTTCAGTTTTATTGTGCATGGTCTAAGTATTACAATCAAATCCGTCCATTTTTGACTCGTGTAGACATCTCGATTTCCGACGTTCAATCTCCGAAGCTTTCTTTCTTATCGCTGTTCTTGTTGTAGACAGCTGACTATGCCTTTTGACGATCGCTGATCTCTGATTGGACACACTCAATGACGTCATCCAAAGCGACAATGCCTCTGTTGATGATTCTCACAAGCGCCTTGTAAGCCTCCGCCTCTTTGTAGTCGTCAAATTTCAAGGTCAGCTTCTTCCAATCATCTTGTTGGACGTCCTGTGTCTGTAGACCTTCCTCTACACGGCCAGGGATCGGGATAGCGGCGTACACGGTGATGGCAAGGCACACCACCAGGAGACA…
comp42552_c0_seq1	276	0	0	0	0	4483	2135.55	16242.8	977.181	GATCTCAGACAACCACCTCATTGTGTAACGTTACTTACTGTTCTGCTGATAACGAACGAGAGAAGCAAGATGAACAAGCTACTTGCGATTCTGTGCCTGGCCATGGTGTGCCTTGCTGTCACGGTGGACAGTTTTTGTTTTTTCTTATGCATAAGGATCTTCAGCCACGAGACCCAAGCCGGCCAAGCGAATGCTGCAGGTGAAGTGTCGGCCATGACCTTTGAATTTGACACCCCGGCACAGGCTGACAGCTTCGGGTATCTGGCCACGCTGCTG
comp42760_c0_seq1	366	10238	2760.03	27972.7	1424.1	6859	2119.25	18740.4	1127.44	CATGGATGCGAAAGTTGCTCCCATCAAGCTCGCTCGTGTGATGAAGATCCTTGGCAGAACAGGATCACAGGGACAATGTACACAGGTTCGCGTCGAGTTCCTGGACGACTCTAACCGATCAATCATCAGGAACGTTAAAGGTCCAGTCCGTGAAGGCGATATCCTAACTCTATTAGAGTCTGAGAGAGAAGCTAGAAGATTACGATAGGGGGATCCCTGGTCAATAGGATTCATTTGGACCAAGAGTCACTGCAAATGTACAGAGAGCTGGCTGGCTTTTTCCCCAGGATGGCAGGGAACTTCAGTCCAGGAGACATTTTAATGAAAACAAAACATGAATAAATCCTATTGACACCAGATCGGAAG	sp|Q90YP3|RS28_ICTPU_40S_ribosomal_protein_S28_OS=Ictalurus_punctatus_GN=rps28_PE=3_SV=1	87.27	55	6	1	2	163	1	55	2e-25	97.1	GO:0003735,GO:0005622,GO:0005840,GO:0005840,GO:0006412,GO:0030529	structural constituent of ribosome,intracellular,ribosome,ribosome,translation,ribonucleoprotein complex
comp42451_c0_seq1	403	13259	3162.03	32900.7	1674.98	7460	2116.78	18511.2	1113.65	TCCGATCTGTTCATTCATTTATGCTTTTTTGACGGACTGCTGGGCCTTGAGAACTTTCACAACGATCTTCTGTTCTTCAATGAGGAAAGCTCTGACGATCCTTTCACGGACACACTTGTGACACCGAGAGCCACCGTAGGTCCTGGAGACGGTCTTCAGCCTCTTGCTCATCTGGCATCGCTCCATTGGCCTGGAGGGAGTGATTCCATGGAGCTTGATTTTACAATCGCCACATTTGGGAATAGTGCCAAGCTTCTTCTTGTAGTGATACACCAGCTTTCCACCTGGAGTTTTCACAATTCGCCTCCTGTTGGAGTTGGTGTTATACGACAGCCGTCTCCTGAACGTCAACCTCTGCACCATTTTAGCGGATGGTGTCTAGTTTGGGATCCAAACAGA…	sp|P45842|RL34_AEDAL_60S_ribosomal_protein_L34_OS=Aedes_albopictus_GN=RpL34_PE=2_SV=2	73.39	109	28	1	363	37	1	108	2e-50	163	GO:0003735,GO:0005622,GO:0005840,GO:0005840,GO:0006412,GO:0030529	structural constituent of ribosome,intracellular,ribosome,ribosome,translation,ribonucleoprotein complex
comp39982_c0_seq1	2486	77483	2413.44	31167.7	1586.76	52787	2098.15	21233.7	1277.44	TTTTTTTTTTAAGATTTAATTATGCATCTTTATTTAAATGATTCATAAACTATATTTAACAAGAACAGCAGGTCTTATAAAAAAAATATTGCATATTCGACAATGTTTACGTATAATTTATACAGTGATGGACTGATGGTACAACAACATTATTGATACAACGTTATGAGACGAAACAAGATTAAGTGTTAATCAAAATTTCTATCAAATTCAATTGATAGTAAAAAAAAAAAAAATAGCAACACACACAGCATAGTTTACACTAATGGCACACATCTAAAGTTAAATACTAGTATGTTAAAAACGTGAACGACAATGATAACAGGAAAACTATCAACAAACACAAGTCATGTAATCCAATAAAAAATATTTTGCATAATTATGTATGTTTTTACAGTA…
comp41241_c0_seq5	474	0	0	0	0	9258	2098.06	19531.6	1175.04	TCTTCCGATCTCAGACAACCACCTGTAACGCCACTGAGTGTTCTGCTGATAACAAACAAGAGAAGCAAGATGAACAAGTCCCTTGTGTTTCTGTGCCTGGCCATGGTTTGCGTTGCTGTCGTGGTGGACAGTTGTGTTGTCTGCATCAGGATCAGGGTCAGGATCTTTGCGGATGACAAGACACAGAAACAGGGCCCTGGTGATGTTTCGGCTATGACTTTCGAATTTGAATCCCCTGCACAGGCTGAGAGTTTCGCGGATCTGACCACGCTGCTGAGCCAGAACGCTCTCAAGCTGTATGACGTGGCTGGCTGTATCACGGCCCTCGTCGACGACGCTGGCGCTTAAATCTGCTCAAAATTAATTTTAAAGACTTCAAAGAAAACAATGATGTCCAAC…
comp10470_c0_seq1	427	13574	2964.55	31789.2	1618.4	8841	2093.37	20704.9	1245.63	TTTTTTTTTTTTAGTTTTTAGATGTTTATTGGCTCCAACACATTTATTCACTGCTTTCCACATTCACAGTTTGCGTTCCTTTGAATGTTGTGCATGGTACGTAGCTGACCAGTGTGTAGAGTTTGTGGGGGGAGTCCTCATCCTCGTTACGCTTACGAGCCAGACGTACACGCACTCGGTAGGGAACGTTCTTCACACCCTGGGACCAGATGTGCTTGTTCAGTCTTGTCTCAATCCGTACATCCTGGGTGCCCATTTGTTTGAAGGCAAAGTCACGGATGGCCTTGATAGCCCTTGGGGCCCTTTTCTTGAAGCCGATGCCATGGATGCGTTTGTGCAGGTTGACGGTGTATTCACGCGTCACCACCTCCTGGGTGACGGACTTCTTCTTGCGATTTT…	sp|Q9IA76|RL31_PAROL_60S_ribosomal_protein_L31_OS=Paralichthys_olivaceus_GN=rpl31_PE=2_SV=1	72.58	124	31	1	412	50	1	124	2e-59	186	GO:0003735,GO:0005622,GO:0005840,GO:0005840,GO:0006412,GO:0030529	structural constituent of ribosome,intracellular,ribosome,ribosome,translation,ribonucleoprotein complex
comp25545_c0_seq2	484	0	0	0	0	8543	2084.58	17650.8	1061.89	GTTGAGCTACCATCCGTAACAACCCTAGAGTCTACTGATTCTTCTTATTGTTACTGATTTGTAACACCAGAATAAAGATGAACAAGCTGCTTGTGAATGTTTTCCTGGCCATGGTGTGTCTGGCCGTCGTGGCAGAGAGCTGTTGGCTGTGTGTCGTCATTCCCATTATTATTTTCTCAGATGAGAATATTGGTGAAGTATCCTTGGAATTTGATAACGCCCAACAGGCTGAGAGTTTTGGTTACATGGTCAAGCTGTTGACTGACAACGCCATCAAGCTGTATGACTTGGAAGGTTGCGTCAATTCGCTCATTGACGACAGCGGCCTGGCTTAAAGGTCACACCTTTTGCCGATAACCAGAGGTGAAGATCTCACAGGAATGATACAGCAAAAATAAG…
comp18644_c0_seq1	558	21058	2695.51	37738.4	1921.27	12735	2029.39	22822.6	1373.03	GTGATATTCGCGGCTCACCATGAAGTTCAACAAACTTGTGTCATCCTCCCGGAGGAAGAACCGACAGAGGCATTTCAATGCGACGTCACACACGCGCCGAAAGATCATGAGCTCCAACCTGTCCAAAGAACTCCGCCAGAAGTACAACGTTCGCAGCATCCCAATCCGCAAGGATGATGAAGTGCAGGTTGTGCGAGGACATTACAAAGGCCAGCAGGTCGGAAAGGTGGTCCAGGTCTACAGGAAAAAGTTTGTCATCCACATCGAGCGAATTCAGAGAGAGAAGGCAAACGGCGCTACTGTCCCCGTCGGCATTCACCCATCCAAGGTCGTTATCATGAAGCTGAAGATGGACAAAGACCGGAAGCTGATCCTTGAGCGCAAGGCGAAGTCCCGACA…	sp|Q95WA0|RL26_LITLI_60S_ribosomal_protein_L26_OS=Littorina_littorea_GN=RPL26_PE=2_SV=1	82.07	145	23	2	20	448	1	144	7e-61	192	GO:0003735,GO:0005622,GO:0005840,GO:0005840,GO:0006412,GO:0015934,GO:0030529	structural constituent of ribosome,intracellular,ribosome,ribosome,translation,large ribosomal subunit,ribonucleoprotein complex
comp28154_c0_seq2	573	17116	2332.19	29870.9	1520.73	12030	2013.03	20994.8	1263.07	CTCTTCCGATCTTTTTTTTTTTGCAGATTTTTTTTATTACACTCCCAGTTCACACACACCATCACATGTATGTTTGTGCCAGATGTTAACTGCACATGGGCAATATAGATTTTTCAAGACTGTTCATTTATGCCACCAGCACACATGCGCCTCCAGCGGCCTTGATCTTGTCCTCGGCTTGCTTGCTGAAGAACTTGGCCTTGACAATGACGGGTTGCTTCGGGAGATGACCTTTACCAAGCACTTTGTAGTATCCAGCTCTGACGACATCGATGACGGGTGCAACGTCGGTCTTCTTCTTGTACACTTCTCGGGTCTGCTCAGAGACCAACGACCACAGTTTGTCCAGGTTGACGTAAGGACAGTAGAATTTCTGTTGGGTCTTGTGGAAGTAACGCA…	sp|P14115|RL27A_MOUSE_60S_ribosomal_protein_L27a_OS=Mus_musculus_GN=Rpl27a_PE=2_SV=5	79.72	143	28	1	556	131	6	148	6e-67	208	GO:0003735,GO:0005622,GO:0005840,GO:0005840,GO:0006412,GO:0030529	structural constituent of ribosome,intracellular,ribosome,ribosome,translation,ribonucleoprotein complex
comp38707_c0_seq1	584	20191	2648.06	34573.6	1760.15	13235	2001.27	22662.7	1363.41	CTCTTCCGATCTGCCATTTGGGCAGAGAGACGAGCGGCAATCATGCAGATCTTTGTGAAGACCCTCACGGGCAAAACTATCACCCTTGAGGTTGAAGCCAGCGATTCCATTGAAAATGTTAAAGCCAAGATCCAAGATAAGGAAGGCATCCCGCCTGACCAGCAGCGTCTGATCTTTGCCGGCAAGCAGCTGGAGGACGGCCGCACGCTGAGCGACTACAACATCCAGAAGGAGTCTACGCTTCACCTCGTGCTCCGTCTGCGTGGTGGCGCCAAGAAGAGGAAGAAGAAGAACTACACGACGCCCAAGAAGAACAAGCACAAGAAGAAGAAGGTCAAGCTGGCCGTCCTCAAGTACTACAAGGTGGACGAGAACGGCAAAATCACCCGCCTTCGTCGT…	sp|P79781|RS27A_CHICK_Ubiquitin-40S_ribosomal_protein_S27a_OS=Gallus_gallus_GN=RPS27A_PE=2_SV=3	93.59	156	10	0	43	510	1	156	3e-73	224	GO:0002218,GO:0002224,GO:0002755,GO:0002755,GO:0002755,GO:0003735,GO:0005622,GO:0005634,GO:0005634,GO:0005654,GO:0005654,GO:0005654,GO:0005654,GO:0005654,GO:0005737,GO:0005737,GO:0005840,GO:0005840,GO:0006281,GO:0006281,GO:0006412,GO:0007250,GO:0015935,GO:0016020,GO:0019985,GO:0019985,GO:0022627,GO:0030529,GO:0034134,GO:0034138,GO:0034142,GO:0034146,GO:0034154,GO:0035419,GO:0035681,GO:0035682,GO:…	activation of innate immune response,toll-like receptor signaling pathway,MyD88-dependent toll-like receptor signaling pathway,MyD88-dependent toll-like receptor signaling pathway,MyD88-dependent toll-like receptor signaling pathway,structural constituent of ribosome,intracellular,nucleus,nucleus,nucleoplasm,nucleoplasm,nucleoplasm,nucleoplasm,nucleoplasm,cytoplasm,cytoplasm,ribosome,ribosome,DNA…
comp10423_c0_seq1	517	21213	3326.97	41030.9	2088.89	10572	2001.02	20448.7	1230.22	GCCGCATGGTGTAGAAGAGGAGGACTTTTCTCCGGCTGCCGTTTGGTTCACCGCTGTTCATTGTATTTTGACGTGATTAAGTCGACCAAACGTTCAAAATGGCCAGTTATAAAGACGAAAAATCTCAACAGGAGACTCAGCAGATCCACAGGATTCGCATCACCTTGACCAGCCGAAATGTCAAGTCCCTGGAGAAAGTATGCGCTGACCTGATCACGGGGGCCAAGGACAAGAAGCTGAAGGTCAAGGGTCCTGTGCGCATGCCCACCAAGGTGCTCCGTATCACCACCAGGAAGACGCCTTGCGGTGAGGGTTCCAAGACATGGGATCGCTACCAGATGAGGATCCACAAGCGCCTCATTGATCTGCACAGCCCGTCCGAGATCGTCAAACAGATCA…	sp|P23403|RS20_XENLA_40S_ribosomal_protein_S20_OS=Xenopus_laevis_GN=rps20_PE=3_SV=1	85.59	118	15	1	105	452	2	119	3e-63	197	GO:0003723,GO:0003735,GO:0005622,GO:0005737,GO:0005737,GO:0005840,GO:0005840,GO:0006412,GO:0015935,GO:0030529	RNA binding,structural constituent of ribosome,intracellular,cytoplasm,cytoplasm,ribosome,ribosome,translation,small ribosomal subunit,ribonucleoprotein complex
comp25690_c0_seq1	575	23749	2667.21	41302.6	2102.72	14741	1996.08	25636.5	1542.32	GGGAAGTGATCGCTGACTGACGCTCCAGTGATCAGCCAAGATGACGAACACAAAAGGTTACCGCCGGGGAACCCGAGACATGTTCTCGCGCCCCTACAAGAAAAATGGCGTCATCCCACTCTCTACCTACATGAAAGTGTACAAACGCGGCGATATCGTTGACATCAAGGGCAACGGTGCTGTCCAGAAGGGTATGCCGTACAAATACTACCACGGAAAGACTGGTCGCGTCTTCAACGTAACGCCACATGCTGTCGGAGTTGTTGTCAACAAGCGTGTCCGCGGAAAGATCCTGGCCAAGAGAATCAACATCCGCATTGAGCACATCCAGCACTCAAAGTGTCGCCAGGCTTTCCTGGAGCGCGTTGAGGCAAACGAGAGGAATAAGAAGGAAGGAAA…	sp|Q6QN05|RL21_CHILA_60S_ribosomal_protein_L21_OS=Chinchilla_lanigera_GN=RPL21_PE=2_SV=3	69.38	160	49	0	41	520	1	160	9e-62	195	GO:0003735,GO:0005622,GO:0005840,GO:0005840,GO:0006412,GO:0030529	structural constituent of ribosome,intracellular,ribosome,ribosome,translation,ribonucleoprotein complex
comp32230_c0_seq3	1399	51269	3644.46	36646.9	1865.7	23857	1991.74	17052.9	1025.92	CCCCCTTTTTTGGGCTTTTTTTGTTCTTATATTTTGTTCTTGTTTCTTTGGTCTTTTTCTTTCCGTTCGATGGTTTTCAGATTTTTTTGTTTGGAAGCCGACAAAATATTCTTTTTCGAAATATATATATATGCATACACGAACACATACATATATTTGGTCAAAAGGATATCAATAATAGTGTATCTCTTTGGTAATATTTTCTTCGGGTTTGGAAGAATTTCGTATTTTATTCAAATTTAATATCGATTTCACGCACACATACATAATAGACACACATGTACGTGATAATAGATTATTTCACATCCATGTAGTAGTTTTTTGTTTTGTTTCCTTTGGGGGAAAAAATTTGACAAAAATTTGGGTCTGAAAACAGGCCCGAATATTTGTCTGCTGAAT…	sp|P05945|MLE_TODPA_Myosin_catalytic_light_chain_LC-1,_mantle_muscle_OS=Todarodes_pacificus_PE=1_SV=2	64.94	154	52	2	1275	817	2	154	4e-61	202	GO:0005509,GO:0016459	calcium ion binding,myosin complex
comp27803_c0_seq1	917	221	19.6661	241.003	12.2695	17378	1987.91	18950.9	1140.11	TCTCGTCTCTACTCACCGTCCACACATCGTCCTCAGCTCGGCTCCAACTCTCTCCAAATCGGCAAGGCAGCAAAACACTTGAACACCTAATCAAGCATTATGGCAGATGCACAGGCAGCGATCCAGGCTCGCTTGAACGAGCTGTGGGAGGCGTTGAACTCTGGGAAACCTGACAGTGTGCCGGCTCTGTTCACCGAGGATTGCTACTACATGCCACCCCGGAAGGCCGCTCTCAAGGGCAAGGCCGCCATCCGTGAGCACTTTGTGGGGGTCATGGCCGACACAAGCCTCAAGCTGGATGACGGCAAAGTGACAGAGATCCAGGTCCTAGACAACCAGTACGCCATCTCTTCCTCAGAGTTCCAGATCACACGTAGCGGCACCCCACTCGGCGTGTCA…
comp42823_c0_seq1	491	19770	2803.77	40264.8	2049.89	11434	1986.1	23287.2	1400.98	AGCCAAACCAGGCAAAATGGGTCGTGTCAGGACGAAAACCGTCAAGAAGGCTTCCCGTGTGATCATTGAGAAGTACTACACACGTCTGACCCAGGACTTCCACACCAACAAGAGGATATGCGAGGAAATCGCCATCATCCCTAGCAAGAAGCTCAGGAACAAGATTGCTGGCTTCGTCACTCATCTGATGACACGTATCCAGAAAGGACCAGTTCGTGGTATCTCCATCAAACTTCAGGAGGAAGAGAGGGAGAGGAGGGACAACTATGTGCCTGAGATCTCTGCCATCGAGCAGGACATCATTGAGGTGGATCCTGACACCAAGGAGATGTTGAAGATGCTGGAGATGTCCAACATCCCCGTACAAGTCACCCAGCCCATCGTCCAGACGGGAGGCTT…	sp|A5PK63|RS17_BOVIN_40S_ribosomal_protein_S17_OS=Bos_taurus_GN=RPS17_PE=2_SV=1	83.06	124	20	1	17	385	1	124	1e-67	208	GO:0000028,GO:0003735,GO:0005622,GO:0005840,GO:0005840,GO:0006364,GO:0006412,GO:0006414,GO:0016020,GO:0022627,GO:0030529,GO:0034101,GO:0042274,GO:0044822,GO:0070062	ribosomal small subunit assembly,structural constituent of ribosome,intracellular,ribosome,ribosome,rRNA processing,translation,translational elongation,membrane,cytosolic small ribosomal subunit,ribonucleoprotein complex,erythrocyte homeostasis,ribosomal small subunit biogenesis,poly(A) RNA binding,extracellular vesicular exosome
comp17480_c0_seq1	357	7644	2333.78	21411.8	1090.08	5741	1983.57	16081.2	967.464	TTTTTTTTTTGGAGTTCTTAAACTATTTTATTGACCAGCAGATATATCGTTCACACTTCCTTCATGTCACGCAGACGACGGATCGTGCTTCTGACTGCCACTGCCGCGGTTGTGCTGTATACATAGGCGCCTCCGGCTACAGTCTTTCGGCAGCGGCTGCATGCCCAGATGCCTGTCGCCCTCCTCTTCATGTTATCCTTGCCACAGAAAGAGCAGGGGTACTTGGAGTGCTGTGTTATCTCCATCTTTTTGATGTCCTTCCTCAAGGAGGCACCATAACGTGTCCCGTACTTGCCAGTGATGTGAACCTTCTTCGTTCTCTTGGCCATTTTTCACTGTTTTGAGGGCGATGGCGAG	sp|O61462|RL37A_CRYST_60S_ribosomal_protein_L37a_OS=Cryptochiton_stelleri_GN=RPL37A_PE=3_SV=3	79.12	91	19	0	329	57	1	91	1e-34	121	GO:0003735,GO:0005622,GO:0005840,GO:0005840,GO:0006412,GO:0030529,GO:0046872	structural constituent of ribosome,intracellular,ribosome,ribosome,translation,ribonucleoprotein complex,metal ion binding
comp31993_c0_seq1	1879	1412	47.194	751.464	38.2572	50256	1983.2	26746.1	1609.08	TTTTTTTTTTCTGTATATACATGTTTATTTTCATAAAAGAACAAAACAGAATATAAAACAGAGTCAACAATTTAATTTGTCATCCGTAAACAAAAATGCATCGCTTATCCAATTCAGTGAGTTCATACATGTATGGGCAGTACCCTATAGTGTAGGCCTGTAGGAACAAAATACACCTTCCTTGAATTTCACTGTTCGCCTCGGTGCTGCAGACTATGTACTGCAGGTGAATGTCTCAGTATTTTGGATTTCTGGTCTCTAGAGCTCATTGACGTCGCTGAGAGGGGTAATGAGCGTGGCACACTGGCAGCTTTCGTAGCAGTTCAAGCAGAGTTCCTCTTCTGTCAGGGAGTCGTAGGGCTGACAGTTTGGTGGATTTATGTAGACGTCGCCCTCGTT…	sp|Q13231|CHIT1_HUMAN_Chitotriosidase-1_OS=Homo_sapiens_GN=CHIT1_PE=1_SV=1	40.85	448	242	7	1668	364	25	462	3e-104	330	GO:0000272,GO:0004553,GO:0004568,GO:0004568,GO:0004568,GO:0004568,GO:0005576,GO:0005576,GO:0005576,GO:0005615,GO:0005615,GO:0005615,GO:0005764,GO:0005764,GO:0005975,GO:0005975,GO:0006030,GO:0006032,GO:0006032,GO:0006032,GO:0006032,GO:0006955,GO:0008061,GO:0008061,GO:0008061,GO:0008061,GO:0008152,GO:0008843,GO:0009617,GO:0016787,GO:0016798	polysaccharide catabolic process,hydrolase activity, hydrolyzing O-glycosyl compounds,chitinase activity,chitinase activity,chitinase activity,chitinase activity,extracellular region,extracellular region,extracellular region,extracellular space,extracellular space,extracellular space,lysosome,lysosome,carbohydrate metabolic process,carbohydrate metabolic process,chitin metabolic process,chitin ca…
comp42580_c0_seq1	454	14580	2701.17	32114.5	1634.96	9129	1966.05	20107.9	1209.71	GGCTGCCATCAAGATGACAAGAAAGCGAAGGAACAACGGAAGGTCTAAGAAGGGTCGCGGCCATGTGGCCTTTGTGCGCTGTACCAACTGCGCTCGTTGTGTACCCAAGGACAAGGCGATTAAGAAGTTTGTCATTCGAAACATTGTGGAAGCCGCAGCCGTCAGAGATATCGCTGATGCCTCTGTCTACGAAATGTATGCCCTCCCCAAGCTCTATGCCAAGCTTCATTACTGTGTGAGCTGTGCCATTCACAGTAAAGTGGTCAGGAACAGATCTCGCGAGGCCCGCAAAGATAGAACTCCTCCCCCTCGCTTCCGCCCAGGCATGAGGGCTTGAGGATTCTTTTGCCCTGGAGATGCCACGTTGATTGATCTGTCGGGAATGTCGCCCCTACAAAG…	sp|P27085|RS26_OCTVU_40S_ribosomal_protein_S26_OS=Octopus_vulgaris_GN=RPS26_PE=2_SV=1	90.8	87	8	0	62	322	17	103	1e-51	167	GO:0003735,GO:0005622,GO:0005840,GO:0005840,GO:0006412,GO:0030529	structural constituent of ribosome,intracellular,ribosome,ribosome,translation,ribonucleoprotein complex
comp35584_c0_seq2	695	119	12.7481	171.223	8.717	15739	1959.26	22646	1362.41	ATATTTTCATAGTTTCTATTTTATTTTTGTCATGCTAGTAAATCCGACATAAATGATGTTTCAGCGAATCGTCCATGTGTGGTTCGTCTCGATCAGACTACCGTGGTTATTCCAAATATGGAAGGCACTGTTGTCCCTCACACGTCCCACACGGTGGAAGCACTTCATAGCGGAAGCTGCAAACGCCCAGCAGGTCGTCAAAGACCATGGCGTTAGGGTCAAATTCCTCATTCGCGTTGCACGGCTGTGTTCCAAGGTATTCCTGATTTAAACATGTGTAAAACCACTGACAGTAAGATAATATGTCTGTGTCATCACTTTCGTCGTACAAGTTGTATGAGCCATCAGCTTTACCGAGGCAACTTTGTTCTTCCTCCTGACATGCGCGTGTGGATTCAG…
comp10756_c0_seq1	646	25388	2697.42	39300.3	2000.79	15719	1906.54	24332.8	1463.89	GTAGCTGTGACGTCACGTCCTCTTTCGCCATCACCCGTTTGTGTGACTGCGTCGACTACGTTTCGTGTCTACGAAAAGACTTAAAATTCCCCAGAATGCGTTACGTGGCTGCGTATCTCTTGGCTGTATTGGGAGGCAATGCCTCGCCAAGTGCCAAAGACCTACGTAAAATCCTGAGCAGTGTCGGAGTGGATGCTGACGACGAATCCATCAACAAAGTCGTGGACGAACTCCAGGGCAAGGACATCAACGAAGTCATCGCCGCAGGTCAAGAGAAGCTGGCCAGTGTGCCCATGGGAGGTGGTGCTGTGGCCGCATCCGCCGGCGGCGCCACAGACAGCGCAGCCCCCGCAGAAGAGAAGAAAGAAGAGAAGCAGGAGGAACCCGAGGAGGAGAGCG…	sp|O01725|RLA2_BRAFL_60S_acidic_ribosomal_protein_P2_OS=Branchiostoma_floridae_PE=3_SV=1	62.93	116	38	1	96	428	1	116	2e-24	98.2	GO:0003735,GO:0005622,GO:0005840,GO:0005840,GO:0006414,GO:0030529	structural constituent of ribosome,intracellular,ribosome,ribosome,translational elongation,ribonucleoprotein complex
comp24052_c0_seq1	202	29	42.8754	143.564	7.30889	1203	1898.38	5955.45	358.286	ACTGTCTTTGTCTGTCTGGAGCCAGTTATCGATCCGAGCCATCACGTTTGTGTGAATAGTCCTCAGTCCATTTGTACGAATCTCTGTCATCATCTCTCCAATTGTCTTCATGACTTCCAGATATGGGGCGACGAATTCACTGTTTTTAATGTGATTTTTGACGTATTCTAATGCAGCTTTAACGTCGTCCCTCTTGGCCAGG
comp39994_c1_seq1	1163	29785	1987.91	25610.5	1303.84	23527	1894.34	20229.6	1217.03	GCGTCCTCCGTGCCCTAGTGTTGATTCGTGAACGTCCGTGTCACACAGTTTGAGGATGTACTCCTGCTCCAAGTTCCTCGCCCCCGTGGCCAGAACAGCGGTCAGCCGTTCTGCTGCCAGGCCCCTCGCTTCCACCCTCAGCCAAGTCAACACAACGGAGCAGGCTCCATCATGCTCATTGGTCACTTACTCCGGTCTGCAGGGCTCCAACATGACCCAAGCTAACTTAGTTTCGATATTGAACACACAGCTTCGCCAATTCCAGACCTCTGCAGGGCGAAGAGACATTGATCAGGCCGCCAAATACATCGGAGCTGGAGCCGCCACCGTTGGTGTTGCTGGCTCTGGTGCTGGAATCGGAAGCGTCTTTGGAAGTCTTGTTATCGGATACGCCAGAAA…	sp|Q9U505|AT5G_MANSE_ATP_synthase_lipid-binding_protein,_mitochondrial_OS=Manduca_sexta_PE=2_SV=1	79.21	101	18	1	215	508	31	131	3e-25	103	GO:0005739,GO:0006810,GO:0006811,GO:0008289,GO:0015078,GO:0015986,GO:0015991,GO:0015992,GO:0016020,GO:0016021,GO:0031966,GO:0033177,GO:0045263,GO:0045263	mitochondrion,transport,ion transport,lipid binding,hydrogen ion transmembrane transporter activity,ATP synthesis coupled proton transport,ATP hydrolysis coupled proton transport,proton transport,membrane,integral component of membrane,mitochondrial membrane,proton-transporting two-sector ATPase complex, proton-transporting domain,proton-transporting ATP synthase complex, coupling factor F(o),pro…
comp43757_c0_seq1	663	17384	2377.02	26220.2	1334.88	11701	1874.25	17648.6	1061.76	TTTTTTTTTTTTTTCGCCCTTCATAATCTTTTATTGATGGCATAATTTTATTCACCAGCATTTACAAGACATACTCTGGGAATTCAAAGTTCACATCTTTGCCAGTCAGCTTCTTGTAGACAGCCGAGAAAGTCTCCAACTTGTGCTCCACATTTGTCTGTTGTGTCTTGTCAAGGTGCACTTTTATCAGTCGTGATCCATCCAACTTTATCCTAATTCTCTTGCCAACAAGTTCAGCCGGGAAGCAAAGATCCTCCAAGATGCCATCATGCACAGCTGTCAGTGTGCGGCTCCTTGGTCGCTTTTGCTTGTTCTTTGTGCGGCTCTTTCTGGTTGGCTTGGGCAAAATTCGTCTCTGAGCGATGATGACAACATGCTTTCCACTGAACTTCTTCTCAA…	sp|P62083|RS7_RAT_40S_ribosomal_protein_S7_OS=Rattus_norvegicus_GN=Rps7_PE=1_SV=1	84.02	194	30	1	643	65	1	194	1e-109	320	GO:0001843,GO:0002181,GO:0003674,GO:0003735,GO:0005622,GO:0005737,GO:0005815,GO:0005840,GO:0005840,GO:0005856,GO:0006364,GO:0006412,GO:0008150,GO:0022627,GO:0022627,GO:0022627,GO:0022627,GO:0030154,GO:0030529,GO:0030686,GO:0032040,GO:0042274	neural tube closure,cytoplasmic translation,molecular_function,structural constituent of ribosome,intracellular,cytoplasm,microtubule organizing center,ribosome,ribosome,cytoskeleton,rRNA processing,translation,biological_process,cytosolic small ribosomal subunit,cytosolic small ribosomal subunit,cytosolic small ribosomal subunit,cytosolic small ribosomal subunit,cell differentiation,ribonucleopr…
comp43649_c0_seq1	314	7654	2860.1	24375.8	1240.98	4712	1858.4	15006.4	902.799	GCGGCTACAGCGCTGCACACATTGTCATCATCACTTCAGCTCCTTCACCGACAGACCTGGTGGCAGTGACTGCTTCAGCTTCTCGGCTTTCTCTGTGTCCTGGATGACGAGGGTGTAGAGGAAGCGGCTACAGCGCACCTTGAACTTGACATTGTCCTTGTTCTTCTTGATCTTGACGGATTTGGCATCAGCCCTTCTTGCCGTGAGCAGGAAGTCCTTGATCTCAACAATTTGCTTAGGCATTGTTTTTCGTGTTGGGGCCTGTCAGGCAGTGTGATGGAAATCAGTGCCTCACCACAATTTTGATGATTTAA	sp|Q95V84|RL38_BRABE_60S_ribosomal_protein_L38_OS=Branchiostoma_belcheri_GN=RPL38_PE=3_SV=1	90	70	7	0	243	34	1	70	2e-22	88.6	GO:0003735,GO:0005622,GO:0005840,GO:0005840,GO:0006412,GO:0030529	structural constituent of ribosome,intracellular,ribosome,ribosome,translation,ribonucleoprotein complex
comp27288_c0_seq1	680	61	7.22492	89.7059	4.56695	12883	1831.44	18945.6	1139.79	GATAAAAAGCCGACATCTGAATTGACCTGATTGAGTATCAGTTCAAAAAGTATTCATATAGCAGGTAACGCTCACCAGTCCTATAACGGTGTCAACTTTTGCGTTCACTCGGTCAGTCAGTAGGAAAAGCTGCTCCAGACAACAACACGTCCAGCCACGATGAACCAACAACTGGTGCTCATTTCACTGCTCGCAAGTGTGTGTTTGGTGGGCGGCCAGACATGTGAAGGGGACGAGCAGACAGGGGCCGGCTGTAAGTCCTACCAACAGTGCCAGAATGGTCAGTGGAGACAAGTGGACTGTCCTACGGATGAGGCCATCGAGTTAAATGTTCAACCTTACTTCTGTCAAAATATGAATAACGTGTCGCCACCGTGTAACATCACCATGGACTGTACT…
comp39388_c3_seq1	1597	75198	4436.16	47087	2397.21	25688	1782.29	16085.2	967.7	TTTTTTTTTGATTTTTTTTTCCGTGTGGGGATCACTTTAATGCTTTTATCATTGGCAGTAACATAATAACAAAAACAACGATGACTGCTGCAGACAAAATTGTTCTTAGAAAAAAAAAACGAAACTGCTGACTTACTGACTTACTTACGTCATGACGTACGCACGAGCCTCTGACGAGAAATAAAAACCTTACTTTTATAGTCCCTGGATAGGATTTCCAATAATATACATCCATACATACACATACATACACGACCTTTTTTCTTCTTTAGCGCAGTTAGAATCATTAATAATAATTACAAAGTTCTCTAAAGCCGTGTACATGTGTATATATAATATTATCAGTCACATCTGGAGTTGTTGACTCGTATAGTACTTCATATACAGCAAGTAGTAGTA…
comp37304_c0_seq1	1392	382	15.727	274.425	13.9711	39757	1730.78	28561.1	1718.26	TTTTTTTTTTAAGATCATATGACGACATTTTATTTTGTTTTGGTGCACACTGTTTACAATAACGCTCAGTTCCTGGGTGGAGGAGGTGGAGGGGGCACTGAACAGTCTTTCGGAGTGGCGTCGTTTCTCTGGTAGACCTCGAGGTAGTCGATGGCCATGGTTTCGACACTTCCTTGGGCCGAGTTCCTTTCTTTGTCCCAGGTCCAGTCCCATGCAGCTCTTTCGTCAATGAACTGGTTCATGGCAGGCCCGTATCCGTCGGTGTTCAACCACGGCTTGGCGTTCGCCGGATCTCCGCCACGGTTGATGTTGGCGTCGTCAAAGAAGCCAACGGTTCCTCCGACAGCGATGTTCAGGATGAAATGGAAGCATTCGTCAAAAGGTGACATGTCCGTGTTC…	sp|Q8N0N3|BGBP_PENMO_Beta-1,3-glucan-binding_protein_OS=Penaeus_monodon_PE=2_SV=1	38.84	363	179	11	1190	129	32	360	2e-68	228	GO:0001872,GO:0002376,GO:0004553,GO:0005576,GO:0005576,GO:0005975,GO:0045087,GO:0045087	(1->3)-beta-D-glucan binding,immune system process,hydrolase activity, hydrolyzing O-glycosyl compounds,extracellular region,extracellular region,carbohydrate metabolic process,innate immune response,innate immune response
comp42659_c0_seq1	729	26634	2387.42	36535	1860	15564	1709.63	21349.8	1284.43	AGCCACCAAGATGCCGAAGGCAGAGAATAAGGCTGTTGAGAAGAAACGTGGTCCCACCAGGATCATCACCAAGGAGATTGGTGGGGACAAAAATGGCAAGACCAGAACAGTCCGCGTCAGCCGCATGCCACGCTGGTATCCAACAGAGGATCGCCCAAGAAAGTTGAAGGCCCGCAAGAAGTCATTCAGTCAACACAAACACAAGCTGAGGGCATCCATTACCCCAGGCACAGTGCTCATTCTTGTCGCCGGGAGACACAAGGGAAAGCGCGTTGTGTTCCTGAAGCAGCTTCCCTCAGGTCTTCTTCTTGTCACAGGACCGTATCACCTGAACGGCTGCCCTCTGAGACGTATCAACCAGATCTACGTCATTGCCACCCAAACCAAGATCGACATCAG…	sp|Q2YGT9|RL6_PIG_60S_ribosomal_protein_L6_OS=Sus_scrofa_GN=RPL6_PE=2_SV=3	60.45	220	82	3	8	661	68	284	2e-77	242	GO:0003735,GO:0005622,GO:0005634,GO:0005840,GO:0005840,GO:0006412,GO:0016020,GO:0022625,GO:0030529,GO:0036464,GO:0044822	structural constituent of ribosome,intracellular,nucleus,ribosome,ribosome,translation,membrane,cytosolic large ribosomal subunit,ribonucleoprotein complex,cytoplasmic ribonucleoprotein granule,poly(A) RNA binding
comp43110_c0_seq1	386	13479	2562.63	34919.7	1777.77	7797	1701.74	20199.5	1215.22	GTGTAAAAACAACATCGAAAGATGGCGATCCGTCACAACCTGGCCATTGGCTTGAACAAGGGCTACAAGACGACAAAGAATGAGCAGAAACCCAAAGCTGCCAGAAGGAAAGGGACTTTGACCAAACACGCCAAGTTTATCCGTGACTTGGTGAGGGAGGTGACTGGCCACAGCCCGTTTGAGAAGAGAACCATCGAGTTGCTGAGGATCTCGAAAGACAAGAGAGCCCTGAAATACTGTAAAAAGAGGTTGGGTACCCACATCCGAGGCAAGAGGAAGAGGGAAGAGATGTCTGCCGTCATCCAACAGATGAGGAAAGCCCAACAGGCCTCCAAGCAATAAGATGCTCGCTCTGTTGTTTGTGTGATCATGTCGGATGAAAGTAC	sp|Q98TF6|RL36_CHICK_60S_ribosomal_protein_L36_OS=Gallus_gallus_GN=RPL36_PE=3_SV=1	66	100	34	0	22	321	1	100	3e-43	144	GO:0003735,GO:0005622,GO:0005730,GO:0005737,GO:0005840,GO:0005840,GO:0006412,GO:0016020,GO:0022625,GO:0030529,GO:0044822	structural constituent of ribosome,intracellular,nucleolus,cytoplasm,ribosome,ribosome,translation,membrane,cytosolic large ribosomal subunit,ribonucleoprotein complex,poly(A) RNA binding
comp40020_c0_seq6	405	5565	2021.28	13740.7	699.544	3915	1664.23	9666.67	581.557	AAAAAAACGAAGACCTGAACGAAAAAAAAACATATATATGTTGAAACAAGATCAAAATATATTAAATCAAATATCGAAGGACCTGTCGAATACTGTGAGAAATTCATACTTCCCCGAGCACGTACTCTATAAGACGACGGCAAGGGCGTGCTCGGGGAACGACGGCGAGACACACTCGGTGAGCTGGTAGACCAAACAATTTTTTAAAAACAAGTACTTGTTCTATAATGTATTATTATAACGAACACACACACACGACCGAAGACGTCACGGCGCTGTTCTTGGATGAAGCCAGCCCCGTGACGTCTTCGCGGGCTTTTATTTGCTTCATCCCCCCACCACGGGCTGTTTGTAGATTTTGTAACAAAAATAAAACGTGTCTGTGCACAGAAAAAAAAA…
comp26916_c0_seq1	755	22218	2409.3	29427.8	1498.18	13293	1663.76	17606.6	1059.23	TTTTTTTTTTTGTTGACGAATCCACAACGCTTTATTGAATTCCAGCCAGTGTTGTTGCCAGGCTTCCGCACATTTGGGTCATGATGATGATTTTTAATAATATTAATTAGCCGATTAATTATCAGTCTATTTCTTGACTTGCTGTTCATCCTCCTTTGCGAAGGCCTTGAGCATTTCTTCTTTCTTTTGCGCGATTCTCTCCTCACGACGTTTCCTGGCTTCGCGAACCTTGGTCCTACGCGCCTCGGCTTGGTCACTCAACATCTTGGATCGTGATTGGTCGGCCTTCTTCTTGTGAATGTGCTCCATCAGGACGCGCTTGTTCTTGTAAACGTTGCCCTTACACTTAAGGTACAGGCTGTGGTACAAGTGGCGGTCGATCTTCTTGGCCTCACGGTA…	sp|P36241|RL19_DROME_60S_ribosomal_protein_L19_OS=Drosophila_melanogaster_GN=RpL19_PE=1_SV=2	78.68	197	42	0	723	133	1	197	5e-66	210	GO:0000022,GO:0003735,GO:0003735,GO:0005622,GO:0005840,GO:0005840,GO:0005840,GO:0006412,GO:0030529,GO:0051298	mitotic spindle elongation,structural constituent of ribosome,structural constituent of ribosome,intracellular,ribosome,ribosome,ribosome,translation,ribonucleoprotein complex,centrosome duplication
comp28876_c0_seq1	926	320	5.38518	345.572	17.5932	59473	1641.84	64225.7	3863.89	AATCAGCTCTTTCGTGTAGACTAATAAACAGTCATGTATTTATCTGGAGGGGTTGAACGGTTGATGACTGCCCAACCCATACTTTTTATTTATTGGCTAATCGTTATTCAACCTTCTTGGTATACCTATATAAGAACAGTTCTTCTGAACCGATTCACTCCCGGGCGACGAGGCGATCACAGAAGTGACAACTAGGAGGTCTTACGTAGACAGTCCAGACACCGCCAGTCCGTAACCGTTCAGGTAGCGCTACTTGGCTGTTCGACAAGAACCTGCAAACAGCAGCTCGACGTGACATTAGGTTACCGCAACAATGGCATCTCCTTTGGACGGCAAGTGGAAGAAGATTGAAGTGACCGGCCTCGATGCCATCATCAAGGCCATATATCCCACCGAGAC…
comp17968_c0_seq1	367	6821	1978.09	18585.8	946.209	4723	1611.87	12869.2	774.225	TTTTTTTTTTGTGGCTTGACAACAGTTTTATTTGTGTTCAAGCAATCATGACACGTTTTTTGTTGATGTTTATTATTTTATTTATTGTTGGACAGCCTTCTTCTTGGGCACCGTTCCCTCACGGAATCCATTTCTGAATCTCCTGAATACGTTCTTCATGTGCCTCATGCGGCCGACACCCTGTGTCCTCCTCCTCTTCGCCTTGTCACTCCAGTTATATTTCCTGGATCTGGGTGCGGGGTAACCACATCGTGAGCACGTCTTCTTCTGGATGTGGTAGCATCTGCGGCCACAGCGGCGACACAGTGTGTGCGTCTTGTTGTGGCGCTTGCCAAAGCTGGACGTACCCTTGGTCATGATTGCAAGG	sp|Q90YT1|RL37_ICTPU_60S_ribosomal_protein_L37_OS=Ictalurus_punctatus_GN=rpl37_PE=3_SV=3	80.46	87	17	0	357	97	1	87	1e-48	157	GO:0003723,GO:0003735,GO:0005622,GO:0005840,GO:0005840,GO:0006412,GO:0019843,GO:0030529,GO:0046872	RNA binding,structural constituent of ribosome,intracellular,ribosome,ribosome,translation,rRNA binding,ribonucleoprotein complex,metal ion binding
comp21882_c0_seq2	375	9326	2347.74	24869.3	1266.1	5466	1602.39	14576	876.908	TGCTCTTCCGATCTGGGAGACGAACCAAGATGGGTTTCCAAAACGTTTGGCATTCTCACCCCCGAAAATTCGGCCAGGGATCACGATACTGTCGTGTGTGTGGCAATCGTCATGGTCTGATCCGAAAATATGGACTGAACATGTGCAGGCAGTGCTTTAGAACTTATGCCAATGACATTGGATTCAAAAAGCTGGACTAGAACAACCAAGCCTCCACAAGATGGGTAGATGTGTGGACGACTCGACGAGTCCTTCTTGGCCAAGGGAAGCCCTACTCTACTACCAGTGTGGGCCTGTAAATGTTACATTACAGTCATGTAAATTTGCTACAAAAATAAAGCACAAGCCTTTGGGCCACAAATAGAAAAAAAAAAA	sp|Q4LAY1|RS29_SCALT_40S_ribosomal_protein_S29_OS=Scarabaeus_laticollis_GN=RpS29_PE=3_SV=1	83.93	56	9	0	30	197	1	56	1e-31	112	GO:0003735,GO:0005622,GO:0005840,GO:0005840,GO:0006412,GO:0030529,GO:0046872	structural constituent of ribosome,intracellular,ribosome,ribosome,translation,ribonucleoprotein complex,metal ion binding
comp17549_c0_seq1	454	10502	1983.9	23132.2	1177.66	6667	1592.07	14685	883.466	GTGAGGACTGTTTTGCGTGCAGTCTAGGTCAATTTAGGAAGCATGGCCGAGGTTCCATCTACAAGACCGAAACGAGCCGGAAGGCTGTATGTGAAAGCTGTCTTCACCGGATTCAAGCGTGGTCTGAGGAATCAGCATGAAAATACATCGCTGCTCCGCATAGAAGGTGTCACCACCCGTACTGAAACAGACTTTTACTTGGGCAAGAGATGTGCCTATGTCTACAAAGCTAAAAACAAGACGGCGTGTCCCGGCCACGACAAAGCCAGCAAGCTGCGAGTCATCTGGGGCAAAGTGACACGTGCTCACGGCAACAGCGGCACAGTGCGGGCCAAGTTCAGGAAGAACCTCCCCCCTAACGCCATGGGCAAGAGGATCCGTGTGATGCTGTATCCATCT…	sp|P04646|RL35A_RAT_60S_ribosomal_protein_L35a_OS=Rattus_norvegicus_GN=Rpl35a_PE=3_SV=1	73.64	110	28	1	76	405	2	110	7e-52	167	GO:0000049,GO:0000049,GO:0003723,GO:0003735,GO:0003735,GO:0005622,GO:0005840,GO:0005840,GO:0005840,GO:0006412,GO:0030529	tRNA binding,tRNA binding,RNA binding,structural constituent of ribosome,structural constituent of ribosome,intracellular,ribosome,ribosome,ribosome,translation,ribonucleoprotein complex
comp41241_c2_seq9	685	123	13.6004	179.562	9.14154	14525	1590.99	21204.4	1275.68	ACGTGGAGGACAAGTCCAACATGATTGAGATCGCTCGTGCCACATACACAGGATCCCAGTACACACATCAGGGTTGGATCAATGAAGACCAGACAGTTCTCCTGTTGGATGATGAACTTGACGAATCTAACACTGCGGATAAGGAGCAGCGTACTTACATCTGGGACATCAAGGATCTGGACAACCCAGTTCTGAGAAACACCTATCGCAGCGGCCTCATGTCCGTGGACCACAATCTCTACATCTTCGGAAACATTGTCTACCAGGCCAACTACCGAACGGGCTTCAGGATCTTGTATCTTGATCCAGAAGCCTTCACCTTGACTGAGTTGGCACATTTTGACAACTACCCCGATGCAAACGGCGCGGTATTCAACGGGTGCTGGAGTAACTACCGAT…
comp35584_c0_seq3	682	7	0.891987	10.2639	0.522539	10249	1566.66	15027.9	904.092	TTTTTTTTTTTCGCACGCATACACAACATTTTTTATTTTTGTCATGTTGTTAAATCCTACATAAATGATGTTCCAGTCAATCGCCCATGCGTGTTTCGTCTCGGACCTCCGTGATTATTCCAAATTTAGAAGGCACTCGGTTCCCAAACACGTCCCACATGGTAGAGGAAGGTTATATTGGAAGTTGCACACGTCGAGATCATCATCAAAAACCATGCCGTTTTGGTCATATACATCCTCATTACAAGGCTGTGTACCAATGTAGACCCGATTGGAACACGTGAAAAACCACTGACATAAAGTAGTATCATCGATATTGTCACTGTCGCCTCCGAGATACAAGTTGTATGAACCATCAGGAAGACTGAGACAATTATCTTGGGATCCCTGTCGACACGC…
comp41969_c0_seq15	462	8965	2240.85	19404.8	987.901	5449	1566.43	11794.4	709.562	AAAAATAGTTCTTTTACAGTAGATCTTTTATTACATCAGTCAGGATGCAAATACACAAGATTCAATACAATAACACAAACACACTGTTGGTTCTTTTTCTCATTTATTTTTTCATTCGCATCTAATATTGGATCATCTGGCCCTTCTTCTTACGATCGCCTCCGAGCTCAAAATGTTTGCAACGTTTTATTGGCAATTGTTTTTTGTATTTGCAAACGTTGCATTCCATACGGAGCACAATCTTCTTGGTTGTCTTGGCCTTCTTCCTGAAAATAGGCTTGGTCTGACCTCCATATCCCTGTTGTTTTCTGTCGTAACGTCTTTTACCTTGGACATGGACAGAGTCACGGCCCTTCTTGTACTGCGTCACCTTGTGCACAGTGTGCTTTCTGCACTTCT…	sp|O59870|RL44_PHARH_60S_ribosomal_protein_L44_OS=Phaffia_rhodozyma_GN=RPL44_PE=3_SV=3	74.53	106	27	0	442	125	1	106	2e-57	181	GO:0003735,GO:0005622,GO:0005840,GO:0005840,GO:0006412,GO:0030529,GO:0046677,GO:0046898	structural constituent of ribosome,intracellular,ribosome,ribosome,translation,ribonucleoprotein complex,response to antibiotic,response to cycloheximide
comp39667_c1_seq1	1262	1099	42.658	870.84	44.3346	33665	1540.26	26675.9	1604.85	TTTTTTTTTTCGTTTCTCCGATATTCTTTATTCCTTTTCATGCATGATGAAACAATACAAATAATCCCACAACATAGTATTTCAATACCCTGTATTCTCATTGCCGTACTGTACATCACTATAAATTTCTAGTTGCATTTTTTCCTGCTCGCATTAGCACCGGACGTAGTCATTTCTTGCCATTCAATACATGTAGGCCTAGATCAGCCCTGGCCTAGATCGTAAACTTCAGCCAGATCGACAATTTATTTTTCGAAAGAACACACGCCGCCTACCATAAAAGAACACTGACCAGATTTAGATAGGCCTACACTGGCAGCCAACGAGACATTTTGACAGAATAATATTAAGGTTATTGTGACAGAATGTTAAGGATAATTATCATAGGTGCAAATTTTG…	sp|P02211|GLB_APLKU_Globin_OS=Aplysia_kurodai_PE=1_SV=4	29.91	117	81	1	1050	700	29	144	7e-11	64.3	GO:0005344,GO:0005506,GO:0005576,GO:0005833,GO:0006810,GO:0015671,GO:0015671,GO:0019825,GO:0020037,GO:0046872	oxygen transporter activity,iron ion binding,extracellular region,hemoglobin complex,transport,oxygen transport,oxygen transport,oxygen binding,heme binding,metal ion binding
comp16908_c0_seq1	564	14668	1922.74	26007.1	1324.03	9948	1518.18	17638.3	1061.14	GCTCTTCCAATCTGCCATTGCCCGGCCGCAAACATGTTGATGCCAAAGAAGAACAGGGTCATGATCTATGAACACCTCTTCAAAGAGGGCGTCATGGTGGCAAAGAAGGATTTCTACGCTCCCAAACATCCTGAGCTTGATGTTCCAAACCTTCATGTCATCAAGGCTCTGCAGTCGCTGAAGTCGCGCGGTCTGGTCATTGAGCAGTTTGCCTGGCGCCACTACTACTGGTACCTCAGCAATGACGGTATCCAGTACCTGAGGGACTTCCTGCACCTGCCCCCCGAGATCGTCCCCGCCACGCTGAAACGTCAGACCAGGCCCGAACCCGCTCGACCACAGAGGGCCAAAATGCCCGACCAGCCCCGTGCCCCAGGTGGAGAGGACCGTGCTGCCTAC…	sp|O77302|RS10_LUMRU_40S_ribosomal_protein_S10_OS=Lumbricus_rubellus_GN=RPS10_PE=2_SV=1	77.87	122	25	1	34	399	1	120	5e-62	196	GO:0005737,GO:0005737,GO:0005840,GO:0030529	cytoplasm,cytoplasm,ribosome,ribonucleoprotein complex
comp41280_c1_seq3	3656	69825	1584.94	19098.7	972.321	51627	1483.08	14121.2	849.545	GAAGGGATAAATGTATACAGTTATCGAAAAATGTAAAACTGGTCACTAAATCAGTCAGAAAAAGATGGGAACAGGCGAATAGCTAGGAATGTCGTAACTGTCGTTCTTTTAATCCCTTGTCAAATTTGTTTAAGAATACAATCTCACTTACGTATCTTTATCAATGTTTTTATTAAAATAGTCTCATGATATCATAACTTTAGAGGGACTGATTACCAGATGAATAATATTCCGTAACTTTCGTGGAAAACTGCAAAATAGCGATCAATATCTTGTATAGTTTGGTTCTACGCCTACACTATTAGCTACTATTGGACCGGTGACAACATAGCACCCTTTTTGGAGTACGATTATTGATTACTTTTACCAGGAAACATCCCTCGATGGCAGCCAGTGAGG…	sp|P51145|FOSL2_RAT_Fos-related_antigen_2_OS=Rattus_norvegicus_GN=Fosl2_PE=1_SV=2	41.21	182	83	4	1736	2215	108	287	2e-16	85.9	GO:0001661,GO:0001666,GO:0003677,GO:0003677,GO:0003677,GO:0003690,GO:0003700,GO:0003700,GO:0005634,GO:0005634,GO:0005634,GO:0005634,GO:0006351,GO:0006355,GO:0006355,GO:0006366,GO:0007565,GO:0007568,GO:0007623,GO:0007623,GO:0009409,GO:0009416,GO:0009612,GO:0009636,GO:0009648,GO:0014070,GO:0030431,GO:0032355,GO:0032570,GO:0034097,GO:0035902,GO:0043434,GO:0043565,GO:0043565,GO:0044212,GO:0045893,GO:…	conditioned taste aversion,response to hypoxia,DNA binding,DNA binding,DNA binding,double-stranded DNA binding,sequence-specific DNA binding transcription factor activity,sequence-specific DNA binding transcription factor activity,nucleus,nucleus,nucleus,nucleus,transcription, DNA-templated,regulation of transcription, DNA-templated,regulation of transcription, DNA-templated,transcription from RN…
comp27803_c0_seq3	602	54	7.2973	89.701	4.5667	8078	1469.43	13418.6	807.277	CAAGCTGTCTTTCTTGCAGGCTGATCACCATCATTCTTATCGACAAGACTTTACTGAGCTAACGCATCTTTATCTTTATCAGGGAGCCAACTCGATACTCAATTAAAATCATGGCAGATGCCAAGGCGGCTGTTCAGTCTCGCGTGAACCAGATCTTTCAGGCTCTGAGCTCTAAGAATCCTGATAACGTGCGGGGCCTAGTGACAGAGGATGGATGCTACATGCCCCCTCTGAAAGGACCGGTCAAAGGAAGGGACGCCATCCGTGAGCATTTCGCCGGGGTGATGAGTGACCCTAGCCTGAGTGAGCTGAAGATCGCTGACGGCGTGGTCACGGACATCGAGGTTCTCAGTGACCAGTACGCTGTGTCGTCCTCTCACTTCCAGATCCAAATCGGCG…
comp29028_c0_seq1	501	14102	2380.34	28147.7	1433.01	7420	1463.81	14810.4	891.008	ACGTGTGCTCTTCCGATCTCTGCCAGTGGCATAAGTGACGCCATGGGCAAGTTCATGAAATCAGGCAAGGTTGTCCTTGTCTTGGGCGGCCGATACGCTGGCAGGAAAGCTGTCATCGTCAAGAACTACGATGACGGGACGTCAGACAAGCAGTACGGCCATGCTTTAGTCGCTGGCATTGACAGGTACCCACGCAAAGTCACCAAGCGCATGGGCAAGAAAAAGATCAAGCAGAGGTCAAAGGTCAAAGCCTTCATCAAAGTCTACAATTTCAACCATCTGATGCCAACACGTTACTCGGTTGATGTGAACTTGGAAAAATCCGTTATCAACAAGGATTCGTTCCGTGACCCAGCCATGCGACGAAAGGCACGACGTGAGGCCAAGATGAAGTTTGAG…	sp|P61354|RL27_RAT_60S_ribosomal_protein_L27_OS=Rattus_norvegicus_GN=Rpl27_PE=2_SV=2	82.35	136	24	0	43	450	1	136	1e-65	203	GO:0003735,GO:0005622,GO:0005840,GO:0005840,GO:0006412,GO:0030529	structural constituent of ribosome,intracellular,ribosome,ribosome,translation,ribonucleoprotein complex
comp33221_c0_seq6	483	0	0	0	0	18703	1441.89	38722.6	2329.59	TTTTTTTATATGTTAATTTCAGTTTTATTGTGCATGGTCTAAGTATTACAATCAAATCCGTCCATTTTTGACTCGTGTAGACATCTCGATTTCCGACGTTCAATCTCCGAAGCTTTCTTTCTTATCGCTGTTCTTGTTGTAGACAGCTGACTATGCCTTTTGACGATCGCTGATCTCTGATTGGACACACTCAATGACGTCATCCAAAGCGACAATGCCTCTGTTGATGATTCTCACAAGCGCCTTGTAAGCCTCCGCCTCTTTGTAGTCGTCAAATTTCAAGGTCAGCTTCTTCCAATCATCTTGTTGGACGTCCTGTGTCTGTAGACCTTCCTCTACACGGCCAGGGATCGGGATAGCGGCGTACACGGTGATGGCAAGGCACACCACCAGGAGACA…
comp31752_c0_seq1	808	68	7.12278	84.1584	4.28452	11171	1437.13	13825.5	831.756	ATGACATCGAGTAACGTTAAGCTAACTGGCTTCTTCGAACTCGTGGATATTTGTTAGGTTTTAAGTAATTGGCAAGATAAAACATCATTAATTTTGATCAGTCCAGCAGGCGAGACAAGGCATGAATGAACAATAATATGAGTACAGTGACAAATCATAGTGAGCAAAACTGTATGCAAAAAATGGTGTTAGCAGCACGACACACATTCCGATTTTCACAATATTATAAGGTTCATGTCGTATAATTCTTGACGTTCCTGTTGCCTTTGCCAACACTCTGACAAATCGTTGCACGGTTTGTCTCAGATCCAAATATGAAGCTGTTCATCTGCCTTGTGGCCTTGATTGCTGGCGCGTCCGCTCAAACGGAATCATGCACAGCGGAGGAGGCGGGCCTAA…
comp25523_c0_seq1	874	25572	1703	29258.6	1489.56	16567	1432.35	18955.4	1140.38	TGACCATCCGACAAGATGGGAGTCCGTGGTCCAAGGAAGCACTTGAAGAGGCTCAATGCCCCAAAGCACTGGATGCTGGACAAGATGGGGGGCGTTTTTGCCCCTCGTCCCAGCACTGGCCCCCACAAGATGCGAGAGTGCCTGCCCTTGATGGTCTTTCTCAGAAACAAGTTGAAGTATGCTCTGACCTACAATGAAGTGAAGAAAATCGTAAACCAACGTCTCATCAAGGTTGATGGGAAAGTCCGAACTGACAAGTGCTACCCAGCTGGATTTATGGATGTCATCTCCATTGAAAAAACGGCTGAGAATTTCCGTCTTATTTATGATGTCAAAGGACGTTTCACAGTTCACCGGATCACCTCCGAGGAGGCCAAGTACAAGCTGTGCAAAGTGAGG…	sp|P47961|RS4_CRIGR_40S_ribosomal_protein_S4_OS=Cricetulus_griseus_GN=RPS4_PE=2_SV=2	77.43	257	58	0	25	795	3	259	9e-155	440	GO:0003723,GO:0003723,GO:0003735,GO:0005622,GO:0005840,GO:0005840,GO:0006412,GO:0019843,GO:0030529	RNA binding,RNA binding,structural constituent of ribosome,intracellular,ribosome,ribosome,translation,rRNA binding,ribonucleoprotein complex
comp42781_c0_seq1	1182	26836	3140.59	22703.9	1155.86	8409	1421.34	7114.21	427.999	TTTTTTTTTTATTTAATAAGGTAGGGTTAAACACTAACAAAAGGGGTTATTTAAATATAGTTTTATCTCATAATTTTGGGATTAGTGGTTGGACAAGAAAAATAAGAAAAAATAGAGTGGTAAAAATTTGGCCTAGGGTTTCATAAGGTGCTTCTACCGGTCGACCCCCAATTCATGTAAGAAGAATAAATGTGGCAAATAGTGTTCAGAAGATAACTTGGGAAAGAGGGTATATGGATATGGGTCGAGAAATTTGGTTAAATGTTAGAGGAAGAGTGAAAAGAATTAAGATGGCTGAAAATATAGCTAATACTCCTCCAAGTTTATTTGGGATTGACCGAAGAATGGCGTAAGCTCATAGGAAGTATCATTCAGGTTTAATATGTACTGGTGTAGCTA…	sp|Q34945|CYB_LUMTE_Cytochrome_b_OS=Lumbricus_terrestris_GN=MT-CYB_PE=3_SV=1	64.52	372	132	0	1171	56	6	377	2e-145	425	GO:0005739,GO:0005743,GO:0005743,GO:0009055,GO:0016020,GO:0016020,GO:0016021,GO:0016491,GO:0022904,GO:0046872,GO:0055114,GO:0070469	mitochondrion,mitochondrial inner membrane,mitochondrial inner membrane,electron carrier activity,membrane,membrane,integral component of membrane,oxidoreductase activity,respiratory electron transport chain,metal ion binding,oxidation-reduction process,respiratory chain
comp37863_c0_seq3	1736	117	3.65385	67.3963	3.43116	39928	1416.23	23000	1383.7	GTCTGGTGACGCACATGTCGCAGTCCACGACAGTCTCAATAAATGAGCGACTTTCGTTGAGGGTCCCCCAGAGCACATTTAAACGTCTGCTCAAGTTGCACACAATAATTATAATAATACATACACACAAATCTGAAACGATGAGGTTGTTTCTGTTGTTGGCATCAGCACTTGTGGCCGTCAACGCCCGTGCGAGCCGCGAGACGTGCAGTGTGAGCGAATGGAGTGAGTGGAGCGAGTACAAGACTCCTCAGAACCTGAAAAATGGTGTCAGCTTCAATGCCCCGGATGTCCCCGAACCTGAGGACGACGCCGGCAGAAAGCAGTTCTTTAAGACGATGAAGGAGAAACAGGAGATGGCCGAGCACAGGGCACATTGCCGGGAGTCTGGCGACTGTC…
comp17790_c0_seq1	1441	35265	1487.66	24472.6	1245.9	29383	1409.74	20390.7	1226.73	GATCTCGTTGGAGCCCGAGAAAGGTGACCGGCCGAATATACTCGCCCAGAACGCCGCAGTTCTCAGTCAGTAGCCGACACAACACGTCAAGATGTCCAAAGGCAAGCACAAGCTTGGATTCGCTGAGAACTTTGCCCTCAGTGGGGCGGCCGCTGTCATCTCCAAGACGGCCGCGGCTCCCATTGAGCGTGTCAAGCTGCTCGTACAGAACCAAGATGAGATGATCAAAGCCGGCCGCCTGGACAAACCATACAGCGGCGTCGTCGACTGTACCATGAGGACATTCAGGACGGAAGGTTTGTTTCCATTCTGGCGTGGTAACTTGGCAAACTGCCTCAGATACTTCCCGACACAGGCCCTCAACTTTGCCTTCAAGGACAAGATCAAGGCCCTCTTCGG…	sp|O49447|ADT3_ARATH_ADP,ATP_carrier_protein_3,_mitochondrial_OS=Arabidopsis_thaliana_GN=AAC3_PE=1_SV=1	66.55	293	95	2	116	985	78	370	3e-122	369	GO:0005215,GO:0005471,GO:0005739,GO:0005739,GO:0005739,GO:0005743,GO:0005743,GO:0005743,GO:0006810,GO:0006810,GO:0009627,GO:0009941,GO:0015865,GO:0015866,GO:0015867,GO:0016020,GO:0016020,GO:0016020,GO:0016021,GO:0034976,GO:0055085	transporter activity,ATP:ADP antiporter activity,mitochondrion,mitochondrion,mitochondrion,mitochondrial inner membrane,mitochondrial inner membrane,mitochondrial inner membrane,transport,transport,systemic acquired resistance,chloroplast envelope,purine nucleotide transport,ADP transport,ATP transport,membrane,membrane,membrane,integral component of membrane,response to endoplasmic reticulum str…
comp40833_c0_seq4	2466	69498	2268.95	28182.5	1434.78	34991	1402.72	14189.4	853.648	CTCTTCCGATCTGAACACGACACAACTGGGTCTTGTGAGACAATCTGCTCAGTTGTCACAGCACGGGAGAGCTGCAATTGCTGCACAACTTTAAGAGTGAACTGACTGAGTCAATATTAGAGTGAATCCTCTGGTCATCACATCAGTGCCATTGCCAGCATTGGTTCCAAACAGTATCAGAAGTATCGGTGAGCCAGCATCTGACAAGACAATCTTCACATCATCACAATGGGCAAAGACTACTACAGCACGTTGGGTATCAGCAAAGGAGCCAGCGATGACGAAATCAAGAAGGCCTACAGAAAGATGGCTCTGAAATATCATCCGGACAAAAACAAGGAGCCTGGAGCCGAGGAAAAGTTCAAGGAGATTGCTGAAGCCTACGACGTCTTGAGTGAT…	sp|Q5BIP8|DNJB5_BOVIN_DnaJ_homolog_subfamily_B_member_5_OS=Bos_taurus_GN=DNAJB5_PE=2_SV=1	56.57	373	120	5	229	1296	1	348	4e-110	347	GO:0000122,GO:0005634,GO:0005829,GO:0005829,GO:0006457,GO:0006986,GO:0051082,GO:0051087	negative regulation of transcription from RNA polymerase II promoter,nucleus,cytosol,cytosol,protein folding,response to unfolded protein,unfolded protein binding,chaperone binding
comp17805_c0_seq2	650	18370	1980.28	28261.5	1438.8	10571	1399.04	16263.1	978.404	GCCTGCTCAAGTTAGGAGCTCACCATGAAGATCATCAGGGCCAACCGATCTATCACCATCCCAGAAGGGATTGAGGTGTCCGTTAAGTCACGTAAAGTGACTGTGACCGGGCCCAGGGGCACGCTCCGTCGTGACTTCCGACACATGAGAGTGGACATTCGGAAAGAAAAGAACACCCTCTTTGTTGACAAGTGGTTCGCCATCTACAAAGAGTTGGCCGCTGTCCGAACGGTCTGCTCTCACATCGAGAACATGTTCAAGGGGGTCACCAAGGGCTTCAAGTACAAGATGCGATCCGTCTACGCCCATTTCCCCATCAACATCGTCTGTGCCGAGCAGAACACGATGGTCCAGATCCGTAACTTCCTCGGGGAGAAGTACACGCGAGAGGTGCGCATG…	sp|P51410|RL9_MOUSE_60S_ribosomal_protein_L9_OS=Mus_musculus_GN=Rpl9_PE=2_SV=2	63.87	191	66	1	25	588	1	191	5e-82	249	GO:0003735,GO:0003735,GO:0005622,GO:0005840,GO:0005840,GO:0006412,GO:0006412,GO:0019843,GO:0022625,GO:0030529	structural constituent of ribosome,structural constituent of ribosome,intracellular,ribosome,ribosome,translation,translation,rRNA binding,cytosolic large ribosomal subunit,ribonucleoprotein complex
comp17450_c0_seq1	719	21409	2237.83	29776.1	1515.91	12671	1380.13	17623.1	1060.22	TTTTTTTTTTTTGATGGATACCCACTCGCTCTTTATTGGCCTTTGCACAGGTAAATCATAATGACACAAGTTGGTGATCTCATTATTTTATAACATTTGCTTGTCCATTTCAACACTCTGCAGCTTCGTCTTTTAAAACCCAGGAGCCTAGAAGTGTGTGTGTGGGCGCGCTGTGGTGAAGCGTGGGTGGTGCAGCCTCTTGGAGACGCGGTGAGGCAGCGGGAACTTGATCTTGCTGTCATGGAACTGTTTGGTGTAGGCGCGGCGGCACTTGATGGCTGGGACAACCTCCACCTTGATGACGTGGATGGAGCCGGTCCTGGCCCTGTGGCGAGCGCCCATGTCGCGGTACAGCTGTGTGACGGCACCGCCCACCGTCAGGTCGCGGTACTCCTTGTA…	sp|Q02543|RL18A_HUMAN_60S_ribosomal_protein_L18a_OS=Homo_sapiens_GN=RPL18A_PE=1_SV=2	71.59	176	50	0	678	151	1	176	2e-88	266	GO:0000184,GO:0003723,GO:0003735,GO:0003735,GO:0003735,GO:0005829,GO:0005829,GO:0005829,GO:0005829,GO:0005829,GO:0005829,GO:0005829,GO:0005829,GO:0005829,GO:0005829,GO:0005829,GO:0005829,GO:0005829,GO:0005840,GO:0005840,GO:0006412,GO:0006412,GO:0006412,GO:0006412,GO:0006413,GO:0006414,GO:0006415,GO:0006614,GO:0010467,GO:0016020,GO:0016032,GO:0016070,GO:0016071,GO:0019058,GO:0019083,GO:0022625,GO:…	nuclear-transcribed mRNA catabolic process, nonsense-mediated decay,RNA binding,structural constituent of ribosome,structural constituent of ribosome,structural constituent of ribosome,cytosol,cytosol,cytosol,cytosol,cytosol,cytosol,cytosol,cytosol,cytosol,cytosol,cytosol,cytosol,cytosol,ribosome,ribosome,translation,translation,translation,translation,translational initiation,translational elong…
comp25532_c0_seq1	875	30770	2112.85	35165.7	1790.29	16225	1374.6	18542.9	1115.56	CCATCATGCCCAAGGCTAAGAAGGGCAAGAAGAAGGTGGCAGCCGCGCCACTGGCTGCCAAGAAGGTAGAACAAAAGAAAGTGGTCAACCCTCTGTTTGAGAAGAGGCCACGCAACTTTGGCATTGGGCAAGACATCCAGCCCAAACGTGACCTCAGCAGGTTCGTCCGATGGCCCAAGTACATCAGGCTCCAGAGGCAAAAAACCATTCTATTCCAGAGGTTGAAGGTTCCTCCTCCCATCAACCAATTTACACAATGTCTGGACAGACAAACAGCCACCCAGCTTTTCCGTCTGATGGAGCGTTACCGCCCAGAGACCAAGCATGAGAAAAAAGCTCGTCTTCGCCAGCGAGCAGAACAGAGAGCTAAGGGCAAGGAGGACACGCCTACCAAGCGTC…	sp|O57592|RL7A_TAKRU_60S_ribosomal_protein_L7a_OS=Takifugu_rubripes_GN=rpl7a_PE=3_SV=3	78.07	228	50	0	69	752	23	250	3e-128	373	GO:0005840,GO:0030529,GO:0030529,GO:0042254	ribosome,ribonucleoprotein complex,ribonucleoprotein complex,ribosome biogenesis
comp39667_c1_seq3	1431	997	42.0318	696.716	35.4699	24914	1364.04	17410.2	1047.42	TTTTTTTTTTTTTTCTTTTCAATGCCTTTATTATTTTTCACTCATGATAACATCCGTACATTAACATTGCCCGTTTACCAGATGGTCATCTCAGGTAAAACAAAAACTTAGCCTATAAAATGCATGACACACCAAATTCATTCGCAACATTTATATAAAAATTAAGAATGGAAGTAAATGTTTCTGAAAATAAAAATTCCATAATCACTGCATAATAGATGTATAAAATTAGAAGTATAAAATTATCCGTGTCCGCCGATGGTAGGCTACTTTAACTTGTATTGAACATCAACCAATTATCTAGCTTCTATTCCCATTTGTGTGACAATTGCAGCAGTAGACCAACATCATTATAATAATTATATTATTGAGACATTATGAATATGACAGGCATATATA…
comp26446_c0_seq2	549	1	0.218878	1.82149	0.0927326	7237	1363.2	13182.1	793.052	TTTTTTTTTTCATATTTTGTTGATGCATATTTATTGAGCTCTATTGAACATGAGTGTAGAATAATTTTTTCGTCGTCTTCGTTTCCCTGGTCGCTCAGACTGCGTCTTCATTCTGTTGTTATGCCAGTGTCGTCCTTCAAATTGTCCTCACTATTGTGCACTTGCTCGTTCATCGATTATTGAGTGGGCGCAGTCCTTGAGGTCTTCCAAACTAATGTCGTTGTCGTTCACAAGGGCCGCCAAATTTTTGAAAGTGTTTGCATCTTGGTTTGTGCTAAATTCAAGTGTAATTGTCTGTACTTCTGACAGCTTGCTCGGTTCATCTCCAGCTAGCTCGCTTAAACCTGTAGACGCTTCGTCATGGAATACGATATTGATCGGGATGATACAGATGCTACA…
comp43680_c0_seq1	737	19651	1833.9	26663.5	1357.44	11960	1361.36	16228	976.291	TTTTTTTTTTCGCTTTTCAAGACATTTTATTGCTTAAATTCATATTAATTAAAGCAATATTGTCCAGTATAATGTTGAAAGTCCCTGGTTACTCCTCAGGAACCTCGTATTCGCCGCTGTTGACTTTGTCGATGACATCATGGGGATGTTGGCCATCAACGGTGCAGCCGACGGACTGAGCTGTGCCAAGGATTTCTTTCACTGTTCCTGAAAGATAGCGAGCCATGCTTCGTGGCCTCATGATGCGTGCGATGTTGATGATTTCGTCAAAGGGGATGTTGCCAGTGTGTTTGACGTGCTTGACCTTCTTCCTGTCTCGGGGAGGCTCCTTCAAGGCTTTGATGACGAGGGCAGCCGCCGTTGGCACCACAGAAACCTTGGCCTGACGATTCTGGATGG…	sp|P30050|RL12_HUMAN_60S_ribosomal_protein_L12_OS=Homo_sapiens_GN=RPL12_PE=1_SV=1	80.37	163	32	0	586	98	1	163	3e-91	273	GO:0000184,GO:0003723,GO:0003735,GO:0003735,GO:0005515,GO:0005829,GO:0005829,GO:0005829,GO:0005829,GO:0005829,GO:0005829,GO:0005829,GO:0005829,GO:0005829,GO:0005829,GO:0005829,GO:0005829,GO:0005829,GO:0005840,GO:0005840,GO:0005925,GO:0006412,GO:0006412,GO:0006412,GO:0006413,GO:0006414,GO:0006415,GO:0006614,GO:0010467,GO:0016020,GO:0016032,GO:0016070,GO:0016071,GO:0019058,GO:0019083,GO:0022625,GO:…	nuclear-transcribed mRNA catabolic process, nonsense-mediated decay,RNA binding,structural constituent of ribosome,structural constituent of ribosome,protein binding,cytosol,cytosol,cytosol,cytosol,cytosol,cytosol,cytosol,cytosol,cytosol,cytosol,cytosol,cytosol,cytosol,ribosome,ribosome,focal adhesion,translation,translation,translation,translational initiation,translational elongation,translatio…
comp34981_c0_seq1	1189	80	3.65233	67.2834	3.42541	26196	1358.86	22032	1325.47	TTTTTTTTTTGAATTCTTTCGTTTTATTTATTTTCTTGGGATGATCTGTGTTACGATCAGATCGGGACACCATTTGTCTTCAAGAATTCTCGTAGCCGCTCAGATGAAACCATAGTTGCCAAGAAATCCGGGGTAGACGTTGTTAGCGCTGGATGTGAAGCGGAGGTAAAGATTCTCGGTGCTGCCAGTGACTGTGGTGGGAAGGTCCCCTCCGTACAAGGTGACCAAGCGGTTGGAGAGTGGAGAGTCACCGTCAAACACCGCCAGTGTGTCTAAGCTACAGAGTCCTTCCAGTTCGAAGCCATTGAAAACGATCTGAGCTCTCTGACCAGGGGTTCCGACAACCTGCCATTCGCAGAGCTCGTTATTGTCGTAGTTCAAAGGATACTCGTTTGTGCT…	sp|Q9DER7|TLL1_CHICK_Tolloid-like_protein_1_OS=Gallus_gallus_GN=TLL1_PE=2_SV=1	26.92	286	164	8	885	124	602	874	1e-19	94.7	GO:0004222,GO:0005509,GO:0005576,GO:0005576,GO:0006508,GO:0006508,GO:0007275,GO:0008233,GO:0008237,GO:0008237,GO:0008270,GO:0016787,GO:0030154,GO:0046872	metalloendopeptidase activity,calcium ion binding,extracellular region,extracellular region,proteolysis,proteolysis,multicellular organismal development,peptidase activity,metallopeptidase activity,metallopeptidase activity,zinc ion binding,hydrolase activity,cell differentiation,metal ion binding
comp32315_c0_seq1	345	6333	2006.96	18356.5	934.534	3820	1358.29	11072.5	666.131	TTTTTTTTTTATTGATGTATTTTATTTGCCCATCATTTCAACATCCATCAGATTTCTCAGTAGTTCTTTGCTATCAAACCATCCTTCTGGGCCAGTCGGGCAATGCAATCATCAGATTCACCCATGCGTCTGATCTGGCCACAGATAGCGTAGGTCTGGTACTGGCCGGTCATACGTCCTGTGCTTTCATCAACCTCTGCGAGATTGAGCTGGATGGAGGCATGGTCCTTGGCACTGATGATCCTAGTGCTGGCAGAGCATTTTCTTGGGATCAGCATGTCCACACATTCTCCGGCTTCGTTCTGCATGATGGCGGCGAGGTGTTTTGCAAAAACGACCAACACA	sp|P05765|RS21_RAT_40S_ribosomal_protein_S21_OS=Rattus_norvegicus_GN=Rps21_PE=1_SV=1	71.08	83	24	0	308	60	1	83	6e-38	129	GO:0000447,GO:0000461,GO:0003674,GO:0003735,GO:0003735,GO:0005622,GO:0005840,GO:0005840,GO:0006412,GO:0006414,GO:0008150,GO:0022627,GO:0030529,GO:0042274,GO:0043022	endonucleolytic cleavage in ITS1 to separate SSU-rRNA from 5.8S rRNA and LSU-rRNA from tricistronic rRNA transcript (SSU-rRNA, 5.8S rRNA, LSU-rRNA),endonucleolytic cleavage to generate mature 3'-end of SSU-rRNA from (SSU-rRNA, 5.8S rRNA, LSU-rRNA),molecular_function,structural constituent of ribosome,structural constituent of ribosome,intracellular,ribosome,ribosome,translation,translational elon…
comp35178_c0_seq1	1254	124	5.67821	98.8836	5.03418	25702	1356.34	20496	1233.06	GACGGACAACAACCAAACCAAGATGAGGTTGTGTTTACTGTTGACGCTGATTGCCGTGTGCCGGGCCCAGCTAGAGGACTGGGACCAATACACGTTGATTTGGAACGACAACTTTGATATCCTGGACGGCCAAAAGTGGGTTCACGAAATCACGGCATGGGGTGGCGGGAATTCCGAGTTCCAAGTTTACACAAACGACTCAAGGAACAGTTACGTCAGTGATGGCGTGGTCTACTTGGCCCCGACGAGACTGGTTGACAACATCAACCCTCTGACGGGACAACCTTTTGGGGATGAGTTTCTCAACAGTGGAGTCTTAGATCTCTGGGCGATGTACGGAGACTGTACGATGAGCGATAACGGCGGCTGTTACAGGACCGGGGCCAACAACGACATCCC…	sp|Q8N0N3|BGBP_PENMO_Beta-1,3-glucan-binding_protein_OS=Penaeus_monodon_PE=2_SV=1	43.65	362	161	12	95	1150	32	360	2e-75	246	GO:0001872,GO:0002376,GO:0004553,GO:0005576,GO:0005576,GO:0005975,GO:0045087,GO:0045087	(1->3)-beta-D-glucan binding,immune system process,hydrolase activity, hydrolyzing O-glycosyl compounds,extracellular region,extracellular region,carbohydrate metabolic process,innate immune response,innate immune response
comp17848_c0_seq1	705	21151	2159.84	30001.4	1527.38	11039	1346.36	15658.2	942.011	GCCCGGTCTCTTTCTTTTCGTCCCACGTTTCTGAAAGACATCATTGAGGACGTCCGCTACAAACAATCATGTCTGATGCGGAAGGAGATGATGTCCCCGTTGCCGCCGCTGGTGGTGACATGGACATTAACACGGCCATTCAAGAGGTCCTGAAGAGTGCTCTCATTCACGACGGCCTTGCCCGCGGGCTCCACGAGTGTGCCAAGGCCCTGGACAAGCGCCAGGCCCATCTCTGTATCCTGGCCAACAACTGTGATGAGCCCATGTATGTCAAACTGGTGGAAGCTCTCTGTGGTGAACACGGCATCAACCTCATCAAGGTTGATGACAGCAAGAAGCTTGGCGAGTGGGCCGGTCTGTGTAAGATCGACAAGGAGGGCAAAGCCAGAAAGGTCGTCG…	sp|P46405|RS12_PIG_40S_ribosomal_protein_S12_OS=Sus_scrofa_GN=RPS12_PE=2_SV=2	80.8	125	24	0	105	479	7	131	2e-69	215	GO:0003735,GO:0005622,GO:0005737,GO:0005737,GO:0005840,GO:0005840,GO:0006412,GO:0016020,GO:0022627,GO:0030529,GO:0044822	structural constituent of ribosome,intracellular,cytoplasm,cytoplasm,ribosome,ribosome,translation,membrane,cytosolic small ribosomal subunit,ribonucleoprotein complex,poly(A) RNA binding
comp37323_c0_seq2	1776	223	4.48025	125.563	6.39244	31759	1342.68	17882.3	1075.82	GTTGAAATCTATGCAAGACTGATGGTAAATCAAATCTTACGTAAGTTACGCAACCCAGTACAAACAAAAAATATGCTGAAATGATATGATGGTTGTGCCAACTTGTAAGCAAAGTGAATGGGAAGTCACTAGTATGATAGCATAAAGAAATTTCATTTTGGACATATTTATATGAGCTGATCACAGCCCTACGTATTGACAACACTGCAGGGTCAAACGACTCGGCACCATGAAGTTCGCAGAAGCAATTCTATTTGCGATTATCCACGCAGTTATGACTGTGGGCTTTGCCCGTGGTCAGAGCTCAGTGCCGGTGGCATTTTCCGCAGCGCGAACCACAGATATGACAAATGTGGCCATGGACGTCCCGGTTGAATTTGACGTCATAGATGTGGACGT…
comp42534_c0_seq1	555	16470	2034	29675.7	1510.8	9290	1333.66	16738.7	1007.02	GGTCACGTGATCGCTCTCTTTTCTCGCGTCCAGCCTCCATCATGGGTAAGCCTCATGGACTCCGAACTGCTCGTAAAATGAAGGATCACCGACGTGATCAGAGATGGCATGACAAAGACTACAAGAAGAGTCACTTGGGGACTCGCTGGAAGGCCAACCCTTTTGGAGGCGCCTCTCACGCCAAGGGAATCGTTCTCGAGAAAGTTGGTGTGGAGGCCAAGCAGCCCAACTCTGCCATCCGTAAGTGTGTGCGTGTGCAGCTCATCAAGAACGGCAAGAAGATCACGGCCTTCGTACCCAGGGACGGTTGTCTCAACTACATCGAGGAGAACGACGAGGTTTTGATCGCTGGATTTGGACGTAAAGGTCACGCCGTCGGTGACATTCCCGGCGTCCGTT…	sp|Q86FP7|RS23_DERVA_40S_ribosomal_protein_S23_OS=Dermacentor_variabilis_GN=RpS23_PE=2_SV=1	94.41	143	8	0	42	470	1	143	5e-96	281	GO:0003735,GO:0005622,GO:0005840,GO:0005840,GO:0006412,GO:0015935,GO:0030529	structural constituent of ribosome,intracellular,ribosome,ribosome,translation,small ribosomal subunit,ribonucleoprotein complex
comp25647_c0_seq1	684	18684	1713.07	27315.8	1390.65	12394	1327.77	18119.9	1090.11	TGTGCTCTTCCGATCTGCCAAGATGGCGCCCGCCAACAAGGACAAGGATGACAAACAGAAAAACAACCCGATGCGAGAGCTCCGCATCATGAAGCTCTGCCTCAACATCTGCGTGGGCGAGTCCGGAGATCGTCTCACACGAGCCGCCAAGGTGCTAGAGGAGCTGACAGGCCAAAAACCAGTGGACTCCAAGGCCCGCTACACCGTGAGATCTTTCGGTATCCGTAGAAACGAGAAGATCGCCGTCCACTGCACCGTGCGGGGAGCCAAGGCCGAGGAAATCCTGGAGCGTGGCCTGAAGGTCCGTGAGTACGAGTTGAGACGAAACAACTTCAGCGCCACAGGCAACTTTGGCTTTGGTATTCAGGAACACATTGACTTGGGCATCAAGTACAACCC…	sp|Q5RC11|RL11_PONAB_60S_ribosomal_protein_L11_OS=Pongo_abelii_GN=RPL11_PE=2_SV=3	86.9	168	22	0	68	571	11	178	1e-102	301	GO:0003723,GO:0003735,GO:0005622,GO:0005634,GO:0005730,GO:0005730,GO:0005840,GO:0005840,GO:0006412,GO:0019843,GO:0030529,GO:0034504	RNA binding,structural constituent of ribosome,intracellular,nucleus,nucleolus,nucleolus,ribosome,ribosome,translation,rRNA binding,ribonucleoprotein complex,protein localization to nucleus
comp31860_c0_seq2	679	19810	1731.58	29175.3	1485.32	13965	1315.8	20567	1237.33	CTCTTCCGATCTGTTTTATTTGTTGGATGCATTCATAACGTTGACAGCCGCCTATTTTCCCTTCTTCGCCTTCATTTTACGATTGTAGAACTCTAGCTCCTTGCCCTCGAGGATGTAACCGTCGCATCGGCCGGACTGCCCGGGACGAGAGCTGACGCACGCATAAAGCCTGCCGGTCACGAACTGTTCCTCCAGGGAGGGCTCGAGCTTTGCCGTCTTTCGTCGCTCATCATACTTCTTCTGGGTCTTGGCTGAGCGCTTCTTGTTGAAAATGTCCTCTTCGTCGTCAATCTTGGCTCCCTTCTTCCTGCCGAGGGGCTTGGCGTAGTGAGCCTCGTACCACTGACGGAACGGTGTCGCATCCACGACGACGATGCAGTTCTTTACAAGTGTCTTCGT…	sp|O76756|RS8_APIME_40S_ribosomal_protein_S8_OS=Apis_mellifera_GN=RpS8_PE=2_SV=2	78.5	200	42	1	675	79	1	200	2e-113	330	GO:0003735,GO:0005622,GO:0005840,GO:0005840,GO:0006412,GO:0030529	structural constituent of ribosome,intracellular,ribosome,ribosome,translation,ribonucleoprotein complex
comp28930_c0_seq1	1093	54	3.0943	49.4053	2.51523	20487	1288.77	18743.8	1127.65	TCCGATCTTTTTTTTTTTGCGCTTGGCTTGAATTTATTTTATTCAATGTTTCTTCTCATACAGATACGGACGTCCAATTGTGAGGAAGTTCCATTTCCATTCGAATCTCAGCTCACTTCAGTTCAGTTAGGCAGAATCAACTAGTTGGTACGTGATATTGAAGCCTACGCCTGAAACACTGGAGTCCTTGGTGAATGTCAGCTCCGTGTAGGTGTCGCCACCCCTGCTGCTGAAAGTGGCCCCCGAGATACCGTTGAAGTTGCCTTCCCAGCGAGCCAGACGGTTCGTCTCGCCGTCCAGGACTGAGTTAAAATCCACGTAGTCGTAGATGATGCCCGAAGCGGTACAGGAATCTTCAATCGAGAACGCCTGAAAGGTCAGCTCGGTCACGTAGCTGGG…	sp|P79795|NRP1_CHICK_Neuropilin-1_OS=Gallus_gallus_GN=NRP1_PE=2_SV=1	32.51	243	145	11	840	130	37	266	2e-16	84.7	GO:0001525,GO:0001525,GO:0005021,GO:0007155,GO:0007155,GO:0007275,GO:0007399,GO:0007411,GO:0008201,GO:0009887,GO:0016020,GO:0016020,GO:0016020,GO:0016021,GO:0017154,GO:0019838,GO:0030154,GO:0035767,GO:0038084,GO:0046872,GO:0048010,GO:0071526	angiogenesis,angiogenesis,vascular endothelial growth factor-activated receptor activity,cell adhesion,cell adhesion,multicellular organismal development,nervous system development,axon guidance,heparin binding,organ morphogenesis,membrane,membrane,membrane,integral component of membrane,semaphorin receptor activity,growth factor binding,cell differentiation,endothelial cell chemotaxis,vascular e…
comp27912_c0_seq1	563	36	4.87731	63.9432	3.25536	8096	1282.93	14380.1	865.122	CTCAGAAAAGTAGGCATAGCCATTCTCAGCTCCAACCATGAACCAGTTTGTCTGCCTTTTTGCCATCATCGCGGCTGCGGCCGCACAGACGCCCGAGCCATGCACAGTGGCCGAAACGGGCGACAAGAAGGACATGTCGTGTGCCTCGTACAAAGAGTGTGACGGCGATCTCTGGATCACCATCGAATGCCCCAACTTTCCCGAAAATGCGTTCGACTTCGGAACAGAAGAATGTGTCGAGCGCTCCCTAGCTGCCGTTCCTTGCAACCAGCTGGAGGACTGCAGTCAATTATCCGATGGCAACTACGCCTATTACAACGAGGAGCAATTTGGTGACAACTGCATGTGGTTCTACACCTGTCAACAACAAACATTCAAGGGACACCAGCCCTGCAACCC…
comp27514_c0_seq1	737	38	3.91418	51.5604	2.62495	10756	1280.5	14594.3	878.009	GATCTGTTACTTGTGCACGAACAGAACAAGATGGCGAAGGTTCTCTTGCTGATAGGTTGTTTTGTGGCGTCAATGGCGTTCACCCTAGGACAGACTTGCAGCGGAATTGACATGGGTGAATACAATGGTCACTGCTTCATGGCCTTCCCGGCACTGAAGACCTGGGACGCTGCCAAACTTTACTGCGAGGGTCTGTCGACAGTCTGTGGCTCGGGGAGATCCTACCTGGCCGAGTTTGCCGACCAGATCGAGGAAGACTATGCAGTCACCGTTTCGAGCGGCACAAGCAACATGAATGGCTATGTCTGGATCGGTCTGCGCAACTACGACACATCTGACCTGAATAACTTTGTATGGGAGGACTCGAGAACCAGTCCGTCCTACACCAACTGGGCCGAC…	sp|A7X3X3|LEC4_ENHPO_Lectoxin-Enh4_OS=Enhydris_polylepis_PE=2_SV=1	37.4	131	71	5	124	507	34	156	5e-17	79.7	GO:0005576,GO:0005576,GO:0030246,GO:0030246,GO:0046872	extracellular region,extracellular region,carbohydrate binding,carbohydrate binding,metal ion binding
comp26945_c0_seq1	506	11608	1673.45	22940.7	1167.92	7008	1275.24	13849.8	833.219	GTGCTCTTCCGATCTGTTTGCCCAAGACAGTCAAACGATCAAAAATGGCGCTGCAACCGTTGATAAAGCACAAGATCGTAAAGAAGCGAACGAAGAAGTTCATCAGACATCAGTCTGACAGATACAACAAATTAAAGCCAAACTGGCGCAGGCCCAAGGGTATCGATAACCGTGTCCGACGAAAGTTCAAGGGCCAGTACAAAATGCCCAATGTTGGATATGGATCAAACAAGAACACTCGTCACATCTGCCCTGATGGCTTCAAAAAGTTCCTTGTGCACAACGTCAAGGAGTTGGAACTGCTCATGATGCAAAACCGCACATTCTCTGCAGAGATTGCACACAGCGTCTCCAGCAAGAAGAGGAAGGACATTGTAGAGCGTGCCCAGCAGCTAGCCA…	sp|Q962T1|RL32_SPOFR_60S_ribosomal_protein_L32_OS=Spodoptera_frugiperda_GN=RpL32_PE=2_SV=1	74.63	134	34	0	45	446	1	134	8e-61	191	GO:0003735,GO:0005622,GO:0005840,GO:0005840,GO:0006412,GO:0030529	structural constituent of ribosome,intracellular,ribosome,ribosome,translation,ribonucleoprotein complex
comp40183_c2_seq4	2667	113479	2346.22	42549.3	2166.19	55921	1254.84	20967.8	1261.44	TTTTTTTTTTTTATTCCAAAAGATGAAAAACATTTATTTGGTTCTTTAGCAACGGTCTCGAACTTAAATGCACCGATTACAGCAATGGTATCACTTTGCTTCACTAGAACAGTATCAGCATAGTAATCCACATCACAAAATAAAATTCAAAGACAACGAATGAAATTTTAGTACTTATTAAATAAATGCACCTTAAAATTGTCTTTGTTAACATTAAGACCTGATTGATAAACACAACAGTACATTCTAGACAATGCCATTGGGATGAACAAAAGACATTCACAGCTGACTAGTGCAGGGTGTTGTTGGGTAAGAACAGAACGGTAACAGTTAATTCCTTTCAGAAGAACAGGGGGTGGAATGCAGATAAAAAGAAACATTCTAAGCCGTTTAAGTAAA…	sp|P63018|HSP7C_RAT_Heat_shock_cognate_71_kDa_protein_OS=Rattus_norvegicus_GN=Hspa8_PE=1_SV=1	85.12	652	91	1	2528	573	1	646	0	986	GO:0000166,GO:0000974,GO:0005102,GO:0005515,GO:0005515,GO:0005515,GO:0005515,GO:0005515,GO:0005515,GO:0005524,GO:0005524,GO:0005634,GO:0005634,GO:0005681,GO:0005730,GO:0005737,GO:0005737,GO:0005737,GO:0005886,GO:0005886,GO:0006200,GO:0006200,GO:0006351,GO:0006355,GO:0006397,GO:0008021,GO:0008380,GO:0016020,GO:0030529,GO:0042470,GO:0042623,GO:0042623,GO:0043005,GO:0043025,GO:0043195,GO:0043234,GO:…	nucleotide binding,Prp19 complex,receptor binding,protein binding,protein binding,protein binding,protein binding,protein binding,protein binding,ATP binding,ATP binding,nucleus,nucleus,spliceosomal complex,nucleolus,cytoplasm,cytoplasm,cytoplasm,plasma membrane,plasma membrane,ATP catabolic process,ATP catabolic process,transcription, DNA-templated,regulation of transcription, DNA-templated,mRNA…
comp30886_c0_seq2	1338	214	9.0051	159.94	8.14259	23950	1252.89	17899.9	1076.87	CATGTATGGGCTTTATTTATCGCCGTGGTTGCGTCAGCAGCCGCGCACAAAACATACGAAGGCTACCAAGTGCTGAAAGTGACGCCTTCCATCGAAAGTCACCATGAAGTTATCCAGACCATCAGAGAGGACCGCGAGATTGACTTTTGGGACGACCTTCGCCTGCTCGGGAAGCCCACACGTGTGATGATTCCTCCTCATAAACTGTCACACATTAAGCAGTTGCTTAGAGACCACGGTCTGAGTCACGAGACGATGGTGGAAAACGTAGCAACCAATGTCCAAGCTGAAAGGGAACGTTTGGCGTCAAGGAAACAAGTCTTTGATCTCAACGAGTTCAACACGTTTGATGACATCATCGCTGAACTTCCCAGAATGGCGTTGCGTTGTCCGGCTGGC…	sp|P19222|CBPA2_RAT_Carboxypeptidase_A2_OS=Rattus_norvegicus_GN=Cpa2_PE=1_SV=1	33.5	406	246	9	49	1227	18	412	7e-72	239	GO:0004180,GO:0004180,GO:0004181,GO:0005515,GO:0005576,GO:0005576,GO:0006508,GO:0006508,GO:0008233,GO:0008237,GO:0008270,GO:0016787,GO:0046872	carboxypeptidase activity,carboxypeptidase activity,metallocarboxypeptidase activity,protein binding,extracellular region,extracellular region,proteolysis,proteolysis,peptidase activity,metallopeptidase activity,zinc ion binding,hydrolase activity,metal ion binding
comp41757_c0_seq14	3806	83210	1809.23	21862.8	1113.04	44181	1250.99	11608.3	698.365	ATCTCGGTGTGCCCGCTGTGATGTTTACGTTTGCTGTGAGTCTGGGTTTTTCCAGAAGATTCCATGTGGTTCCCAGTCACTCCAGACGTGGAAGCTTAGAGATGGAAGAGAATCTGATGCAATGGCGATTGGTTCGTTATTCTACGGTATAAATAGAGCTGTTTGGCGGCCAGAAAATCACAACAAACTCCTGACGAAACACAGACAGCGAGGGAAAAGAAGAACGAAGCCTAAATCGAGACGAAAAATACCAGCAACTTGAAACGTCAACTTGAAATCGAAACCAATCTGCATCAACATTTTGCCGAGCTTCTTCTAGTTCGAACCAACCATCCAGGTCTTTCATTTGGCATCAACAAGACAAGACAAGGCACAAGAACTGTCGACTTTACCAGCAGA…
comp40563_c0_seq1	3656	73069	1554.05	19986.1	1017.49	45905	1235.16	12556.1	755.387	ATCCAAACCAGTACAGGGGAGGAGCCCATCCAAGTTATCAGAACTCGCCACACACACAGTCACAGCCAGAGGACGGTCTACCCCCAGGCTGGGAGATGCTGATTGACAACACCACAGGCTGGCCCTTCTTTGTGGACCACAACACGAAAACGACACACTGGCAGGACCCCAGAAAGATGCCTCAACAGCCGTATCACTATGGTGCTGGTGGCGGCGGTGGAGGAATGCCTCAGCCCAACGTGGGACCACAGCAAGTTCGTCATATCCCAATTCACAGTCAGACCAGGGCCGCGCCTCAGCCGCAGGGCTTCCAGACCACACACGCCTCATCCCCGGGTCGTGATATTCCCATCATGCGCAGCGCGGGGCGGTCTGACAGCCCAGGGTCAAGAATGCCAG…	sp|Q9BLJ6|BAGS_BOMMO_BAG_domain-containing_protein_Samui_OS=Bombyx_mori_GN=Samui_PE=2_SV=1	34.38	128	81	2	774	1154	332	457	2e-11	72.4	GO:0007275,GO:0030544,GO:0051087	multicellular organismal development,Hsp70 protein binding,chaperone binding
comp26100_c0_seq1	1232	67	3.32143	54.3831	2.76866	22705	1231.25	18429.4	1108.73	TCTTCCGTTCTTTTTTTTTTTACATTTTTATCAATGGATAGTTTATTCCGATACTGTATTCACAGAGTGAGGGTGTCTGCAGATTGCTGTTGGCTATTCTCTCCCAAGGAACCTCGGGCACTAAGCTTGAACGAGCTCGTAGTTGAGTCGGAAGCCTTGCTCCTGAACGCTGACGTCGCTGACAAAGCGGACCAAGACGCCGTTGTTTCCTGTGTTACGGTAGCTGACCCCTGGGTAACTCATACAGCTTCCATATTGCTTGAGCATCAGGTCATTCGTCTGCCTATCGTAGAACTCGAGGTAGTCAAAGGAGCCACATGAGTCCTCGAGGCCACAGCCAGTCATCGTGAGATTCACCGTGTATGACGGGTCAGGCACAAGGATGTTCCAGTCGCACTC…	sp|Q9JLB4|CUBN_MOUSE_Cubilin_OS=Mus_musculus_GN=Cubn_PE=1_SV=3	28.85	253	163	11	867	118	2214	2452	2e-17	88.6	GO:0004872,GO:0004872,GO:0005509,GO:0005515,GO:0005737,GO:0005764,GO:0005765,GO:0005768,GO:0005768,GO:0005768,GO:0005783,GO:0005794,GO:0005903,GO:0005905,GO:0006629,GO:0006810,GO:0006898,GO:0006898,GO:0008202,GO:0008203,GO:0010008,GO:0015031,GO:0016020,GO:0016020,GO:0016324,GO:0016324,GO:0030139,GO:0030139,GO:0031419,GO:0042803,GO:0042953,GO:0045177,GO:0045177,GO:0045177,GO:0046872,GO:0070062	receptor activity,receptor activity,calcium ion binding,protein binding,cytoplasm,lysosome,lysosomal membrane,endosome,endosome,endosome,endoplasmic reticulum,Golgi apparatus,brush border,coated pit,lipid metabolic process,transport,receptor-mediated endocytosis,receptor-mediated endocytosis,steroid metabolic process,cholesterol metabolic process,endosome membrane,protein transport,membrane,membr…
comp25941_c0_seq1	787	23699	2052	30113.1	1533.06	12060	1217.13	15324	921.909	GTGCTCTTCCGATCTCGTGCCCGAGGAAGTCATCATCATGGCAACAGAAGACTGGGATGAGCAGCTTAATGCTCCTACGACTGATCTTGCCGAAGTCAAGCTGTTTGGAAAATGGTCATCTGATGATGTGCAAGTCAGCGACATCAGTTTGACTGATTATGTTGCAATCAAAGAGAAGTACGCTAAGTATGTGCCTCACTCGGCTGGACGATACCAGGTGAAACGTTTCCGCAAAAGTCAGTGTCCAATTGTGGAACGTCTGGCCTGTTCTCTTATGATGCATGGACGCAACAATGGCAAGAAACTGATGGCCATGCGCATTGTCAAGCATGCCTTCGAGATCATCCACCTTTTGACAGGAGAGAACCCCCTCCAGGTTGTGGTCAATGCCATCATCAA…	sp|P46782|RS5_HUMAN_40S_ribosomal_protein_S5_OS=Homo_sapiens_GN=RPS5_PE=1_SV=4	84.24	203	31	1	50	658	3	204	7e-120	348	GO:0000184,GO:0003723,GO:0003723,GO:0003729,GO:0003735,GO:0003735,GO:0005829,GO:0005829,GO:0005829,GO:0005829,GO:0005829,GO:0005829,GO:0005829,GO:0005829,GO:0005829,GO:0005829,GO:0005829,GO:0005829,GO:0005829,GO:0005829,GO:0005829,GO:0005829,GO:0005829,GO:0005829,GO:0005829,GO:0005840,GO:0005925,GO:0006412,GO:0006412,GO:0006412,GO:0006412,GO:0006412,GO:0006413,GO:0006413,GO:0006414,GO:0006415,GO:…	nuclear-transcribed mRNA catabolic process, nonsense-mediated decay,RNA binding,RNA binding,mRNA binding,structural constituent of ribosome,structural constituent of ribosome,cytosol,cytosol,cytosol,cytosol,cytosol,cytosol,cytosol,cytosol,cytosol,cytosol,cytosol,cytosol,cytosol,cytosol,cytosol,cytosol,cytosol,cytosol,cytosol,ribosome,focal adhesion,translation,translation,translation,translation,…
comp43439_c0_seq1	555	13808	1877.94	24879.3	1266.61	7757	1212.28	13976.6	840.846	TTTTTTTTTTTTTTTGTGGGCAGACTTTTATATTTCTGATGACTTGTTTACAAACATGATGCCGCAGTGTTTACAATCTTCGTCCACGACGACCGCCCTTTCTGCGGGTACTGTCAGATGGGATGGGTGTAACGTCCTCAATACGGCCAATCTTCATGCCTGATCGAGCCAGAGCACGAAGAGCAGACTGAGCGCCAGGGCCAGGAGTTTTTGTCCTGTTGCCACCAGTGGCTCTGAGCTTTATGTGCAGAGCATTGATACCCAACACTTTGCATCTCTCAGCCACATCTTGGGCAGCCAACATGGCAGCATAGGGAGAGGCTTCATCACGATCGGCCTTGACCTTCATTCCTCCTGTCACACGGACGATTGTCTCTTTTCCAGACAAATCAGTGATGT…	sp|P62264|RS14_MOUSE_40S_ribosomal_protein_S14_OS=Mus_musculus_GN=Rps14_PE=2_SV=3	88.49	139	16	0	526	110	1	139	7e-83	248	GO:0000028,GO:0000122,GO:0003723,GO:0003735,GO:0005730,GO:0005739,GO:0005840,GO:0005840,GO:0006412,GO:0006417,GO:0016020,GO:0022627,GO:0030218,GO:0030490,GO:0030529,GO:0044822,GO:0045182,GO:0048027,GO:0070062	ribosomal small subunit assembly,negative regulation of transcription from RNA polymerase II promoter,RNA binding,structural constituent of ribosome,nucleolus,mitochondrion,ribosome,ribosome,translation,regulation of translation,membrane,cytosolic small ribosomal subunit,erythrocyte differentiation,maturation of SSU-rRNA,ribonucleoprotein complex,poly(A) RNA binding,translation regulator activity…
comp41338_c2_seq2	847	66	6.85184	77.9221	3.96703	10226	1206.36	12073.2	726.336	GGGCCTCTACCTGTTCACGTTCGCTGCCAGGGGCACGCATTTTGTCGTAGAGCTCAAAGTCAATGGAAACACCCGGCGCTCGGTCGTCTTCCAGTACAGTTCCTCCTCGTCGTCATACTACGACAACGCTTTCTCCAACTACATGATGCTCCTGTTAAACAAGGATGACCAAGTGGCCACGTTCCTTGCAGCTCCTGCTGGGGATTCTCTTCGCAACGCCGATAGTTCGGTTTACGTCACAGAGTTCAGCGGAGTTCTTCTCGCCAAGACTTCAGCCGCAGCGTCTCCGAGCGATATTGGGCATCAACTGGAGGACAATTTTGTTGCATTTTCGGCCACAATGACACTAGACATGGAGAAGCCCGCCGTAGACGCTCCACTGGTGTTTGACTCGGTTGA…
comp42761_c0_seq1	877	68	6.41652	77.5371	3.94743	10316	1206.26	11762.8	707.664	AATAAACATAATAAACCTTACGCCTAATAGTTGACCGGGCAAGTTTAATGATTTGGGCTCACAAAACAAAAACGAAAATCAAACACATCATCACAACTCTTATTTGATACGGCCAACGTAACTGTCGATGTTACTGACAATATGGACAAAATAGCAGTTGTCCTTATCCACCTTGTGATAGCCTCAACAACAGCAACCTTCAATAAGGCTCCGGCTGTCCAAGATGGCTGTCGACTAGACATACCATGCACACAGGGTCAGCAAGAGTCCAACCCCGCTGACTGCTCCACGTACCAGCTCTGCGTGGCGCCCTCGGAATGGATCAACGTGCAGTGCCCCACTGGTACCTACTACAGCAACGTCACCAACAGCTGCAACGCCTTGACGTGTCAGACGTGG…
comp17065_c0_seq1	1084	11594	1197.02	10695.6	544.514	9352	1199.86	8627.31	519.028	TTTTTTTTTTTATTGTTTTGATGTTTAGCACAAGTTTATTAGTTTTTCAAACAATGTTCGACTTTTGTTTACACATTTTTTCAAAGCAAGATTCGTACGTTTTAAATTTACTAAAAATTTGTATGATCTTTACATGTATCCTAACATTTCTCTTATTTGGTTAAAACTTCAATAAATAGCTATACAAAGGGATAAAACATGTTTGTGTTCATTTTTTTTTGAAATACTAATAACTTGCTTTAGACTGACAAAATGAATGATGGAAAGTGTGATTTACAGTTTTGTACATTTACCTAAATAACGTAGAATGGCGTTCTAACAAGTATGATCACAGATTGAAATGCAAAGACAATGCGACACGTTAATTAACTGTCAGCACATAGTAGTACCTGGGCCCAC…	sp|O18477|TCTP_LUMRU_Translationally-controlled_tumor_protein_homolog_OS=Lumbricus_rubellus_GN=TCTP_PE=2_SV=1	49.7	169	83	2	1018	512	1	167	1e-48	167	GO:0005737,GO:0005737	cytoplasm,cytoplasm
comp41241_c0_seq2	483	1	0.111114	2.07039	0.105404	6692	1197.64	13855.1	833.536	CGATCTAGACAACCACCTGATTTTGCAAACTTCCTGAGCGTTCTGCTTATAACGAACAAGAGAAGCAAGATGAACAAGTCCCTTGTGTTTCTGTGCCTGGCCATGGCCTGCCTTGCTGTCGTGGTGGACAGTTGTTGGTTCAGCATCTTATGCATCAGGATCTTTGAACACAAGATACAGACACAGGGTGCTGGTGATGTGTCGGCTATGACCTTTGAATTTGAATCCTCTGCACAGGCTGACAATTTCGGGTATCTGGCCACGCTGCTGACTCAGAACGCTCTCAGGCTGTATGACGTGGCTGGCTGTGTCACCGCCCTCATCGACGACGCTAACGCTTAAAGTTGGTCAACACTTGGTCAACAAAGACTATGATGTCCAACACTGCTGAACAACCGA…
comp23146_c0_seq1	682	18047	1807.55	26461.9	1347.18	9906	1179.64	14524.9	873.835	ATGGGCTTTCAGCAGAAGCCGCTGCTCATCGATGCCCGTGGGCACCTGTTGGGCCGTCTGGCCTCAATCGTGGCGAAAACTATCCTTCAAGGCCAAAGGGTGGTGGTTGTGAGATGCGAAGGCCTTGTCATTTCTGGTAGTTTCTACCGCAACAAACTGAAGTACCTCGAGTTTCTGCGCAAACGAATGAACACGAAGCCAAGTCGGGGACCTTTCCATTTCCGCGCCCCCAGCAAGATTTTCTGGAGAACAGTGCGTGGCATGCTCCCACACAAGCTGACACGAGGCAAGGATGCTCTGGACAGAATGAAGGTCTTCGAAGGTATCCCCCCACCCTACGACAAGCAGAAACGTATGGTGGTGCCCTCAGCTCTCAAGGTGTTGCGTCTCAAGGACAGA…	sp|Q5RA38|RL13A_PONAB_60S_ribosomal_protein_L13a_OS=Pongo_abelii_GN=RPL13A_PE=2_SV=3	70.62	194	57	0	22	603	7	200	6e-89	268	GO:0003735,GO:0005840,GO:0005840,GO:0006412,GO:0006417,GO:0015934,GO:0017148,GO:0030529,GO:0097452,GO:1901194	structural constituent of ribosome,ribosome,ribosome,translation,regulation of translation,large ribosomal subunit,negative regulation of translation,ribonucleoprotein complex,GAIT complex,negative regulation of formation of translation preinitiation complex
comp33221_c0_seq2	501	0	0	0	0	12740	1179.37	25429.1	1529.84	TTTTTTTATATGTTAATTTCAGTTTTATTGTGCATGGTCTAAGTATTACAATCAAATCCGTCCATTTTTGACTCGTGTAAAAGTTAATGTCCGTAGAACGTCGATCTCTGAAGTTCTCAATTCTTTGTAGCTCTCTGTCTTATCGCTGTTCTGGTAGTCGACAGCTGACTACGCATTTTGGCGAGCGCTGATCTCTGATTGGACACACTCAATGACGTCATCCAAAGCGACAATGCCTCTGTTGATGATTCTCACAAGCGCCTTGTAAGCCTCCGCCTCTTTGTAGTCGTCAAATTTCAAGGTCAGCTTCTTCCAATCATCTTGTTGGACGTCCTGTGTCTGTAGACCTTCCTCTACACGGCCAGGGATCGGGATAGCGGCGTACACGGTGATGGCAAG…
comp36571_c1_seq1	1383	98	4.10078	70.8604	3.60752	25212	1176.98	18229.9	1096.73	TTTTTTTTTTTGTCAATTTTGTTGAAATTTATTATCGCTATGTGCATTGACAATATTAGGTAAACCTTTATTTGCCAAGCGCCAAAAGTAGCTGGCTTCATTTAGCCTGACAAAGGACAAGGCAGATAGGCGGGCCTGTTGTCGCTGCCATGTGATTCACTGAACGGAGTCAGTGTGACGTTGGTATTTTGAGCCTGGGTTTTGATGAAAGACTCCACGTCGCTGGGGGTAGGGCTGGCTACGGAGCTCATGTAAACGGCCGAGATACCCGCCACGTGGGGACAAGCCATGGAAGTGCCAGACAATATTTCAATGGTGTTTCCGGGATAAGTGGATGAGACGTCTACGCCGGGGGCAAACACGTCTACACAGGAGCCATAGTTGGTGAAGGAGGCTGTC…	sp|P80146|SEPR_THESR_Extracellular_serine_proteinase_OS=Thermus_sp._(strain_Rt41A)_PE=1_SV=3	41.11	377	173	9	1271	210	33	383	7e-68	228	GO:0004252,GO:0005576,GO:0005576,GO:0006508,GO:0006508,GO:0008233,GO:0008236,GO:0016787	serine-type endopeptidase activity,extracellular region,extracellular region,proteolysis,proteolysis,peptidase activity,serine-type peptidase activity,hydrolase activity
comp17618_c0_seq1	946	25889	1640.29	27366.8	1393.25	15719	1167.16	16616.3	999.653	GGTGCTTTCATTCATATATTTATTGTTCCGTCATCAGCGCAACAGAAAGCGAGTGTGCACAGCTGAAACAGACATTTGCAACACATTGTTCTCCTGACACCAGCCGGTAGGTGTTAATATTGTACACGCATCACCTAGACCTCCGCCAACACTGGGGGCTCGTAGTTGTCAGGACGTGCCACTTTCTCGCCACCCTCGGACGCCTCGCCGGGCTTGGTCGTCGTCGAGCTGCCCTCTCCGTGCAAATCCATCAGCTTACCCAAATCAAACTTTGGCTTCTTGAGGATCTTGACCTTCCTGACGAGGACGTCATGGAGCGGGTAGATTCCCTGACATGCCTTCTCTATGTCTTTGCCGATGCTGTCTGGGATCAATTTGTTTACGATCTCCTTCAGGTCG…	sp|P49395|RS3A_APLCA_40S_ribosomal_protein_S3a_OS=Aplysia_californica_GN=RPS3A_PE=3_SV=2	81.71	246	44	1	875	138	21	265	4e-141	406	GO:0003735,GO:0003735,GO:0005622,GO:0005737,GO:0005737,GO:0005840,GO:0005840,GO:0006412,GO:0006412,GO:0022627,GO:0030529	structural constituent of ribosome,structural constituent of ribosome,intracellular,cytoplasm,cytoplasm,ribosome,ribosome,translation,translation,cytosolic small ribosomal subunit,ribonucleoprotein complex
comp10542_c0_seq1	481	9258	1573.32	19247.4	979.889	5752	1155.58	11958.4	719.431	ATCTTTCAGGCTGCCACCATGTCTGCGGATCTGCAGTGGATGATCATTCGCAACAATTCCAGCTTCTTGGTGAAGAGGCGTGGAGTTCACACTATGTCTCGGGAGGCTAATAACCTAAAGAACAGAAACTCTCGCAGATTCAACGGTCTGGTTAACCGCAAGACAGTGGGTGTTGAGGCCGGTGAAGATGGCAAAGGGGTAGTCCTTGTCACCAGGAACACAAACAACTGGAGAAAGCCGGCCCAAAACTACAACCGTGTGGAGCTCAAGCGGGGATCACGAAGGACTCTCACCTCCATCCGCAAGACCCTCAAGAATAACCGCTACAGGAAGGACCTCAAAATGGCCGCCTGTCGTCGTGCCAGCGCCATCCTGAGCAGCCAGAAACCTGTCGTCCCC…	sp|P17702|RL28_RAT_60S_ribosomal_protein_L28_OS=Rattus_norvegicus_GN=Rpl28_PE=1_SV=4	59.54	131	52	1	19	411	1	130	8e-45	150	GO:0003735,GO:0005622,GO:0005840,GO:0005840,GO:0006412,GO:0030529	structural constituent of ribosome,intracellular,ribosome,ribosome,translation,ribonucleoprotein complex
comp27792_c0_seq1	1210	6971	806.536	5761.16	293.302	7354	1149.23	6077.69	365.64	TGGAGCTGGCAAGGCTGTGTGCCGCAGCTGTGAGCCCTACAACCGCATATACACGACAATTCCCCAAGTGTTCAACAACAACAATATTGAGTTACCAACACAGACCCAAACTGAGCAGGTTACGCAGCCACCTGTAAAATCGAAGAAGGCCAAGGGTAAAAAAGCCAAGAAAGGACAGATCAACGCCAGAAAACGAGCCCTTCGCGCCAAGAGATTAAAGAACCAGCAATAGACGCATAATTTCCCGGACGTGTCGTTTTCATAAAACCAAAAAGAGACTTATGTAAATACATTCCCTAACCCAATTCAATTAAAATAGTACGTATAAATTTGTGTGCAGTATTTATTGAACTCATTACCGAAAACAACCCTCCTCAAACATGGTGCAACGTTTGCTAT…
comp42576_c0_seq1	848	23250	1998.24	27417.5	1395.83	11237	1142.1	13251.2	797.205	ATCTTTTTTTTTTGCATGTTTCGTGGCATTTATTTCAAGCTCACGTCATCTCAATCGAATGTTCAGCTCGGCAACAAGCAATCTTTACTGGGCAGGCTGAGGTTGGACTGGTGCAGCTGGGGCCTCTCCAGGTTTGGGTGCTCCCTTGTGCTCGCTGTAGGGTTGTGCTGGGGGTTGCTCATCCTTGGGCTCAACAATGTTGATATTGTCAGGCAATGGTCGCTTGGGGCCAATCTTTCCGGACGGATCCCACGGCAGCATGATTTTGACCTTGATCCCTAGCACACCTTGTCTCAGAAGCACATGGCGCACAGCTGTGTCAACATATTCATTGCATGGCTCTCCAGAGTGGATCATCAAGCCATCAACAAACTTCATGGACTTGGCTCTTTGTCCACG…	sp|P02350|RS31_XENLA_40S_ribosomal_protein_S3-A_OS=Xenopus_laevis_GN=rps3-a_PE=2_SV=2	92	225	18	0	825	151	1	225	6e-144	411	GO:0000737,GO:0003677,GO:0003723,GO:0003723,GO:0003735,GO:0003906,GO:0005622,GO:0005634,GO:0005634,GO:0005730,GO:0005737,GO:0005737,GO:0005739,GO:0005743,GO:0005743,GO:0005819,GO:0005840,GO:0005840,GO:0005856,GO:0006281,GO:0006351,GO:0006355,GO:0006412,GO:0006417,GO:0006915,GO:0006974,GO:0007049,GO:0007067,GO:0015935,GO:0016020,GO:0016829,GO:0030529,GO:0051301	DNA catabolic process, endonucleolytic,DNA binding,RNA binding,RNA binding,structural constituent of ribosome,DNA-(apurinic or apyrimidinic site) lyase activity,intracellular,nucleus,nucleus,nucleolus,cytoplasm,cytoplasm,mitochondrion,mitochondrial inner membrane,mitochondrial inner membrane,spindle,ribosome,ribosome,cytoskeleton,DNA repair,transcription, DNA-templated,regulation of transcription…
comp16895_c0_seq2	586	10701	1349.85	18261.1	929.676	7255	1131.36	12380.5	744.827	GTGACCTCGTGTCGTTCGTCCGTTTCCGCTTCCTTTCTCCTCGACTCCCGTCAGCATGGCGCCAGCAGCCAAGAAGTCGAAGCCTGCGCAAAAGAACCCTAAAGTTAAGGGCAAGAAAAAGAAGACTGAACTGAAATTCACAGTGGACTGCTCCCACCCTGTGGAGGATGGCATTCTGGACTGTGCTGCTTTTGAAAAGTTCCTTCACGACAGAATCAAAGTGAACGGGAAGACTGGTAACCTCGGAAACAATGTGACCATCGAACGACAAAAGTCCAAGATCACTGTCATTTCAGACATCCCCTTTTCCAAGAGGTACCTCAAGTATCTGACCAAGAAGTTCTTGAAGAAGAACACCCTTCGTGACTGGCTGCGAGTTGTGGCCAACAACAAGGACTC…	sp|Q28IL6|RL22_XENTR_60S_ribosomal_protein_L22_OS=Xenopus_tropicalis_GN=rpl22_PE=2_SV=3	80.41	97	18	1	137	424	21	117	3e-34	124	GO:0003735,GO:0005622,GO:0005840,GO:0005840,GO:0006412,GO:0030529	structural constituent of ribosome,intracellular,ribosome,ribosome,translation,ribonucleoprotein complex
comp35456_c0_seq2	1385	64	2.65687	46.2094	2.35253	24182	1130.25	17459.9	1050.41	AAGCCATCTACACGGTCAAGCATGAAGCTTTTTGTGGCGTTCTTGGCTCTGGTCAGTCTGAGCACGGCCTGGAAATCTTACACAGGCTACCAGGTCTTGAGTATTGTCGTGAATACTGAGGAAGAAGTAGGCGCCGTTTATGCCTTGGCAGAGAATGAGGAGCACTTTGACATATGGCGGGACCCTAAGACACCCGGTGACTCCATCGATATCATGGTTCACCCTGAGGTTCTCGACTCCTTCAAGGCCGAACTGACGAGTCGTGGATTCCACTACATCGTGAAGAATGCTGACGTCGGTAAGACCGTGGACGAGGAGAAGGAGAGGATGGCCAGACGACCCAAGACACACAAAGTCGACTACGACGACTACCTCGACCTGGCCGGGGTGGAGCTTTGG…	sp|P19222|CBPA2_RAT_Carboxypeptidase_A2_OS=Rattus_norvegicus_GN=Cpa2_PE=1_SV=1	35.34	416	256	8	22	1242	1	412	2e-82	267	GO:0004180,GO:0004180,GO:0004181,GO:0005515,GO:0005576,GO:0005576,GO:0006508,GO:0006508,GO:0008233,GO:0008237,GO:0008270,GO:0016787,GO:0046872	carboxypeptidase activity,carboxypeptidase activity,metallocarboxypeptidase activity,protein binding,extracellular region,extracellular region,proteolysis,proteolysis,peptidase activity,metallopeptidase activity,zinc ion binding,hydrolase activity,metal ion binding
comp17608_c0_seq1	488	7357	1383.76	15075.8	767.513	5323	1127.23	10907.8	656.224	TTTTTTTTTTTTCATTTTCTTATTTTTTATTATGATCTTGTCATCATTATCATCACGTCATCACCATCAAGAGTTCTCTTTCGAAGGCTCTCAAGAGAAGGCCAGGGAATTTCCAACAAGTAACACAACAGTCCTCCAGAAACATTCAAGGCTGGTCAGAAAATCCTTGGCGACGACCTTCAGTCCTTGACGGCGGTGACCTTGACGACGATGACGACGAAGACCACCTGGTTACCGTTGCCCCGGTTACTTGGCCGGTTTCACGTTCTTGTTGTGTTTCTTGGCGAACCTCATGTTGCGCAGGTACTTGGGGTCAACCCCTTTCAATGAAGGATATCTGTATGTTTTTGGTTTTTTGATGCCATTTCTGTGTTGCTTGCGGTTCTGGTTATGGTTGGA…	sp|Q58DW3|RL29_BOVIN_60S_ribosomal_protein_L29_OS=Bos_taurus_GN=RPL29_PE=2_SV=3	80.39	51	10	0	420	268	1	51	1e-21	90.5	GO:0003735,GO:0005622,GO:0005840,GO:0005840,GO:0006412,GO:0016020,GO:0022625,GO:0030529,GO:0044822	structural constituent of ribosome,intracellular,ribosome,ribosome,translation,membrane,cytosolic large ribosomal subunit,ribonucleoprotein complex,poly(A) RNA binding
comp42526_c0_seq1	791	14191	1520.32	17940.6	913.359	8466	1118.06	10702.9	643.898	GCTCGCTCGGACAAGACGCATTTTGTCTGATCGTCACAGATAAACCCGGCCATGCCACTCGCTAAGGACCTCCTACACCCCTCCCTGGACGAGGAGAGGCGCCGCAACAAGCTCAAGCGCCTCGTCCAGTCGCCCAACAGCTACTTCATGGACGTCAAGTGCCCGGGCTGCTACAAGATCACGACTGTTTTCAGCCATGCCCAGACGGTGGTCCTCTGTGTGGGATGCTCGACCGTGCTCTGCCAGCCCACAGGGGGCAAGGCCAGGCTCACAGAGGGCTGCAGTTTCCGTAAGAAACAACATTAAAGCTGATCCCCCCGAGTGAATGACGCAGACAGTGGCCGCTTAGTGTGACAGTCTGGGAGCGGGGAATCTGTGACGATGCTGCAGTGTGTGTGA…	sp|Q3T0B7|RS27L_BOVIN_40S_ribosomal_protein_S27-like_OS=Bos_taurus_GN=RPS27L_PE=3_SV=3	91.67	84	7	0	52	303	1	84	2e-51	169	GO:0003735,GO:0005622,GO:0005840,GO:0005840,GO:0006412,GO:0030529,GO:0046872	structural constituent of ribosome,intracellular,ribosome,ribosome,translation,ribonucleoprotein complex,metal ion binding
comp42672_c0_seq1	532	13328	2046.93	25052.6	1275.43	6622	1115.49	12447.4	748.847	TTTTTTTTTTTTGTTGTTTGGTATTTCATCATTTATTATTTCACAATTGCCCTGGTCATTTAGCGCTTTCCACCCACACGTGGCTTGCTGGTCATGGACTGTCTGGCCACCTTTTGCTTCGGTGCGGACTTGGCCTGGGCACTCTTTTGTGCTTTCTTGGCTACATCCTTGGCCTTCTGCTTCTCCTTTGCGGCTCTGATGGCCTGCTCTCTCTGGGCTTTCCTGACTTCAGGCTTCTGGTTTCTCTTAGCCATGATGTCATTTAGGGTGGCTCCCGTGATGGCCCTTTGGAACTTGGTAGTACGTCGCGTCCTCCTCTTAGAGACCTCCTCCGTCTGGCCCTTCTTGTGCTTGCGGCGATATAGAACCGTCCAATTGATCTTACGAGGGTTTCTCTTC…	sp|P83732|RL24_RAT_60S_ribosomal_protein_L24_OS=Rattus_norvegicus_GN=Rpl24_PE=1_SV=1	78.18	110	24	0	524	195	1	110	2e-53	173	GO:0003735,GO:0005840,GO:0006412,GO:0022625,GO:0030529	structural constituent of ribosome,ribosome,translation,cytosolic large ribosomal subunit,ribonucleoprotein complex
comp28829_c0_seq1	623	15090	1730.27	24221.5	1233.12	9925	1111.12	15931	958.425	GATCTTTTTTTTTTAAATTTGTGAGCTCCACGTTTTATTCTCCTTTTCCACAATGCATATATCAACGTTTTAGTTTAGATGATTCCAATCTTGCTGGCAACATCCAATGCGTCATAGTCAGGAGCTAATCTTACATAGGCTTTCTTTTCCCCATCAGGCCTGATGAGTGTGTTGACTTTGGAAACATCAATCTCGTAGAGTTTCTTCACCGCCTGTTTGATTTGAGGTTTGTTGGAACGTTTGTCGACAATGAACACCAGAGTGTTGTTGTCCTCAATCTTCTTCATGGCCGACTCGGTGGTCAACGGAAATTTGACAATTTTGTATTTGTCAAGCCTTGGGCGCCTGGGTACACTGCGGCGTGGATATCTTGGCTGGCGGGGGGTTTTCAGCGTCTTA…	sp|P62752|RL23A_RAT_60S_ribosomal_protein_L23a_OS=Rattus_norvegicus_GN=Rpl23a_PE=2_SV=1	79.84	129	26	0	464	78	28	156	4e-55	179	GO:0000166,GO:0003674,GO:0003723,GO:0003735,GO:0005622,GO:0005634,GO:0005634,GO:0005840,GO:0005840,GO:0006412,GO:0008150,GO:0008283,GO:0019843,GO:0022625,GO:0030529,GO:0044822,GO:0070062,GO:0031932	nucleotide binding,molecular_function,RNA binding,structural constituent of ribosome,intracellular,nucleus,nucleus,ribosome,ribosome,translation,biological_process,cell proliferation,rRNA binding,cytosolic large ribosomal subunit,ribonucleoprotein complex,poly(A) RNA binding,extracellular vesicular exosome,TORC2 complex
comp40928_c0_seq5	486	9869	1767.76	20306.6	1033.81	5289	1103.12	10882.7	654.716	GATCTTTTTTTTTTTGAATATTTTTGTACACATCTTTGTGTATCTTATGGTTTATTGATAGATCAACCACATTTCTCTCAAGCGGTGGAAGTTTACTGTTGGTCTCCTGACGGCATGGATCGGATGATGTCGGAGTCACCTGGGTCGGTGATGCTGAGGGTGGTCACGCGGAAGTATTTACCGCAGGAGGTGCCCAGCTCGATGTTGTTACCGTTGTAGTGATGCACGCCGGTCTTGGCCAACATGGCGTAGTATTCGATCTCGCTCTTTCTGAGGGGTGGGGTGTTGTTGGCGATGATGACAAGTTTAGCCTTGCCCTGACGGAGCGTGCGGAGCGTCTGCTTATAGCCGAGGACGTATTTGCCACTCTTCATAACCAGCGCCAGGCGAGAGTTGATG…	sp|P58375|RL30_SPOFR_60S_ribosomal_protein_L30_OS=Spodoptera_frugiperda_GN=RpL30_PE=3_SV=1	87.16	109	14	0	437	111	1	109	1e-62	194	GO:0003735,GO:0005622,GO:0005840,GO:0005840,GO:0006412,GO:0030529	structural constituent of ribosome,intracellular,ribosome,ribosome,translation,ribonucleoprotein complex
comp39565_c0_seq2	504	7425	1366.73	14732.1	750.017	5107	1085.36	10132.9	609.608	TTTTTTTTTTTTGCACGTGTATCAATCAGTTTATTTCAACCATAGCACACCAGCAGAAAATGATTTGTGTATCTTTATGCGCTGCAGACTTGGATCATTTTTATGTTAGATTTTATTCCAGAAGAGGGTGATGGCGAGTCTCCTGTAAAGCCTGGCGTAATGATGACAAACTCTTGCGTCTACTTTAACTTCTTCTTGGGGCGGATGTTGCTGGTGTGTCCACACTTCCTCTTGCGGCAGTTGGTGGCTCGAGGGTGAAGACGAGCGTAGCATTTTCTGCAAATCATCTTTTCACAGTTGTACTTCTGGGCCAACATACGTAGGGAAGGCTCGATGATACCTCCACGAAGACGCAACACCAGATGGAGGGTGGACTCTTTCTGAATGTTGTAGTCGCTC…	sp|P18101|RL40_DROME_Ubiquitin-60S_ribosomal_protein_L40_OS=Drosophila_melanogaster_GN=RpL40_PE=1_SV=2	94.39	107	6	0	503	183	22	128	4e-70	214	GO:0003735,GO:0003735,GO:0005634,GO:0005634,GO:0005737,GO:0005737,GO:0005829,GO:0005840,GO:0005840,GO:0005875,GO:0006412,GO:0006412,GO:0006464,GO:0006511,GO:0022625,GO:0030529	structural constituent of ribosome,structural constituent of ribosome,nucleus,nucleus,cytoplasm,cytoplasm,cytosol,ribosome,ribosome,microtubule associated complex,translation,translation,cellular protein modification process,ubiquitin-dependent protein catabolic process,cytosolic large ribosomal subunit,ribonucleoprotein complex
comp10556_c0_seq1	475	8805	1612.83	18536.8	943.715	5430	1073.42	11431.6	687.736	GCTCTTCCGATCTTTTTTTTTTTCTGTTCTATTGTTTATTTTTTGTTGTTTCCATTAGAAGAAGAAACCCAATATTTTGCCCCCAAGATGTTTTCTTCTGGCTTCTTCATGATCCATGATACCTCCAGATGTTGTCATGACCAAAAATCCAAACTGTCTGGATGGCAGAAGGTTGTTTGTCCATCTCTCCAAATCCCGAAGGGCAATGTCAAATCGTGGACTAATGACGCCACACTTGTTCAGGCGTCCAGTCAAATTGACGATGATCTTTCCTGCACGGTGGTCATCCACGATTTCGAACTCCCCAATGTATCCATGTTTCATCATGACAGTCAGGAAGCGGACGATGACCTTGGAGCAAGGTCGGATCTGGACCTGTCGCTTGCCACGTTTCTCGGC…	sp|P62246|RS15A_RAT_40S_ribosomal_protein_S15a_OS=Rattus_norvegicus_GN=Rps15a_PE=1_SV=2	89.23	130	14	0	447	58	1	130	4e-81	242	GO:0003735,GO:0005840,GO:0005840,GO:0006412,GO:0022627,GO:0030529	structural constituent of ribosome,ribosome,ribosome,translation,cytosolic small ribosomal subunit,ribonucleoprotein complex
comp42196_c0_seq1	8229	18949	151.956	2302.71	117.231	112660	1071.48	13690.6	823.641	TTTTTTTTTTTTAAGATTTAAAATAGCAGTCACTTATATTTATTGTGTTTTAGTCACTGTATAACAACAACAAGTCAAATATATTGTTTCCAAAATAAAATTTATATTTAAAAAATAACACTGAGTTAATAAATGCAATGATAAAATGAGGCAGAATTAAATGCCTTCTGATCCACCGCTATTTGAGTGTTGTACTTGTAAAAAGCACTCGGCCACAAAATATTCAATTAAACACTTCTCAATTATAGTCTTGCATTATATTGCATTGCGCTGTCATTGACGACGTTATGATTTTATGTACATTCTAATTAAATTAAAATTTTACACAGACTGGTGTTAAGGCAACACAAGATTTATTCAATATATCTTATTATTAGTGTATTAGTAAATTAAGTGCAA…	sp|Q9U943|APLP_LOCMI_Apolipophorins_OS=Locusta_migratoria_PE=1_SV=2	25.51	643	402	20	2703	877	2757	3356	2e-41	173	GO:0005319,GO:0005576,GO:0005576,GO:0006810,GO:0006869,GO:0006869,GO:0008289,GO:0016055	lipid transporter activity,extracellular region,extracellular region,transport,lipid transport,lipid transport,lipid binding,Wnt signaling pathway
comp32505_c0_seq1	849	23324	1669.09	27472.3	1398.62	12062	1064.58	14207.3	854.726	GGCATCATGGCGGACAGCAAAAAGCCCCAGGTCCCTGAGACCTTGCTGAAGAAACGCAAGCGCAGCGAGGAGCAGCGCGCCAGCCAGATCAAGGCCAACCTACAGGCCAAGAAGGACCGCCTTGCCAAGCGCAAGGTGATGTTCAAGAGGGCCGAGCAGTACATCAAGGAGTACCGCACCAAGGAGAGAGACGAGGTCCGCATTCGCCGCCAGGCCAGGAAGAACGGCAACTACTACGTCGAGCCCGAGGCCAAGCTAGCCTTCGTTGTCAGGATCCGAGGTGTGAATGGCATCCATCCTCGCCCCCGTAAGGTGATGAAGCTCTTCCGCCTGCTCCAGATCAACAACGGCTCATTTGTCAAGCTGAACAAGGCCACCATCCACATGCTCCGACTCGCC…	sp|Q5R9R4|RL7_PONAB_60S_ribosomal_protein_L7_OS=Pongo_abelii_GN=RPL7_PE=2_SV=1	60.66	244	96	0	1	732	3	246	4e-104	310	GO:0003677,GO:0003723,GO:0003729,GO:0005634,GO:0005840,GO:0006364,GO:0016020,GO:0022625,GO:0030529,GO:0030529,GO:0042273,GO:0042803,GO:0044822,GO:0070062	DNA binding,RNA binding,mRNA binding,nucleus,ribosome,rRNA processing,membrane,cytosolic large ribosomal subunit,ribonucleoprotein complex,ribonucleoprotein complex,ribosomal large subunit biogenesis,protein homodimerization activity,poly(A) RNA binding,extracellular vesicular exosome
comp17839_c0_seq1	883	25811	1654.63	29231	1488.16	13924	1064.24	15769	948.678	GTCGGCCATTGCTGAAACACCAGAATGGGCCGAGTCATTAGGAGTCAGCGTAAAGGCGCTGGTAGTGTGTTCACAGCACACACCAAAAACAGGAAGGGACCGGCCAGGCTTCGGGCATGTGATTACGCTGAGAGGCATGGTTACATCAAGGGTGTCATCAAGGACATCATCCATGACCCTGGCCGTGGGGCACCTTTAGCTCGTGTCCAGTTCCGTGATCCGTACAAGTACAAGCTCAGGATGGAGAACTTCATCGCTTGTGAAGGAATGTACACGGGACAGTTTGTGTACGCCGGAAGGAAAGCCACTCTGCAGATTGGCAATATCCTCCCCGTTGGCCAGCTGCCCGAAGGAACCGTGGTCTGCTCCTTGGAGGAGAAGACTGGAGACCGCGGCCGA…	sp|Q95V39|RL8_SPOFR_60S_ribosomal_protein_L8_OS=Spodoptera_frugiperda_GN=RpL8_PE=2_SV=1	80.78	255	49	0	25	789	1	255	6e-143	410	GO:0003723,GO:0003735,GO:0005622,GO:0005737,GO:0005737,GO:0005840,GO:0005840,GO:0006412,GO:0019843,GO:0030529	RNA binding,structural constituent of ribosome,intracellular,cytoplasm,cytoplasm,ribosome,ribosome,translation,rRNA binding,ribonucleoprotein complex
comp41450_c0_seq6	2562	44961	1368.4	17549.2	893.433	29417	1043.97	11482	690.772	CTCTTCCGATCTTTTTTTTTTGTTCTTGCAAAAATTCATTAAATAGATTTAATGGTAGCTTTTCAAACGAAAAAATAATCAGCTGTCTCAAACCAAATAACACACAAAAAATTAAATTATTTACAATTTATGGCCATTCGAGTAAAAAATCTCATTCAACACTTCAATGCAGTATAGTCAACAAAATCATTCTCAAAACTTCAATCTAAATATACATATTATGAAATGAAGCACCATTTGCCCATCTCAGGGAAGAAAAAAATGGAAACAAAAACAATGGAATATACAAAATATAATCTATCAGTCACTCATAAAAAAATCACAAGTGCTATTTTTCATCTGTGTGTATCTAGTTGCATATAAGAAATCTTGTTGGTAAAAATGAACATCTGGACATTG…	sp|P05412|JUN_HUMAN_Transcription_factor_AP-1_OS=Homo_sapiens_GN=JUN_PE=1_SV=2	51.97	127	57	2	1525	1154	203	328	9e-21	98.6	GO:0000228,GO:0000790,GO:0000980,GO:0000981,GO:0001077,GO:0001102,GO:0001190,GO:0001525,GO:0001525,GO:0001774,GO:0001836,GO:0001889,GO:0001938,GO:0002224,GO:0002224,GO:0002755,GO:0002755,GO:0002756,GO:0002756,GO:0003151,GO:0003677,GO:0003677,GO:0003677,GO:0003677,GO:0003690,GO:0003700,GO:0003700,GO:0003705,GO:0003705,GO:0003713,GO:0005100,GO:0005515,GO:0005515,GO:0005515,GO:0005515,GO:0005515,GO:…	nuclear chromosome,nuclear chromatin,RNA polymerase II distal enhancer sequence-specific DNA binding,sequence-specific DNA binding RNA polymerase II transcription factor activity,RNA polymerase II core promoter proximal region sequence-specific DNA binding transcription factor activity involved in positive regulation of transcription,RNA polymerase II activating transcription factor binding,RNA p…
comp33530_c0_seq1	1178	29	1.4602	24.618	1.25331	18646	1039.32	15828.5	952.261	CTTCCGATCTAGCGTATGTTCACACAGGAATTTTATTCAGTAAGTTTGCACGTCCGAACGGATAGAAACCACAGCTCAGCCATGTGCATAGTATCCTGCTCTCTTGGTCATGAACAGTTACTATTCACACAAATCTGTATCTGCCGACGAATCCTGTTGCCTGAACGGTGGCGTCTGATGCGAAATCCATAAATAAGTATCGACCAGACGACCTCATCACGGGTGGCTGCATCTGGCCGTAGAAGTTGCCGATGAGACTGTTGTCGTCGACTGTGTCCGAGTCGTAGATCATCAGCGTGTCTCCGTTACACGCGGCGTCCTCAATGTCCAGTTCTGCGAACTCCAGTTCTACGCGATTTCCATCTCCTGCGTCGAATCTCCACTGGCAGCTGGAGCCCG…	sp|Q9TU53|CUBN_CANFA_Cubilin_OS=Canis_familiaris_GN=CUBN_PE=1_SV=1	28.16	309	182	12	1048	134	1000	1272	7e-21	99	GO:0004872,GO:0005509,GO:0005764,GO:0005765,GO:0005768,GO:0006629,GO:0006810,GO:0006898,GO:0008202,GO:0008203,GO:0010008,GO:0015031,GO:0016020,GO:0016020,GO:0031419,GO:0046872	receptor activity,calcium ion binding,lysosome,lysosomal membrane,endosome,lipid metabolic process,transport,receptor-mediated endocytosis,steroid metabolic process,cholesterol metabolic process,endosome membrane,protein transport,membrane,membrane,cobalamin binding,metal ion binding
comp33871_c0_seq1	883	0	0	0	0	12405	1035.92	14048.7	845.185	CGATCTGTCCATTTGGCAGACTGTTAGTGACTGTACGCACACCGAATTGTGTCTCCGGAAAGATGGCGAAGTATGGTTTTGTTCTTTTGTGCATCTGTGGCGTGATCATTGGTGCTGGGAGGATGTGTCTCGCACAAGATGTGGTGGCTGGTGGGGCGGTTTACACCCATTGGGGCCGTCAAGCGTGTAGGCTTGACTCCGAGCTGGTCGAATTGGTTTATACTGGGTACGTCGGTGGTAGTACGTCGTCTGATGTCGGTGGTGGATCCAACTACTTGTGTCTGCCTAGAAACCCCACCTTCGGACAAAAAGACGATGTCCTTGCCAACGAGGCCACCATCCACGGAACGGAATACCAGTTCACGGACTTCCCTTTTGACGATGAAGACGGAGTAGGGC…
comp15472_c0_seq1	553	10468	1430.1	18929.5	963.704	6889	1027.18	12457.5	749.457	TTTTTTTTTTTGATGTTTACATACTTTTATTGTTCACCAACACGGGTCATGACCATCATAAAGCAAAGAACAATTTGTGTGACATTTTACGAGTCTGTGCTCTTGGCCTTGGCGACAAGTTGTGAGGCGATACGGTCCAGATCACGACGACCCTGGGGGGAGAGCTTGCGGCCACCGGTGGCATCCTTCTCTACAAGTTTGACGCCTTCCAGGGACTGAAGAACTTTGCGGGCCACAGACGACGAGCCATGGCAGAAGTGGCTGGGTGCTGTGCCGTTACGCTTGCGTCCTCCATAGATCTTCCTGAATGCGCTGACGCCCACGGGCGCCCTGATGTAGAGATGTCTGGCCATGGAGGCGGCCCGCGTGTAGTACCAGTCCTCGTCATAGGGGCCCAGC…	sp|P17074|RS19_RAT_40S_ribosomal_protein_S19_OS=Rattus_norvegicus_GN=Rps19_PE=2_SV=3	71.33	143	41	0	530	102	1	143	5e-69	213	GO:0003735,GO:0003735,GO:0003735,GO:0005515,GO:0005622,GO:0005730,GO:0005730,GO:0005840,GO:0005840,GO:0006412,GO:0008150,GO:0022627,GO:0022627,GO:0022627,GO:0030218,GO:0030529,GO:0031369	structural constituent of ribosome,structural constituent of ribosome,structural constituent of ribosome,protein binding,intracellular,nucleolus,nucleolus,ribosome,ribosome,translation,biological_process,cytosolic small ribosomal subunit,cytosolic small ribosomal subunit,cytosolic small ribosomal subunit,erythrocyte differentiation,ribonucleoprotein complex,translation initiation factor binding
comp24425_c0_seq1	481	3923	892.802	8155.93	415.22	4129	1000.94	8584.2	516.435	TTTTTTTTTTTTTATTTCATAACCGAAAAGGCATTTTATTTTGCGATTATAAAATGCCAACAAACAACTTCATATTGTTGTTGCAACTGCATGTTTGGGTACTCCATTTCTAGAGCACATCGATACATGAAAGTAGCATTACAAAGTTTGAGTGGTTTATACAAATGTTATTATAAATATCCCTAGTTGTCGCCAGATGCCTATGTCAGCCCCCTCGGGAGTCCTTGGTTCCACAATGTTATTGCTTCTTGCCTCCTGTTAACTTCTTCAGGGCGACAATGGAAAAGATTGTTCCATATGTCAGGAGGACCCAGTTAAGTCGCCCTCGCTTTGTGTAGGAGTTGAGGTAGAATCTCCAACCACTGAAGCGGTAGGCGGGGTCATTCTCACTCTCAAAGC…
comp42188_c0_seq3	487	21283	2535.86	43702.3	2224.89	6630	999.254	13614	819.03	CGGCAAGAAGTCCAAGCTTGAATTCTCCATCTATCCTGCTCCTCAGGTGTCCACAGCTGTCGTGGAGCCCTACAACTCCATCCTGACCACCCACACCACCCTGGAGCACTCAGACTGTGCCTTCATGGTCGACAACGAGGCCATCTACGACATCTGCCGCCGTAACTTGGACATCGAGCGACCCACCTACACCAACCTGAACCGTCTGATTGGTCAGATTGTCAGCTCCATCACCGCCTCCCTCAGGTTTGACGGCGCCCTGAACGTCGATCTGACCGAGTTCCAGACCAACTTGGTGCCCTACCCACGTATCCACTTCCCTCTGGCCACCTACGCTCCCGTCATCTCCGCCGAGAAGGCCTACCACGAGCAGCTGACCGTTGCCGAGATCACCAACGC…	sp|Q68FR8|TBA3_RAT_Tubulin_alpha-3_chain_OS=Rattus_norvegicus_GN=Tuba3a_PE=2_SV=1	98.77	162	2	0	2	487	162	323	1e-111	332	GO:0000166,GO:0003924,GO:0005200,GO:0005525,GO:0005525,GO:0005737,GO:0005856,GO:0005856,GO:0005874,GO:0005874,GO:0006184,GO:0007017,GO:0043234,GO:0051258	nucleotide binding,GTPase activity,structural constituent of cytoskeleton,GTP binding,GTP binding,cytoplasm,cytoskeleton,cytoskeleton,microtubule,microtubule,GTP catabolic process,microtubule-based process,protein complex,protein polymerization
comp28008_c0_seq1	670	5134	751.278	7662.69	390.109	5181	995.358	7732.84	465.216	AGCGAGACAACAAGATGGCGCAGGCGGTGCAGCGTTTGGGGGCAAAAATACCTCAACTTATCAAGGCGACTGGGGACTTTGCCTCTCCGCGTCTTCAGACAGCCTGGAAATATGCCCGTGTCGAGCTGAGACCGCCCACCCCCGCAGAAATCCCAGAAGTCCAAAAGGGATTCAACAACTTGCTGTCCTCACTCCGAACTGGCAAATGGACCAAACTTACAGTCAAGGAAGCCACAGTTAACACACTTGTAGCCGTCGAGGTGGCATGCTGGTTCGCCATTGGAGAATGCATTGGCAAAGGCAGCTTGGTCGGCTATCAAGTCCCAGGAACAACACATTTCGACGCTGTCATCTAACACCAATTTATCTATTAATAATATTTGTTTTATAGGTCTAGGT…	sp|Q5RFH0|ATP5L_PONAB_ATP_synthase_subunit_g,_mitochondrial_OS=Pongo_abelii_GN=ATP5L_PE=3_SV=1	51.46	103	50	0	15	323	1	103	1e-28	109	GO:0000276,GO:0005739,GO:0005739,GO:0005743,GO:0005743,GO:0005753,GO:0006754,GO:0006810,GO:0006811,GO:0015078,GO:0015986,GO:0015992,GO:0016020,GO:0045263	mitochondrial proton-transporting ATP synthase complex, coupling factor F(o),mitochondrion,mitochondrion,mitochondrial inner membrane,mitochondrial inner membrane,mitochondrial proton-transporting ATP synthase complex,ATP biosynthetic process,transport,ion transport,hydrogen ion transmembrane transporter activity,ATP synthesis coupled proton transport,proton transport,membrane,proton-transporting…
comp22128_c0_seq1	790	14505	1348.37	18360.8	934.75	9084	979.678	11498.7	691.776	GTGAAATTTAATACCAGCAAAAATAAGTGTTTTTACAGTTTTTACATGACCGTATAAATGCCCTGTGTGCCTGAGCTACACGGATGTGATATTTAAAATTATTTCTCAAATCAAATTTATCAACTAACAGGGGCTTACTCGGGTGGGTATTTGTAAACATGAGTGTGGGCATTTGGACGTTCAAGTACGGTAACTGAAATCCATTCAAACGCACACACCTAAAACACAGAAACAAAACAGACTTTGGCCCAAAATGTGTTCACTTTATTGAGCCCACAACGTTCATAGTCAGTTCGTCATGACAAACAAATAATGTCTTTACTTCTTCTTGGACACGCCAACAGTTCTTCCACGTCGGCCGGTTGTCTTGGTGTGCTGACCACGGACACGCAGGCCCCA…	sp|P62271|RS18_RAT_40S_ribosomal_protein_S18_OS=Rattus_norvegicus_GN=Rps18_PE=1_SV=3	84.44	135	21	0	777	373	1	135	1e-80	246	GO:0003676,GO:0003723,GO:0003723,GO:0003735,GO:0003735,GO:0003735,GO:0005622,GO:0005737,GO:0005737,GO:0005840,GO:0005840,GO:0006412,GO:0006412,GO:0006417,GO:0015935,GO:0019843,GO:0022627,GO:0030529,GO:0042254	nucleic acid binding,RNA binding,RNA binding,structural constituent of ribosome,structural constituent of ribosome,structural constituent of ribosome,intracellular,cytoplasm,cytoplasm,ribosome,ribosome,translation,translation,regulation of translation,small ribosomal subunit,rRNA binding,cytosolic small ribosomal subunit,ribonucleoprotein complex,ribosome biogenesis
comp31999_c0_seq2	885	373	39.7176	421.469	21.4571	7233	979.622	8172.88	491.689	TTTTTTTTTTTCAATTTCAACCAATTTTATTGTATTGTAATTTCTTGCGCTTCTTTGCGCACACCAGCAATTACAAGCAACATTATGTATATATATTTTTAAAAACCAATAATTTAATAACCATTATTTTCAGGAGACAAAAAAAAATTCAATTTGTTAAAAAAAAAATATTTAATAAACATGAGAAATGCGTAGAATATAATGGTAGAGGCGAGTCCATGATGGCCGAAATGTTCGTTGATGACGAGCAAATGTTCCTAATTTCACAATGACACACGACGTATAAATGAGATTGACGGTTGTGGAATTCCTCCGCGATGTGATGAGGCTATCCAACGCGAGGTTCTGCCGCCACGTTGCCACCGTCGTCGACCTGTATCCTGACGCGGTCCGTTCGGA…	sp|P01053|ICI2_HORVU_Subtilisin-chymotrypsin_inhibitor-2A_OS=Hordeum_vulgare_PE=1_SV=2	41.27	63	37	0	520	332	22	84	8e-11	61.6	GO:0004867,GO:0004867,GO:0009611,GO:0010466,GO:0010951,GO:0010951,GO:0030414	serine-type endopeptidase inhibitor activity,serine-type endopeptidase inhibitor activity,response to wounding,negative regulation of peptidase activity,negative regulation of endopeptidase activity,negative regulation of endopeptidase activity,peptidase inhibitor activity
comp38398_c0_seq1	2422	36730	952.36	15165.2	772.061	29043	976.502	11991.3	721.411	ACGTGTGCTCTTCCGATCTGTTGTTGTGAACGAGAGCGGAGTGGGAGAGAGGAGAGAGGCACTCGCCGGGCCGTGGTGGGGGCCTGAGGGCCGGACCTATGGATGGAATTGGATGGAGGAAGCATTTGCTGACTCTTGGAAAAGAAGAATGAGATGGAAAAGACACGGGAAGAAAAGAGCTGGCCCGGCGAGTGTAGCATGACTGACTGTCCGTTGTTCGTCGTCCCTTGTCCTTGGTCATGGTCATCCCCGAAGTGTCAACATCCTTGTATGTGTCTGGTGAATCTACAGTACTGTCTGCGCGTGTATTTTGGGGAGAAGAGGAAAACGCGGGATGAACGCGTGTGTGTGTCGGACCCAACGCGTCGGATCGGCCCGGACCTTTTTTTGCTGGCGTAC…	sp|Q24799|MYPH_ECHGR_Myophilin_OS=Echinococcus_granulosus_PE=2_SV=1	52.8	161	72	4	918	1391	29	188	7e-43	159
comp29263_c1_seq1	1799	68	2.59531	37.7988	1.92434	21409	964.599	11900.5	715.947	CGATCTGTGTGTGTGTGTGCCTGTGCGTGTGTGTGAATATGACCTGATGCTAGTTACCATTAATTAACATAATTGGGGTGGTTGCATATTGTCTGCGAAACAACCCCCATGCGAAAACACATAAATAAAAACAAAATCAGTTCAAGCGAAGTTGTAACAAGTAAGCATCAGTATTTTTTATTATTAGCTGTCTGTCGAGATTCGATACAAATCATAAACATGATAAATATGATAAAATGATCATTTTGACGAACAATACAGGATTTCCCAAAGTGGTGGTCACAAATTTAAATGTTTGTAATTTTATTTTCCATTTTACAACTCTAAGACTGGAATCTATACAGATGTATGCAGAGATGCTCACTTTATTTTATGGACGTTTTGTTGAAATTTCATTTG…	sp|Q6XZB0|LIPI_HUMAN_Lipase_member_I_OS=Homo_sapiens_GN=LIPI_PE=1_SV=2	33.55	310	160	12	1602	766	41	335	4e-32	132	GO:0003824,GO:0004620,GO:0005576,GO:0005576,GO:0005615,GO:0005886,GO:0006629,GO:0006629,GO:0008201,GO:0008201,GO:0016020,GO:0016020,GO:0016042,GO:0016042,GO:0016787	catalytic activity,phospholipase activity,extracellular region,extracellular region,extracellular space,plasma membrane,lipid metabolic process,lipid metabolic process,heparin binding,heparin binding,membrane,membrane,lipid catabolic process,lipid catabolic process,hydrolase activity
comp39823_c0_seq1	2308	146	2.02144	63.2582	3.22049	43180	961.861	18708.8	1125.54	CTTAAAGTGTGGCTGCAGAATAATCGCCCGTCATGAGGTTTTTTGCGCTCTTGGTGTTGGTGGGCTTGACCACAGCCTACAAGGACTACAAGGGATATCATCTGGTCGATATCACGCTGGAAACTGTCGAGCAGGTGCACTTTCTCCATGACTTCTATATCAACACTCTTGATGTGGACTTTTGGGATCAACCGGCCCGCGTGGGACAGACCGTGCGTGTGCTGGTCGACGGTTACTACTTCAACGGCCACTTCGCTGATTTCCTACGCTCGAACAAACTCTCTTATGTCGTTGCAGACACGGATTTTGGAAGGGTGATCGAAGAAGAAAGAGTCCGACTGTCAAATAAGAAAGTATTCGATTTGGACGACTTCAACACCTTTGAGGACATTGAGGTGT…	sp|P55261|CBPB1_CANFA_Carboxypeptidase_B_OS=Canis_familiaris_GN=CPB1_PE=2_SV=1	31.44	423	258	11	45	1277	2	404	6e-49	182	GO:0004180,GO:0004180,GO:0004181,GO:0005576,GO:0005576,GO:0006508,GO:0006508,GO:0008233,GO:0008237,GO:0008270,GO:0016787,GO:0046872	carboxypeptidase activity,carboxypeptidase activity,metallocarboxypeptidase activity,extracellular region,extracellular region,proteolysis,proteolysis,peptidase activity,metallopeptidase activity,zinc ion binding,hydrolase activity,metal ion binding
comp26535_c0_seq3	525	9559	735.494	18207.6	926.954	6511	952.747	12401.9	746.112	CACCAAATTTCGTCAAGATGGCGGATGCAGTGTCTACTATCAGAACACGGAAGTTCATGTCTAACCGATTGCTATGTCGGCGTCAGATGATTGTGGATGTCCTTCACCCTGGCCGTCCAACTGTGCCCAAGTCGGAAATCCGCGAGAAGCTGGCTCGTATGTACAAGTCCACCTCTGATGTCATCTTTTGCTTCGGCTTTAGAACAAAATTTGGTGGCGGCAAAACTACTGGATTTGCCCTCATCTACGACACGTTGGACTTTGCCAAGAAGTTTGAGCCAAAGTACCGGATTCGTAGAGCTGACGGCACACAAGAAAAGAAAACTGCCAGGAAGCAGAGAAAGGAAAGAAAGAACCGACAGAAGAAAGTACGAGGCGTCAAGAAAGCTAAAGTCGGCC…	sp|Q962Q6|RS24_SPOFR_40S_ribosomal_protein_S24_OS=Spodoptera_frugiperda_GN=RpS24_PE=2_SV=1	71.57	102	28	1	18	323	1	101	2e-31	116	GO:0000166,GO:0003735,GO:0005622,GO:0005840,GO:0005840,GO:0006412,GO:0030529	nucleotide binding,structural constituent of ribosome,intracellular,ribosome,ribosome,translation,ribonucleoprotein complex
comp10552_c0_seq1	670	12384	1423.74	18483.6	941.003	6914	952.192	10319.4	620.826	AGCCACTTCCTTTTTGAAGCCCACTTCCAAGATGGGTATTGACATCTGTCACAAGAACAAACGGAAGGTGGTCCGACGGGAGCCCAAGAGCGACGATGTCTATCTTCGACTCCTGGTGAAGCTCTATCGTTTTTTGGCCAGACGTACTGATGCCAAGTTCAACAAGATTGTGCTGAAGAGGTTGTTCATGAGCAAGAACAATCGTCCACCACTTTCCCTTGCGAGGCTGGTCAGAAACATGAAGCGACCGGGACGTGAAAACAAAATCGCTGTCTGTGTTGGGACTATCACAGACGACCTGCGGGTCTACGAGATCCCCAAACTCAGGGTCTGTGCTCTGAGAGTGACTGAGCGTGCCCGAGCTCGCATCCTGAAGGCTGGCGGAGAGCTGATGACTTT…	sp|P12001|RL18_RAT_60S_ribosomal_protein_L18_OS=Rattus_norvegicus_GN=Rpl18_PE=2_SV=2	74.87	187	47	0	32	592	1	187	3e-101	298	GO:0003735,GO:0005622,GO:0005737,GO:0005737,GO:0005840,GO:0005840,GO:0006412,GO:0030529	structural constituent of ribosome,intracellular,cytoplasm,cytoplasm,ribosome,ribosome,translation,ribonucleoprotein complex
comp34108_c0_seq1	880	19099	1356.83	21703.4	1104.93	11047	951.528	12553.4	755.226	GCCAGCTCGATAGCTCGGCAAATTCCATCTTTCAGGACAAGAGGCTTAAGGTGCCGCCAAGATGGGTGCCTACAAGTATATGCAGGAGCTGTACCGTAAGAAGCAGAGCGACACCATGCGCTTTCTGCTGCGAGTCCGTTGCTGGCAGTACCGTCAGCTGTCCACCATCCATCGCGCCTCCCGGCCTTCCCGACCCGACAAGGCCAGGAGACTGGGCTACAAGGCCAAGCAAGGTTTCGTCGTATACCGTGTCCGCGTGCGCCGTGGTGGTCGTAAGAAGCCTGTCGCTAAGGGACAAGTCTTCGGAAAGCCCTCCAACTGTGGTATCAACAGTCTGAAGAACCAGCGCTCACTGCAAAGTGTGGCCGAGGAGCGTGTCGGACGCAGATGCAAAGCCCT…	sp|P61314|RL15_RAT_60S_ribosomal_protein_L15_OS=Rattus_norvegicus_GN=Rpl15_PE=1_SV=2	78.65	192	41	0	83	658	8	199	9e-93	280	GO:0003735,GO:0005622,GO:0005840,GO:0005840,GO:0006412,GO:0030529	structural constituent of ribosome,intracellular,ribosome,ribosome,translation,ribonucleoprotein complex
comp23791_c0_seq1	706	0	0	0	0	7873	951.465	11151.6	670.89	CAAGAAGATCGTTTTGTCGTGTCATTAGTTCCACTTGTTGAAGATTGACTCGCATTCGCCCTTCTAACATCAAAGGTTGTAGTACTAGACCGGCACAATGAGGCTGAGTGTGTTGCTGGTCCTTGCCGTGTGCGTGGCATCGGTTCTGTCTGTACCGCCAGCCGTCAATTCCTTCCGAGGCAGACGATTCTTCAGGAGAGTGGCGCGAGTGGTGAAGAAAGTCGCCCGACCAATCGTGAGAGTGGTGGTTCCAGGCCTACCACCAAAGATTCACAAAACAGATGTTGGAACGCTTTCTTTGGAATTCGACACTGATGAAGATGCCAACAACTTTGTGGAGTTTGTGGAGCATGCTGAGAACGGTGAACTGCCGGACTTAGTGGAAGAGGAGGAGGAAGG…
comp29443_c0_seq1	1066	72	4.96272	67.5422	3.43859	12665	949.744	11880.9	714.765	TTTTTTTTACATGAACTAATATATACAAAATAATTTTATTGATGTACTTGATTTTATTGAATCAGAATGGGATAGCAGCCCAACATTAGGATGATTTTCTAAAAATCATAATTATTCTATTGGTCACAGTGTCTTGGCAGCGACATGGAATGAAACAAATCAGACGCAGCAAGTTGCCAATGGTTGGTTGTATTTGTGTTTCTCCTGTCAAGTGTTCACACACATCCCAGCCAATTTCTGGCAGTTTGAATGTCCCTGTCACTCAGCTCGAGCCTCTGGCCGATTTCTGTGTCGTTGTATGGTATGATGGTCGGGTAGTTGTCGTCAATAGCAAACGCCGTCTCACCATAATGCATGACCGAGCCGTAGTCATATGACAAATTGAAGGTATCCTCCTCA…	sp|Q20191|NAS13_CAEEL_Zinc_metalloproteinase_nas-13_OS=Caenorhabditis_elegans_GN=nas-13_PE=2_SV=5	35.65	230	140	6	905	222	79	302	5e-33	132	GO:0004222,GO:0005576,GO:0005576,GO:0006508,GO:0006508,GO:0008233,GO:0008237,GO:0008237,GO:0008270,GO:0016787,GO:0046872	metalloendopeptidase activity,extracellular region,extracellular region,proteolysis,proteolysis,peptidase activity,metallopeptidase activity,metallopeptidase activity,zinc ion binding,hydrolase activity,metal ion binding
comp42192_c0_seq7	1703	269172	2004.99	158058	8046.74	139977	948.379	82194.4	4944.9	ACAGGGTTGCCACTGGTCAGGGAAAAGTCAGGGAAATTCAAGGTCAGGGAAAAGTCAGGGAATTTTGTGTAGAGTCAGGGAAATCTGGAAATCAGGAAAAAGTCAGTGAAAATCATGAAAATGACTGGAAAGTCAGGGAAATTTGGGTTTCCTGCATTTTTCCCTTGTGTCTGGTTTTTTTCGAGGTGAGTGGTGACCAATCAATCATGGTAAATGTTCTCCCCGTTTTGTAATTTTCAACTTTTCTGCTCTAAATTATTTATTACAATGTTCGGCATTGTTCGCAAGATGTTCACAAGTCTGTCTGAGTGGGCAAAATATATAAAAAATGTAGTACTACAGCATAATACTGGACAACGATCATTTCACGCATTTAGAAAATGTTGATATAAGTCAGGG…	sp|Q5R7D3|HSP71_PONAB_Heat_shock_70_kDa_protein_1_OS=Pongo_abelii_GN=HSPA1_PE=2_SV=1	77.83	415	90	2	458	1702	125	537	0	605	GO:0000166,GO:0005524,GO:0005737,GO:0005737	nucleotide binding,ATP binding,cytoplasm,cytoplasm
comp42779_c0_seq1	795	15721	1407.91	19774.8	1006.74	9063	929.212	11400	685.836	GGACTCTCAACGCGACAAGATGAGTAAGATAAATCGTGATGCCCTGCGCGAGAGCGTTGAGAGCATGCTTCAAAGGTCTGCGGACAAGAAGCGCAAGTTCACGGAGACCGTCGAGCTACAGATCTCCCTCAAGAACTACGATCCACAGAAGGACAAGCGTTTTGCCGGCACCGTCAAGTTGAAGTTCATTCCCCGCCCCAAAATGAAGGTGTGCGTCCTTGGTGACCAGCAGCATTGTGACGAGGCCAAGGCCAATGACATCCCGCACATGGATGTGGACGCCCTGAAAAAGTTGAACAAGAACAAGAAGCTTGTCAAGAAACTTGCCAAGAAGTATGATGCGTTTGTTGCCTCCGACAGCTTGATCAAGCAGATCCCTCGTATCCTTGGGCCAGGGCT…	sp|Q7ZYS8|RL10A_XENLA_60S_ribosomal_protein_L10a_OS=Xenopus_laevis_GN=rpl10a_PE=2_SV=1	79.53	215	44	0	23	667	3	217	1e-102	305	GO:0003723,GO:0003735,GO:0005840,GO:0006412,GO:0015934,GO:0030529	RNA binding,structural constituent of ribosome,ribosome,translation,large ribosomal subunit,ribonucleoprotein complex
comp39667_c1_seq4	1233	997	17.1906	808.597	41.1658	31554	917.287	25591.2	1539.6	TTTTTTTTTTCGTTTCTCCGATATTCTTTATTCCTTTTCATGCATGATGAAACAATACAAATAATCCCACAACATAGTATTTCAAGACCCTGTATACTCAAAAATACAATGAATATTAATTTCTACTTGCATTTCTCCTGCTCACATTAGCACCGGACGTAGTCATTTCTTGCCATTCAATACATGTAGGCCTAGATCGTAAGCTTCAGCCAGATCGACAGTTTATTTTTCGAAAGAAAACACGCCGCCTACCATAAGAGAAGACTGACCGATTTTATCTACACTGACAACCAACGAGATATTTTGGCAGAATAATATTAAGGTTATTGTGACAGAATGTTAAGGATAATTATCATAGGTGCAAATTTTGTTGGCCCCAAAATGTTATAAAGGTACAAT…	sp|P02211|GLB_APLKU_Globin_OS=Aplysia_kurodai_PE=1_SV=4	29.91	117	81	1	1021	671	29	144	7e-11	64.3	GO:0005344,GO:0005506,GO:0005576,GO:0005833,GO:0006810,GO:0015671,GO:0015671,GO:0019825,GO:0020037,GO:0046872	oxygen transporter activity,iron ion binding,extracellular region,hemoglobin complex,transport,oxygen transport,oxygen transport,oxygen binding,heme binding,metal ion binding
comp25763_c0_seq1	430	8429	1160.12	19602.3	997.959	6137	914.348	14272.1	858.624	TTTTTTTTTTAGTGTTCATCATCTATACATTTATTAGAGATAACTTAAGCGTTGACAGAGCCTGGTGTAAACTGTCTATGCCTCCGCGGTCTTTGTACATCTTGTATAGATCAGCTGGGCGTGGTGCTTCTCAACCAGCTTGATGAGACCTTTATTCAAGAGTTCCTGGAGACCGGCGCGGGCCAGAGAGCCACGGATCTTTAATCGCTCGGAGACGACAGAGGGCGTGATCAGTCTGTAGCTGGGGACCTCCTTGAGCAGCTTGTCATAGGTGGCCTTGTCGAAGAGGACCAGGTTGTTCAGCTTGTCACGGACCTTACCCTTGGACCACTTCTTCTTTTTGGCCTTTCCACCGGAAGATCCTCCCTCCTTCTTCTTGGCGGGCTGGGCCTTGCCTCC…	sp|Q6Q311|RS25_SHEEP_40S_ribosomal_protein_S25_OS=Ovis_aries_GN=RPS25_PE=2_SV=1	83.54	79	13	0	315	79	40	118	4e-37	129	GO:0005840,GO:0030529	ribosome,ribonucleoprotein complex
comp34640_c0_seq1	1157	11883	991.985	10270.5	522.875	8597	913.082	7430.42	447.022	CTCTTCCGATCTCTCTCTCTGAGGTGCACTGTTCTCAAACAGAGCTAAGGCCAAATCCGGCGACTTGCACTTTATTTAGGGCCATCCACGGTTCAAAACCAGTCAAAACCCAAGAATGGCATCCAACGACGAACTTGCGTGCACTTATGCCGCCCTTATCCTCGCCGACGACGACATTTCAGTCACTGCTGAGAAGCTTCAGACCATTCTGAAAGCCGCCAATGTTGACGTCCAGCCCTACTGGCCAACATTGTTCGCCCGTGCCTTGAGCGGCATCCAAATCAAGGACCTCATCTGCAACATTGGCAGTGCCGCAGCTGCTGCCCCCGCTGCTGGTGGAGCTGCAGGTGGAGCCGCACCTGCTGAGGAGGCTAAAGAAGAGAAGAAAGAAGAGAAAGA…	sp|P08570|RLA1_DROME_60S_acidic_ribosomal_protein_P1_OS=Drosophila_melanogaster_GN=RpLP1_PE=1_SV=2	64.29	112	38	1	116	445	1	112	9e-24	99	GO:0003735,GO:0003735,GO:0005622,GO:0005840,GO:0005840,GO:0005840,GO:0006414,GO:0030529	structural constituent of ribosome,structural constituent of ribosome,intracellular,ribosome,ribosome,ribosome,translational elongation,ribonucleoprotein complex
comp37863_c0_seq2	215	4	0	18.6047	0.947167	1689	909.549	7855.81	472.614	GCTCTTCCGATCTGCTCGCTGACAGTTTCCCGGCAGCGCTCGCCGAGGCCAAGACTCAGACGTACAAGCAGAGAACCAGATCACGACAGATCCTCGACGCCTACCAACCCGAGTTCTGTCCGGCTCTGGTCGAGTACGACAGAGTCGCGCTGTAAATTATCCTACACAAACAGCAATTGCAATAAAAACCAAGAATCAAAATTGTCAAAAAAAAA
comp28727_c0_seq2	921	8797	656.377	9551.57	486.273	9482	904.605	10295.3	619.378	ACGTGACCTCGCGTCGTCCTCCGCCAGTTGTTCAAGAACGTGTGGATCAGCATGGCCAACCAACTGTTGAGGCAAGTGGCCAAAGTGGCCCCCCAGCTACAGAGCCGCGCCCTGGCCACCTCCTCCATGCGACTGTCGGAGCTGACAGAAGTCCAGAGAGACAAGTATTACCCCAAAATAGGCAACCGTGACATCGTTGGTTACGGCTGGAATGGCATCCCAACTTATGCTGACCGTGAGGAGTTCCCCGCCCCGTCCATCCGATGGGGTGCCAACACAGACGAAGTGCTCGCCCTGCGGGAGAAGGAGAAGGGAGACTGGAAGAAGCTGACAGTCGAGGAGAAGAAAGCCTTGTACAGAGCCAGCTTTCGCCAGACATTCTCTGAGATGAAGGCTCCC…	sp|P00423|COX41_BOVIN_Cytochrome_c_oxidase_subunit_4_isoform_1,_mitochondrial_OS=Bos_taurus_GN=COX4I1_PE=1_SV=1	41.79	134	77	1	217	615	35	168	7e-34	127	GO:0004129,GO:0004129,GO:0005634,GO:0005739,GO:0005739,GO:0005739,GO:0005743,GO:0005743,GO:0005743,GO:0005751,GO:0016020,GO:0016020,GO:0016021,GO:0045277,GO:0070062,GO:1902600,GO:1902600	cytochrome-c oxidase activity,cytochrome-c oxidase activity,nucleus,mitochondrion,mitochondrion,mitochondrion,mitochondrial inner membrane,mitochondrial inner membrane,mitochondrial inner membrane,mitochondrial respiratory chain complex IV,membrane,membrane,integral component of membrane,respiratory chain complex IV,extracellular vesicular exosome,hydrogen ion transmembrane transport,hydrogen ion…
comp23171_c0_seq1	659	11050	1381.24	16767.8	853.654	7321	904.234	11109.3	668.345	TTGTAATTGACAGGAATATATACGACACACGCAAACAAACAAAAAGCGGTAATTAATCCACAGAGGCGTTGACACGATTTTATTATCGAATTTCAACACTGGTTCACATGAATTGTATTGAGATGTTTTTTTATTGTCCAAAAGAGTGTCACGTTCATTTGTTGTGGATCTTCTTGTTGACGCGTTTCTTGGCGGGGTTTTTCTTAGCCTCCTTGCGCAGCTTGCCGAACTCGATGTTGACCAGGCGGTTGCGGGCTTGCTTGGCCTTCATCAGCTTGAAGCGGTCAAAGTCGTTCATCGCGGAGCGCTTCTCCCGGGCGGCGATCTTCTTGGCCCAGGTGCTCTCGGCCCAGAGCTTGTCAATCTCGGCCTTCTCCCAGGCTTTCCTGACGACGCCAC…	sp|O46160|RL14_LUMRU_60S_ribosomal_protein_L14_OS=Lumbricus_rubellus_GN=RPL14_PE=3_SV=1	71.21	132	38	0	607	212	1	132	1e-59	191	GO:0003735,GO:0005622,GO:0005840,GO:0005840,GO:0006412,GO:0030529	structural constituent of ribosome,intracellular,ribosome,ribosome,translation,ribonucleoprotein complex
comp31492_c0_seq1	996	12034	1006.35	12082.3	615.114	9513	902.967	9551.2	574.611	GGCGGATATAAAACAAACATGTTGATGTAACAGCGAAAATGGATCGTAGAAAAATAAGAAAATCACGGAACAAAACAAAATATTATGCGAATGGCACCAGCTCACGTATTAGAAATGGGACTCCCATGATGGATGGATGGATTCTGAGCACAGTAAAATTTCGTTGTCCAGAACGTCATCACGTTTCATTGCATTACAGAAAAACAAATTTGGCCTCCATGTGGGGAAAATTTTTGAAACACTTTTTTTTATAAAGACAAAAATTGCAAGCGTAAGCCGTCAAAACTGAACATGGCATGAGTGACTGACAGTGCATCTAGATATATATACATTAACAATGTACAGGCGAGAGAGTATAATAGGCCTATTGATGTCCACTGCAGAAGCTGGCGAGTGTGT…	sp|P21753|TYB10_PIG_Thymosin_beta-10_OS=Sus_scrofa_GN=TMSB10_PE=1_SV=2	85.37	41	6	0	610	488	1	41	3e-16	75.9	GO:0003779,GO:0003779,GO:0005737,GO:0005737,GO:0005856,GO:0005856,GO:0007010,GO:0030036,GO:0042989	actin binding,actin binding,cytoplasm,cytoplasm,cytoskeleton,cytoskeleton,cytoskeleton organization,actin cytoskeleton organization,sequestering of actin monomers
comp42188_c0_seq15	368	4200	950.525	11413	581.041	3604	902.549	9793.48	589.186	GCTCTTCCGATCTGACAGAACAAGCCTCATCGTGAGAGAGAGCAGAAAGCCTCACAGAGACACATCACAAGTCTTAGTGAGCCTTCAGCCAAATCTACATCACTAACACCCCTTTTTGTGGAATTACCGCCCCGTGAAAAACATCAACCATGCGTGAGTGTATCTCCATCCATGTCGGCCAAGCCGGAGTCCAGATGGGCAATGCCTGCTGGGAGCTCTACTGTCTGGAGCACGGCATCCAGCCTGATGGCCAGATGCCCAGTGACAAGACCATCGGAGGTGGAGACGATTCCTTCAACACGTTCTTCAGTGAGACCGGAGCCGGCAAGCACGTCCCCAGGGCTGTCTTCGTTGATCTGGAGCCCACA	sp|P18258|TBA1_PARLI_Tubulin_alpha-1_chain_OS=Paracentrotus_lividus_PE=2_SV=1	100	73	0	0	150	368	1	73	6e-46	159	GO:0000166,GO:0003924,GO:0005200,GO:0005525,GO:0005525,GO:0005737,GO:0005856,GO:0005856,GO:0005874,GO:0005874,GO:0006184,GO:0007017,GO:0043234,GO:0051258	nucleotide binding,GTPase activity,structural constituent of cytoskeleton,GTP binding,GTP binding,cytoplasm,cytoskeleton,cytoskeleton,microtubule,microtubule,GTP catabolic process,microtubule-based process,protein complex,protein polymerization
comp33024_c0_seq1	940	24406	1362.32	25963.8	1321.82	13320	899.044	14170.2	852.495	CCACATGAGAGAAACCGAAGCTGGGCTAAAATGAAGCTCAACATCTCTTACCCGGCCACTGGCTGTCAGAAGCTGATTGAGGTTGACGATGAACACCGTCTGCGTGCATTCTACGAGAAAAGGATGTCGACTGAAATGTTGGCAGACAGCCTGGGAGATGAATGGAAGGGATACGTTGTAAGGATCTCTGGTGGTAACGACAAGCAGGGTTTCCCCATGAAGCAGGGTATCCTCACTGCTGGCCGTGTGCGACTCCTGCTCAGCAAAGGTCACTCCTGCTACAGACCACGTCGTAGTGGTGAACGCAAGAGGAAATCTGTCCGTGGGTGCATCGTGGACTCCAATCTCAGCGTGTTGAACTTGGTCATCATCAAGAAAGGTGCCAGCGAGATCCCCGGT…	sp|P62755|RS6_RAT_40S_ribosomal_protein_S6_OS=Rattus_norvegicus_GN=Rps6_PE=1_SV=1	84.4	218	33	1	31	684	1	217	6e-128	372	GO:0000028,GO:0000082,GO:0001890,GO:0002309,GO:0003735,GO:0003735,GO:0003735,GO:0005622,GO:0005634,GO:0005730,GO:0005737,GO:0005737,GO:0005840,GO:0005840,GO:0005840,GO:0005840,GO:0005844,GO:0006364,GO:0006364,GO:0006364,GO:0006412,GO:0006924,GO:0007067,GO:0007093,GO:0007369,GO:0015935,GO:0016020,GO:0019901,GO:0022605,GO:0022627,GO:0022627,GO:0022627,GO:0030425,GO:0030529,GO:0030529,GO:0031929,GO:…	ribosomal small subunit assembly,G1/S transition of mitotic cell cycle,placenta development,T cell proliferation involved in immune response,structural constituent of ribosome,structural constituent of ribosome,structural constituent of ribosome,intracellular,nucleus,nucleolus,cytoplasm,cytoplasm,ribosome,ribosome,ribosome,ribosome,polysome,rRNA processing,rRNA processing,rRNA processing,translat…
comp17690_c0_seq1	571	4391	783.51	7690.02	391.5	4403	896.974	7711.03	463.904	TTTTTTTTTTCAATAGTAGTAATACATTTTTATTGGTTCCTTTTCCGAGGTGAACAATTCTATTGATAACCTTTAATGGTGGTAAAAAAACTTTAAGGATGAGAAACTAAACAATTAACAACACAAATACAGAGATCACTGCCTGCACAGTCCGACTTGTCTGATGTCTCTGTTATTTTCTCAAAATATTGTTGCTAAAAGAATGTAATGTCTATATCAATCCCTTCTCAATCTTCATAGCCCTCTGGCAAAGCGTTGAGCTCCTTGTTGTGAAACAGACTGTGATTACCGTCTCCCCAGGGGAACGCCTTTGACCTAAGCCTCAGGTGTGCATATGGTACAAATTCTGGGCGCACAAAGTGTTCATGATGCTCATTCTCCTTGATCTGGGCGTTCAAG…	sp|O13082|COX6A_CYPCA_Cytochrome_c_oxidase_subunit_6A,_mitochondrial_OS=Cyprinus_carpio_PE=3_SV=1	63.53	85	29	1	488	234	16	98	4e-32	117	GO:0004129,GO:0005739,GO:0005743,GO:0005743,GO:0005743,GO:0005751,GO:0016020,GO:1902600	cytochrome-c oxidase activity,mitochondrion,mitochondrial inner membrane,mitochondrial inner membrane,mitochondrial inner membrane,mitochondrial respiratory chain complex IV,membrane,hydrogen ion transmembrane transport
comp35584_c0_seq1	681	31	3.48743	45.5213	2.3175	6803	896.478	9989.72	600.992	TTTTTTTTTTTCTGTCATATTGTTAAATCCGACATAAGCGATGTTTCAATAAATCGTCCATGCGTGGTTCATCTCAGACCTCCGCCGTTATTCCAAACTTGGATAGCACTCGGCTCACACAGCTGTCCCACATGGTCCAGAAACTTGATAGGGGAAGTTGCACACGTCGAGCTCATCATCAAAAACCATGCCAGTTGGGTCATATATCTCTTCAGCGTTACAAGGCTGTGTACCAATGTAGACCTGATTCATACACGTGAAAAACCACTGACAGTAAGACAATTCAGATGCGGGAATGTCGGTTCCTTCTGTGTACAAGTTGTATGAACCATCAGCACGAAGGACACACTCTTGGGGTCCCTCTCGACACGCTGGATGACTCAGTAAGATGGAATCGCA…
comp10365_c0_seq1	247	1194	1480.65	4834.01	246.1	526	886.804	2129.55	128.116	CTCTTATACTGAAAAAACAATAGGGGAAGAATGTCTTCATAGGAAGATTTACAGTCTACTGCTTAAGATTCGGCCACCCTATTAATAGGTTAGGCTTTATGATCAATGTCAGGAAATAGAATTTGAATGTTTAAGTGAAGTAGGGAGATGAGGAAAAAAAGGGGTTTGGTATCATCAGATTGAGGTTATAACTAGAGATAAGGTAATAGCAAAAAATAGAATTGGGGCTAGTATTCAATTTATAGGG
comp29788_c0_seq1	960	466	49.5669	485.417	24.7127	6718	874.051	6997.92	421.002	TAGCCAAGCTTCCATTGTCCATACGTACGCCACCCCCTTGGTGAATCTGTGGGGTCAACGAGCAAAATGTTCGTCAAGGCGCTTGGTGACGCGCGTCCCCTTATAAAAGCTCGGCACTGAATGGATCGTCACCGCTGTAACACGTGATTCGAGCAGACGACGGATTAATTTGCCGTATTAATTGAAGCTTCTGTTCTCAGAACACCGATAAATTCCTACACATTCGTCAAGATGAGCTTCTCCAAGGCTGAAATCGAGCAGGTTTTCCGTGCTTTCGATGCTGACAACAGCGGTCAGGTGTCAAAAGCCGAGCTTATCAAACTGCTAACGGAGCTCTTCAAGGACGCCGGCCAAGCCAAAGAATGCGCAGAGTTCCTGATGAAGCTTTTTGACACCGAC…
comp22209_c0_seq1	752	233	26.6406	309.84	15.774	5861	873.827	7793.88	468.888	TGGTCTCTTGTTGGACGCGACACCACACGTGGTCGCTCAGTCGCTTTCTGTAGACGCTCCGATTGAGACGATATTACCAAGAGCCATGGCCAAGGAGACACGCGCCACGTTTTTGGCCGGTTTTGACATGAAGAAGACCGGATACGAGGAGCTCTTCTGGGAGGCGGACAAAGATCGCAGTGGAACCCTCACGGTGGGAGAGCTCCAGAAACTACTAGACAGGAGCGGCTACAAGCTCTCCAAGTCCGAACTTTATTCGAAGTTCGCTGGCATGGACAAGGACCGTGACGGCATGGTCTCGTATGATGAGTACCTCAGAGGCATGGGCTCAGTGGAACCAGTCTCACACAGACAAGCGTTCTTCCGACGAAAATTCAAACGTTATGACAAGAACGGCGA…	sp|Q3E9C0|CDPKY_ARATH_Calcium-dependent_protein_kinase_34_OS=Arabidopsis_thaliana_GN=CPK34_PE=2_SV=1	32.37	139	92	2	140	556	373	509	6e-16	80.5	GO:0000166,GO:0004672,GO:0004672,GO:0004674,GO:0004674,GO:0005509,GO:0005524,GO:0005524,GO:0005737,GO:0005886,GO:0006468,GO:0016020,GO:0016020,GO:0016301,GO:0016310,GO:0016740,GO:0016772,GO:0046872,GO:0061025,GO:0080092	nucleotide binding,protein kinase activity,protein kinase activity,protein serine/threonine kinase activity,protein serine/threonine kinase activity,calcium ion binding,ATP binding,ATP binding,cytoplasm,plasma membrane,protein phosphorylation,membrane,membrane,kinase activity,phosphorylation,transferase activity,transferase activity, transferring phosphorus-containing groups,metal ion binding,mem…
comp28444_c0_seq2	531	3418	755.385	6436.91	327.705	3227	869.143	6077.21	365.612	GGAAAATCGTCATTGCAGCGGAGGAGGACACAGAAAACAGTCAGAATAATGTCGTCAGCTCCTCAACTTCGTGGCCTTTTGGGCAGCGCCCTCAAAAGGGACTTTACAGTGGCAGTTGGAGTCTCTATTGTTGCCGTGTGTGCTTACAAGTTCATGGTGCAGATACCACGGAGACGCCGATATGAAGAGTTCTACAAAAACTTTGATGCAGAGAAAGAATTTGAGAGGTTGAGGGAAGTCGGAGCATACGACTGTGTGAAACCTGGTGGTGAAATCAGCGAATTGTAAATCATAGCAAGTGTTCTGTGCTGAAGCCGTTGACTGCTGCCACGAAGAAAAAGATCACTAGAAGAAAAAGACGAGACTGACAAATGATGTGCAGAAAGTTTCTGATTTGAA…	sp|P80977|CX6C1_THUOB_Cytochrome_c_oxidase_subunit_6C-1_OS=Thunnus_obesus_PE=1_SV=2	42.25	71	41	0	61	273	6	76	3e-14	68.9	GO:0004129,GO:0005739,GO:0005743,GO:0005743,GO:0016020,GO:0016021,GO:1902600	cytochrome-c oxidase activity,mitochondrion,mitochondrial inner membrane,mitochondrial inner membrane,membrane,integral component of membrane,hydrogen ion transmembrane transport
comp25763_c0_seq2	449	9112	1253.41	20294	1033.17	6499	862.248	14474.4	870.794	TTTTTTTTTAGTGTTCATGATCTCTATTTTTATTACAGATAATTTATGCGTTGACAGAGCTTGCATTCACCAACACAATTTATACACATTCTGTCTATGCTTCGGCTGTCTTCGTGCATCTCGTGTAGATGAGCTGTGCGTGGTGCTTCTCAACAAGCTTGATGAGACCTTTATTCAAGAGTTCCTGGAGACCGGCGCGGGCCAGAGAGCCACGGATCTTTAATCGCTCGGAGACGACAGAGGGCGTGATCAGTCTGTAGCTGGGGACCTCCTTGAGCAGCTTGTCATAGGTGGCCTTGTCGAAGAGGACCAGGTTGTTCAGCTTGTCACGGACCTTACCCTTGGACCACTTCTTCTTTTTGGCCTTTCCACCGGAAGATCCTCCCTCCTTCTTCTTGG…	sp|Q6Q311|RS25_SHEEP_40S_ribosomal_protein_S25_OS=Ovis_aries_GN=RPS25_PE=2_SV=1	83.54	79	13	0	334	98	40	118	5e-37	129	GO:0005840,GO:0030529	ribosome,ribonucleoprotein complex
comp34172_c0_seq1	1795	29930	1026.88	16674.1	848.882	21270	846.674	11849.6	712.883	ATCTTTTTTTTTTTTCTTCCGTGGAAAAATTTATTCAAAGCAAACATGACCGGCACATTGCCGTTGGCATGATGGCATAGAACAGAAAGCAAAGGTTCAGTAGGATGGGTGGTTTGTACAAAACTAAAAATTTTCCAACACCACTTTCAGGGTGTACAATATAATTATGACCCATTGAGACCAACATGTGATAACTAAATCAAAACGTTCACTGGCTTTGGGGGGGGGATAGGTTTAGAGGGTACATAAACACACATTATTGCAACTGATCTAGATGTTTCCAACAGGATAACCTGGAACACCATGACAAAGTTAGAAAGTATGCTCTATTATAAAAACCTTCATAATTTAACAAACATCTCAATCTCTACAACAGAGTGGGACGTTTCTTCCCATTAA…	sp|P48812|G3P_BRUMA_Glyceraldehyde-3-phosphate_dehydrogenase_OS=Brugia_malayi_GN=G3PD_PE=2_SV=1	77.35	340	71	3	1704	700	1	339	2e-176	510	GO:0004365,GO:0005737,GO:0005737,GO:0006006,GO:0006096,GO:0006096,GO:0016491,GO:0016620,GO:0050661,GO:0051287,GO:0055114,GO:0055114	glyceraldehyde-3-phosphate dehydrogenase (NAD+) (phosphorylating) activity,cytoplasm,cytoplasm,glucose metabolic process,glycolytic process,glycolytic process,oxidoreductase activity,oxidoreductase activity, acting on the aldehyde or oxo group of donors, NAD or NADP as acceptor,NADP binding,NAD binding,oxidation-reduction process,oxidation-reduction process
comp33221_c0_seq3	409	0	0	0	0	11822	841.01	28904.6	1738.93	AGTTCAAAAGGCCATTGGGGATTCTCCTAGTATCTCCCTATGTTGGTGTCTCTTCCTTGGTATTGTGGTCAACTCACTACGCCTTTTGGCGAGCGCTGATTTCTGATTGGACACACTCAATGACGTCATCCAAAGCGACAATGCCTCTGTTGATGATTCTCACAAGCGCCTTGTAAGCCTCCGCCTCTTTGTAGTCGTCAAATTTCAAGGTCAGCTTCTTCCAATCATCTTGTTGGACGTCCTGTGTCTGTAGACCTTCCTCTACACGGCCAGGGATCGGGATAGCGGCGTACACGGTGATGGCAAGGCACACCACCAGGAGACAGCTAACTAGCACGGCTTTGTTCATCTTGTTGGCTATCGGATACTCTTGGTGTTGAAAACACAAACAGGCTCAAT…
comp35755_c0_seq1	2615	24754	685.03	9466.16	481.924	26123	839.019	9989.67	600.989	TTTTTTTTTTTTATGAGAAAATAACGTTTTCTTTTATTTCTTTGCTGTAGCACTCCTTCCAACAATCCACTTATAATACATTTATGCAGGTATTATCAATACAATCAATACACCAATAAGACACTCATAACGTACACGTTACACATGTACCACGTGTGAGACACAGAATCATGGTGTGACTGCAGTAACATCAAGTAAAATAGAATTAAACAAGAATTGCACCTAAAACATTGAACAAAAACAAATCTTCGACTCATATTATTTTATATATCACAAAACATTAAATATCGTGACGATCATTTTACAGGCTTGTACATCATTAAGTATGTTTTCTTCTTCAATCTCTCTAAACATATGTAAATATTGTTAAGCACAATTGATGGAAAAGAAATTAAACCT…
comp32178_c0_seq1	835	17238	1136.34	20644.3	1051.01	9910	819.782	11868.3	714.007	CGATCATTGGCCCATTCGGTGAACAATGGCGCCAAAAAGGAACAACGTTGTGCCGAACCAGCACTTCAGAAAAGACTGGCAACGCTGGGTGAAGGGATGGTTTAACCAACCCGCTCGCAAGAAGAGGAGGAGGGACAACCGCCAAACTAAGGCTCGTGCGATTGCTCCCCGACCCGTCAAATCCCTCAGGCCAGCTGTACGGTGTATGACCTTTAAATACAACACCAGGGTGCGTCTCGGGCGAGGATTCTCTTTGGAAGAGTTGAAGCAAGCAGGCTTCAACAGACACAAGGCACGCACAATTGGTATTGCCGTGGACCATCGCCGCAGGAACCGTTCCGTCGAGTCAGTACAGATGAATGTTCAGAGGCTCAAGGAGTACCGCAGTAAACTCATCCT…	sp|Q90YV5|RL13_ICTPU_60S_ribosomal_protein_L13_OS=Ictalurus_punctatus_GN=rpl13_PE=2_SV=3	69.39	196	58	2	26	610	1	195	8e-86	262	GO:0003735,GO:0005622,GO:0005840,GO:0005840,GO:0006412,GO:0030529	structural constituent of ribosome,intracellular,ribosome,ribosome,translation,ribonucleoprotein complex
comp30017_c0_seq1	537	7029	1070.56	13089.4	666.383	4507	819.102	8392.92	504.927	GAGCACGAGAAGGAAAAAATGAACACGAGCGCTAAGCCCGCCCTCCAATCGGTCCAAGTGTTTGGCCGCAAGAAAACCGCGACCGCTGTGGCCCACTGCAAGCGCGGCAATGGACTCCTGAAGGTAAACGGACGTCCTCTGGACCAGATGGAACCACAGATGCTACGCTACAAGCTGCAAGAGCCTGTCCTGTTGTTGGGAAAGGAGCGCTTTGAAGGTGTCGACATCCGTGTGCGTGTGCGAGGCGGTGGCCACGTCTCCCAAGTCTATGCTGTCCGACAGGCTATTTCCAAGGCTCTGGTGGCATATTATCAAAAATATGTGGATGAGGCGTCTAAGAAGGAGATCAAAGATATCCTGACTGCATACGACCGCACACTCCTGGTTGCCGACCCGAGG…	sp|Q98TR7|RS16_HETFO_40S_ribosomal_protein_S16_OS=Heteropneustes_fossilis_GN=rps16_PE=2_SV=1	88.19	144	17	0	31	462	3	146	1e-76	232	GO:0003735,GO:0005840,GO:0005840,GO:0006412,GO:0030529	structural constituent of ribosome,ribosome,ribosome,translation,ribonucleoprotein complex
comp39780_c0_seq2	788	13	1.1511	16.4975	0.839889	7856	817.796	9969.54	599.778	TTTTTTTTTTACTTTGTAGTTTCGTTTATTATCTTTCATTTCATTTTATTTGACATGTCTGCGATTTCAAGGGCATTTATACGTGATAAGCCCTGACAGGATTGTCGTCGTTGGGAACAGCAATTTGGGCCCACCCGCTGCCGTCCACAGTAATGGATCCGACGCACTCCGTCCCACCACATGGGGGATAATTCCCATCACAGGAATTGACGTCACAGTACTCGCCCGCCGGAAGTCCGGTCTGGAAGGTCTGATCTAAGCCGAAGTCTTCGTTGTTGATGACAATAAAACCTTTGTTGCCTCTGGAAAAGGAGATGGCATTTTCACCGTTGTCCCACCAGTTAGTGACCGCTTCTCCCACAACGGTGTTGTGGAACTTGACCATGTTGGTGATCTGTC…	sp|P00689|AMYP_RAT_Pancreatic_alpha-amylase_OS=Rattus_norvegicus_GN=Amy2_PE=2_SV=2	50	252	103	7	787	83	258	503	5e-71	233	GO:0003824,GO:0004556,GO:0004556,GO:0005509,GO:0005515,GO:0005576,GO:0005615,GO:0005615,GO:0005975,GO:0005975,GO:0008152,GO:0016052,GO:0016787,GO:0016798,GO:0031404,GO:0043169,GO:0046872	catalytic activity,alpha-amylase activity,alpha-amylase activity,calcium ion binding,protein binding,extracellular region,extracellular space,extracellular space,carbohydrate metabolic process,carbohydrate metabolic process,metabolic process,carbohydrate catabolic process,hydrolase activity,hydrolase activity, acting on glycosyl bonds,chloride ion binding,cation binding,metal ion binding
comp41241_c2_seq1	246	3	2.02826	12.1951	0.620856	1211	816.358	4922.76	296.159	CACACATCAGGGTTGGTTGAGTGAGGATCAGAGCGTTGTTCTCCTTGATGATGAGCTTGATGAAAGTCGGGACTTAACAAACAAGCTGCAGCGCACATATATCTGGGACGTGAGGGACTTGGACGATCCCGTGCTCAGAAACACATTCTACAGCGAGCTCGAGTCCATTGACCACAACATGTACATCTTCGGGGACCTGGTCTATCAGGCCAACTACAGAACTGGACTCCGTATCTTGAGACTGGA
comp24095_c0_seq1	1219	27521	1181.61	22576.7	1149.38	16947	810.989	13902.4	836.382	ACGTGTGCTCTTCCGATCTCCAAAGTGGCATTAGCTTTTTGGTTGATCCCGTTACTTTAGTATCAACTGACGATGTCTGGAGGACTGGACGTGTTGTCCCTCAAGGAGGAAGATGTCACCAAGTTTTTGGCCTGCGGCGTCCATCTCGGCGCCACAAACGTCGACTTCCAGATGGAGTCCTACGTTTACAAGCGCAAACCCGACGGCGTCTATATCTTGAACCTCCGTAAGACTTGGGAGAAGCTACTTCTTGCGGCGCGTGCCATCGCGGCTATCGAGAACCCTGCCGATGTCTGTGTCATCTCGGCGCGCCAGTACGGCCAGAGAGCCGTCCTCAAGTTTGCCTCCTACGTCGGAGCCACCCCCATTGCCGGGAGGTTCACACCCGGCGCATTCACC…	sp|A3RLT6|RSSA_PINFU_40S_ribosomal_protein_SA_OS=Pinctada_fucata_PE=2_SV=1	72.76	290	70	4	73	933	1	284	1e-131	387	GO:0000028,GO:0003735,GO:0003735,GO:0005622,GO:0005737,GO:0005737,GO:0005840,GO:0005840,GO:0006412,GO:0006412,GO:0015935,GO:0022627,GO:0030529	ribosomal small subunit assembly,structural constituent of ribosome,structural constituent of ribosome,intracellular,cytoplasm,cytoplasm,ribosome,ribosome,translation,translation,small ribosomal subunit,cytosolic small ribosomal subunit,ribonucleoprotein complex
comp36139_c0_seq1	1623	1228	77.1767	756.624	38.5199	10156	809.664	6257.55	376.461	GCTCTTCCGATCTGGATCACGTACAATCTATCCGAGAAGACAGACCCACACACAGCCCGTCGGAAACAAAGTCGCGTCTCGCTTCAAAACACCAGAGGAAGTCTCGCTGAGTTCTGGCTGCAACACCTCATCAGAAACATGCAGGGAATGCAAGCTTGCCTGCTCGTTTGCCTGCTGGTTGCCACTGCGGTCACCTGCATCAATGGCGGAGGTGATGCCCCCCTAAATGCCCAAACGTACATGGTGAGAACCGAATGTGCCCAGGACTGCAGTAAGCTCTACGAAGTGGATTGCCCTGCCATATGCGAAGAAGTGTGGCCGCGCAATGAGTATCGACTGAGGCGCTGCATTGCAATACGGTGTACAAGACACCTCCAACCATGCCGGGACGAGTGTGCC…
comp41241_c2_seq11	482	5	0.734705	10.3734	0.528114	4801	800.806	9960.58	599.239	TCTGCTACTGTTACAACGAGGACAGTCTGACCATTGTCGACGTGGAGGACAAGTCAAACATGGTTCAGCTGTCTCGTGAAACCTACGACGGATCACGATACAGCCATCAGGGTTGGATCAATGGGGACCAGACCGTTCTGCTGCTTGATGATGAGCTTGACGAATCTTCCTCTATGGATAAGGAGCAGCGTACCTACATCTGGGACATTAGAGATTTGACGAAACCCGTCCTGACCAACACCTACCGCAGTGGTCGCGAATCCATTGATCACAACATGTACATCTTTGACAACCTTGTCTACCAGGCCAACTACCGAACTGGTCTGCGCATCCTGGTCCTCAACCCCACACTTTTCACACTCACCGAAGTCGCACATTTTGACAACTACCCTGAGGCCA…
comp34113_c0_seq1	1029	9	0.76324	8.74636	0.445279	7552	797.665	7339.16	441.532	TCTATCCGTGTTGCTATTGATGCCAAGTATATTGAAGCAATTTGGGAAAAAATAATTCCATGTTCTTCGCATAAATTTATACTTGTTAGGCTAACACGGATTATTTGAAGCATTGACACATTTGTGAATAATTCTCAAAAGATTTAATTGTTTTTTTTTGCTTTACTCTAAAACAGGACGGATCAAGATGATGAAGATTTTCGAACTTGCCTGTCTCCTTGGAGTTCTAACATCGCCGGCATCTTCGCTCAACCTGGTGACGGGCCACATCGTCGCCGATGACTTCCTCGATGTCTTTGTGGACGGGACGTGGCTGGGCGCCAACGACGGGATCTCCAAAGGCGGCTTTTTCTCCTTCCCTAACGACTACAAGGTCCTGGCCCTGAGGGGGATAGATCA…
comp10462_c0_seq1	1408	27289	934.632	19381.4	986.711	18389	796.377	13060.4	785.726	GGCAAATCGACGCACGTGTGAGGGTGCGATCATCGTCAGACGATTAAAATAATGGCGGCCAGGCCTTTAATTACCGTTTATAGTGAGCGGGGTGAGCCCACTGAGAGCAATGTCAAGCTCCCAGCAGTCTTCCGAGCCCCCATCAGACCAGACATTGTCAGCTTTGTTCACTCTGAAATGAGAAAGAACTCCAGACAGCCATACGCTGTCTCCGTAAAAGCTGGTCACCAGACATCTGCGGAGTCCTGGGGTACTGGTCGTGCCGTGGCTCGTATTCCACGTGTGCGTGGTGGTGGCACTCACCGATCTGGTCAGGGAGCCTTTGGTAACATGTGCCGCGGTGGCCGTATGTTTGCGCCCACGAAGACCTGGAGACGCTGGCATCGCCGCATCAATGTC…	sp|P49165|RL4_URECA_60S_ribosomal_protein_L4_OS=Urechis_caupo_GN=RPL4_PE=2_SV=1	79.2	375	77	1	52	1176	1	374	0	585	GO:0003735,GO:0005840,GO:0005840,GO:0006412,GO:0030529	structural constituent of ribosome,ribosome,ribosome,translation,ribonucleoprotein complex
comp39521_c1_seq1	1011	7	0	6.92384	0.352494	10731	792.69	10614.2	638.564	TGTAAAAATTATACACTGTACACGTGTCAGTCTGTCTGACAAATTTAAATTTTAAGTCGACGCCCAGGGTTGCACCTTTCCATAAGAGGATTTGCCTGTTGATCCTGGAAGAACGCATCTAGCCACTGAATTATTACCCACGATGTACACCGTCTGTAGTATCCTGATTGCCGGCTTCCTGGTGGGCGTCACGTCCGCCGTGGATACGCCCATTGTCATCCTGGACACGGATCCCGGTATCCGATACGACCCGACCTCTCAGAACGCCCCTGTACGCCTGGACGTCATGCTGGAGACGAACTGCCCCGACAGTAACGACTCGTGGCCCTACCTCAAGGAGGTCGCCGAGTTCTATGGACCAGCTCAGCTGGACCTCGTCATCTACCAGTTCCAGCTGCC…
comp28474_c0_seq2	2639	35953	765.727	13623.7	693.587	25731	789.515	9750.28	586.587	GCCATGTTCAGCAGTGAGAACAAAGAGCGAGCTGCAGAGAGGGAGTCCGGTGACCGAAGGGACACTTTATTTCCATCTTTTTACCATCTTTAAGCCATGGCCGACGCCGAAAATGTCGAGAAAGAGAGCACAGACTCGACAGAGAAGACCGTGATAGCCTCTAAGGTTACCGGTACAGTGAAATGGTTCAATGTCAAGAATGGATATGGCTTCATAAACAGGGACGACACCAAAGAAGATGTCTTTGTCCACCAAACTGCCATTGCAAAGAATAATCCTCGCAAATACCTGAGGAGCGTCGGCGATGGCGAGAAAGTGGAGTTTGATGTGGTGGAGGGGGAGAAAGGCAACGAGGCCTCAAACGTCACTGGACCTTCTGGGGGCCCAGTCCAGGGCAGC…	sp|P41824|YBOXH_APLCA_Y-box_factor_homolog_OS=Aplysia_californica_PE=2_SV=1	76.07	117	26	1	118	462	17	133	1e-48	177	GO:0003676,GO:0003677,GO:0003723,GO:0005634,GO:0005634,GO:0006351,GO:0006355,GO:0006355	nucleic acid binding,DNA binding,RNA binding,nucleus,nucleus,transcription, DNA-templated,regulation of transcription, DNA-templated,regulation of transcription, DNA-templated
comp26446_c0_seq1	566	1	0	1.76678	0.0899474	5628	786.537	9943.46	598.209	ACGACGCTCTTCCGATCTGCGTCTTTATTGAGATCTGTTGAACAATAAACATTATTTTAGAACAACTGTTTCGTCGTCCTCGTTGTCGTGGTCGCTCAGACGGGGGTATTCATCCAGTTGTCGCTGCAGCGTCCCCATATCGTCCCCATATAATCCTCACTAGAAAGGCTATTGTGCACTTTCTCGTTCATCGATTATTGAGTGGACACAGTCTTTGAGGTCTTCCAAACTTATGTCGTTGTCGTTCACAAGGGCCGCCAAATTTTTGAAAGTGTTTGCATCTTGGTTTGTGCTAAATTCCAGTGTAATTGTCTGTACTTCCGACAGCTTGCTCGGTTCATCTCCAGCTAGCTCGCTTAAACCTGTAGACGCTTCGTCATGGAATACGATATTGATCGG…
comp41241_c2_seq12	1005	311	7.59	309.453	15.7543	75393	786.121	75017.9	4513.16	CAAACACAACAAAATGAAACTTCTGGTTATTTTCGCTGTTATAGCTGCGGCGAGCGCAAGAGTCGCGCCTCCCAAATGCCACGTGTCGGCATGGGGCGAGTGGAGCGACTGGAACGCGCCCAACCATGACAACAGCATCAAGAGCTTCCCAGTGACCGAGAAATACACCGACGGCTCCAAGAGGGCTCTGATGATGAGCATGATGCAGGAACAAGCCGACATCTTTACCAAGTGTATGAGCGAGGGAACCTGCCCACAGTACGACAACCATCAAATAGACGGCCCTGCTCAGTGCATTGGCGGAGTGGCTCGTACTGCCACAGCCGACTACCCTTGCTCCAACGTGGACATGTCGTCTTTCGTCCCAACGTCAGAGCTTTTCCCTAATCCACTCATTGG…
comp38834_c0_seq2	2374	3137	58.4402	1321.4	67.2727	47612	782.272	20055.6	1206.57	TTTTTTTTTTCATCAGAATATGTCTTTATTGCTGCGTGAAAAAATACAATATTGATTGCACAAGTTTTATGTTATACGCACATTTTGTGCACGTTCTAAATAAAATCTCAATCATAGTCAGATGTCTTTCATTTGTCTCTTCAAAAAACCATTTTAAAAGAAACTTAATGCAACATTCACACATGGCAAGTTTTAGTTAAGACAGTATGTTACTCTTAGAACAGAAACTTCTTCAATGTATCAATTGTCGTTAAAGAAAACATCAACACAACTGAACAATTGCAACATAAAATCTACAAAAAAAATGTAAGCTGAACTTCACATAATATCATTATTAATATTTGTGACTCTCAATTATAATAATTTAAAAAGCTGCACCTTTCCAATAGGGCATACGAA…	sp|Q8MI17|AL1A1_RABIT_Retinal_dehydrogenase_1_OS=Oryctolagus_cuniculus_GN=ALDH1A1_PE=2_SV=1	64.43	492	175	0	2240	765	1	492	0	634	GO:0001758,GO:0005737,GO:0005737,GO:0008152,GO:0016491,GO:0016491,GO:0016620,GO:0042572,GO:0055114,GO:0055114	retinal dehydrogenase activity,cytoplasm,cytoplasm,metabolic process,oxidoreductase activity,oxidoreductase activity,oxidoreductase activity, acting on the aldehyde or oxo group of donors, NAD or NADP as acceptor,retinol metabolic process,oxidation-reduction process,oxidation-reduction process
comp16861_c0_seq1	689	3297	371.179	4785.2	243.615	5715	780.66	8294.63	499.014	ACAGTTATTTCGTGCTGTTATCGAACACAGAGCGATAAGGTTTTCCTGGTGTACCAGGCCCAGATAGCCAGACCACGCTCGAGGTGTGTCCGCTATGTGAGGCGGGCCCGGCTATAGGCGGGGGGCGGAGGTTTCTAGCATGCACGTCGTGCACGTAGGCCACAGACAGACGCCGTGTCAAGGGCGTTTGAAAGTTCCCCTTTAATCGCTGTCTGGCAGGGAGTTCCTGGATAAAGTTGTCTGCTCGGACTGCTGTATCCCGAGGCCTCCGCCACCGTTATTTATCGCTAACGTCGTCTCTAGGGCCGGTTGTTATGTCTCTGGGAGGCCTAGCGGCCCGTGCTGGCGGCCTCGTCCTGGGGCCCCGCCTAGTCCCCGTGACGGCCCGGCGGGGCATGG…
comp17902_c1_seq1	627	8575	976.78	13676.2	696.26	5824	779.392	9288.68	558.817	TTCAGAGATGTTTGAAGAAATTGCCAATGCCAACGAAAATGCAAATGACGACGCCACACCATGGTAAATCGCCTCACCAACCCGCACGGGGAGCCCAACGATCGAACTTTCAATCTTACAGCAACTAAGTGACAAAGACAGCCATTTTGGTCTTTTTGACGTATAATTTATTCATTTCGTTCAGTTCTATCAGTGTATGGAGCTGGCGTTTGAGGCAATCTTGGGCCACAGGTCGGCACACTCCTTGGCAACCGGTCCGTTGATCGCAGAACCTTTCATTTCTCCTTTGTTGTTGACAATCACTCCAGCGTTGTCCTCAAAATATATAAAGACCCCATTCTTCCTCCGAATCGGCTTTCTCTGTCGAATGATGACGGCCGGCATTACCTTTTTCCGGAG…	sp|P48159|RL23_DROME_60S_ribosomal_protein_L23_OS=Drosophila_melanogaster_GN=RpL23_PE=2_SV=2	88.89	126	14	0	573	196	14	139	1e-74	228	GO:0000022,GO:0003735,GO:0005840,GO:0005840,GO:0006412,GO:0007052,GO:0017022,GO:0022008,GO:0030529	mitotic spindle elongation,structural constituent of ribosome,ribosome,ribosome,translation,mitotic spindle organization,myosin binding,neurogenesis,ribonucleoprotein complex
comp32882_c0_seq1	686	5510	737.3	8032.07	408.914	5179	779.107	7549.56	454.19	TGGCTCGCCAGTGTCACCTCCAGTGCTTGTTGTTGTGAATTGAAAGCACTTTGAGAACAGTTTATCTCGCTTTTATCGCACTCCAAGGACTTCCCACACAGACATGGCGGACCAACCCGAGTTGAAGACGGCCGCGTTTGACGCCCGCTTCCCCAACCAGAACCAGACGAGGAACTGCTGGCAGAACTACCTCGACTTCCAGCGCTGCCAGAAGATCAAGGGCGAGGACTACGAGCCGTGCAACTACTTCAAGCGCGTCTACTCCTCGCTGTGCCCCCATGGCTGGGTGGAGAAGTGGGACGGCGAGGTCGAGGAAGGCAACTTCGCCGGAAAAGTATAACCAACCGCAGATGTCCTAGAAACGAAATATTCTGATGCTTATAGACTCTAAATGGGGGC…	sp|Q5RCT0|CX6B1_PONAB_Cytochrome_c_oxidase_subunit_6B1_OS=Pongo_abelii_GN=COX6B1_PE=3_SV=3	63.51	74	24	1	125	337	13	86	7e-28	107	GO:0004129,GO:0005739,GO:0005739,GO:0005758,GO:1902600	cytochrome-c oxidase activity,mitochondrion,mitochondrion,mitochondrial intermembrane space,hydrogen ion transmembrane transport
comp42355_c0_seq1	1693	12977	1267.99	7665.09	390.231	5591	774.434	3302.42	198.677	AGGAAATATAATGATAAATGATAAAGGAAAATATTTAAAGTCAGTTAATCAAAATATCTATTTTTAAGCAAAAAAAGAATACAGGGAATAAATGTATTGTAATTGTAAGGGTATTTCGGGATGAAAATAGGTGTATAGGGTTAGAAAAGATACTTGGTTTCCCGTGTTGAGTGGATGTATAGAGAAATAGTGAGTAAACTGCAGCTAGAAAGGCTGAGAGAGCAATGTAAGATATAGTGAAAGTGGAGGAGGATAAAATAGAGGTAAATAGTATTATCTCTGCAAAAAGATTGAGAGATGGTGGAGCTCCAAAATTAGCTACCGCGGCAGAAAATCATAGAAAGGTTATAATAGGAAATAATGTAAGCATGCCTTTAGTTAAAAAAATATTGCGTGTCT…	sp|Q34949|NU4M_LUMTE_NADH-ubiquinone_oxidoreductase_chain_4_OS=Lumbricus_terrestris_GN=ND4_PE=3_SV=1	47.34	395	205	2	1240	62	51	444	1e-85	280	GO:0005739,GO:0006120,GO:0008137,GO:0008137,GO:0016020,GO:0016021,GO:0016491,GO:0031966,GO:0042773,GO:0055114,GO:0055114,GO:0055114,GO:0070469	mitochondrion,mitochondrial electron transport, NADH to ubiquinone,NADH dehydrogenase (ubiquinone) activity,NADH dehydrogenase (ubiquinone) activity,membrane,integral component of membrane,oxidoreductase activity,mitochondrial membrane,ATP synthesis coupled electron transport,oxidation-reduction process,oxidation-reduction process,oxidation-reduction process,respiratory chain
comp41474_c0_seq2	1805	63312	129.083	35075.9	1785.72	37230	769.587	20626	1240.88	CCTCCCTCGTGGTTCCATGCATGTTGGCCTTTATTTTTGCGCGAATTCGTCATTCTGACCTACAAGCAGCCAGTCAGACATTCCGGGGAGAGATGTAGTATTCACCGCGTGTTGTTTGTGCTTGCCATTTTGTGCCATAGTGGGGTCCCTCCCCCCTTCGTGTTTAGCCAAGCGTAAAGCGCCAGGTGAGTATAGCGCTGGCTGGCTGGCGGTGGGGCGGGTCCCTCCCCGAGTGCTCACTGTCTGGTTGTACGACATAAAACCAGCCGGCGCGTCTCCATCGTCCTCCACACTCTCAGCAGACGAGGAACAGTGCACACTGCCAGTCCGAGATTATCATTCTCCTCCCGTGGTCAACAAATCAAACAAACCAATCATGTGTGACGAAGACGTTGCTGC…	sp|Q964E2|ACTC_BIOPF_Actin,_cytoplasmic_OS=Biomphalaria_pfeifferi_PE=3_SV=1	97.07	376	11	0	377	1504	1	376	0	747	GO:0000166,GO:0005524,GO:0005737,GO:0005856,GO:0005856	nucleotide binding,ATP binding,cytoplasm,cytoskeleton,cytoskeleton
comp27987_c0_seq1	636	0	0	0	0	5210	768.746	8191.82	492.829	GATACAGTACACATGATACAGTCGATTACACTGCAATCAACGAACGACAAAGAACGCTTTGAAAGAAATATCCACTTGCTGTGATCATATTTTATACTTTGTTCGTAGTTTGTGTTGGGATACTGCAATCTCATAGCCCAAGTTACGTCCCAATCTCACACAAGATGAACAAGACCCTGTTGGTTCTGGGTGTCCTCCTGGCATGTCTTGCCCTCACCGTGGACAGCCGCTGGTGGAGGAGAAATAAAAAGAAAATAAAGATCAAGGTTAAGGTCAAAGGAGACCCATCATCGGAGTTCGACCAGCTAGCTGCAGACGAGACGAAGGGAGTGACTTCAGAGTATGACATACCTGAGGAAGCCGAAGACTTCAAGTCTCCCGACGTCTTCATCGATGACA…
comp38834_c0_seq1	2397	3127	33.3336	1304.55	66.4148	47614	760.449	19864	1195.04	TTTTTTTTTTCATCAGAATATGTCTTTATTGCTGCGTGAAAAAATACAATATTGATTGCACAAGTTTTATGTTATACGCACATTTTGTGCACGTTCTAAATAAAATCTCAATCATAGTCAGATGTCTTTTTGATCATTGAAATTCCTTTTTCATTTGTCTCTTCAAAAAACAATTTTTAAAAGAAACTTAATGCAACATTCATATATGGCAAGTTTTAGTTAAGATAGTATGTTACTCTTAGAACAGAAACTTCTTCAATGTATCAATTGTCGTTAAAGAAAACATCAACACAACTGAACAATTGCAACATAAAATCTACAAAAAAAATGTAAGCTGAACTTCACATAATATCATTATTAATATTTGTGACTCTCAATTATAATAATTTAAAAAGCTGC…	sp|Q8MI17|AL1A1_RABIT_Retinal_dehydrogenase_1_OS=Oryctolagus_cuniculus_GN=ALDH1A1_PE=2_SV=1	64.43	492	175	0	2263	788	1	492	0	634	GO:0001758,GO:0005737,GO:0005737,GO:0008152,GO:0016491,GO:0016491,GO:0016620,GO:0042572,GO:0055114,GO:0055114	retinal dehydrogenase activity,cytoplasm,cytoplasm,metabolic process,oxidoreductase activity,oxidoreductase activity,oxidoreductase activity, acting on the aldehyde or oxo group of donors, NAD or NADP as acceptor,retinol metabolic process,oxidation-reduction process,oxidation-reduction process
comp42529_c0_seq1	1011	7522	1410.94	7440.16	378.78	2673	759.754	2643.92	159.061	AGCTAACTTAAGCTATTGGGCTCATAACCCAAAAATGGGTCTCCCTCTTGCTTTTCTGCTTCTCTAAGAAGTGGGGCAATATTTCAACATTATAATATAGTTTGATTCTAACTAATTTATTAACACGTCTTCAATCTACATACATGCAAATAATTATAAACCCGTGAGTAAGTTTCTTTAAATACATTTGCTTAAAGCAAATTTCATTTAACTTAACTACAAAGCTTCAACTCTTATAAAGACGCTTATTACCACGCCTGCAGTATATAATACTAAATAATAAGGGAAACCTAGATTTGATTTTAAGACAACAGAACTGGTAAAATTCGTGCCAGCTACCGCGGTTAAACGACAAGTTCAAGTTAATTAAATCGGAATACAATGGTCTAATATTTTTTG…
comp41055_c0_seq1	918	15537	1151.47	16924.8	861.647	8484	746.121	9241.83	555.998	AATGTGATGGTGGCAGCGCAATATCGACAGGCGTTTTTAAATCCGTCTCAATCGTCCATTTATGTCTAGTATTTTGACACAAGTACACGATAAACGTGTTGTACTAATCATAGAGATTTCACCGATCTGATTTTCTTGTGTGTATAGCCCGTTCATCCGATATTTTTCAGATCAGTCAAGATGGGTAGGCGACCGGCTCGTTGCTACCGCTACTGCAAGAACAAGCCCTACCCCAAATCCCGCTTCTGCAGGGGTGTCCCAGACAACAAGATCCGTATCTATGATCTGGGCAAGAAGAAGGCCCGTGTGGACGAGCTCTCGCTATGCGTCCACATGGTGTCTGACGAGTATGAGCAGATCTCCTCGGAGGCCCTAGAGGCGGCCAGGATCTGCGCCAAC…	sp|Q5R931|RL10_PONAB_60S_ribosomal_protein_L10_OS=Pongo_abelii_GN=RPL10_PE=2_SV=3	77.62	210	47	0	181	810	1	210	2e-122	357	GO:0003735,GO:0005622,GO:0005840,GO:0005840,GO:0006412,GO:0030529	structural constituent of ribosome,intracellular,ribosome,ribosome,translation,ribonucleoprotein complex
comp38707_c1_seq2	6447	46520	352.034	7215.76	367.356	79042	746.074	12260.3	737.591	GGGAGACATTGGCAAAATGTGATCCGCTGGCTGAGAGCGTGGCGGTCGTCGATCGTCTGCTCCAGTGAAGGGTCCTGTCGTGTATTTGTGACTGGTGGTCCAGAGAAGTGAACAGTACGCTAGTCAGACGAACGTTTGTACAAAGCTTGACTGTGTCTTGCAAGTTGCTCGGCGGCGATGTCTGCGTGAGCAAGGCGATTGGAAAAGGTACGAAACGAACACGCGAGGAAGCGTGTGCCTGTGAGTCAGTGTGCGAGGTCGTGTGTGCCTCGTAGCTGTGTGACTCTACAGCAGCTATCTGGTTGATCCTGCCAGTAGTCATATGCTTGTCTCAAAGATTAAGCCATGCATGTCTAAGTACGAGCTTTGTTAAGAGTGAAACCGCGAATGGCTCATTAG…	sp|Q8TGM7|ART2_YEAST_Putative_uncharacterized_protein_ART2_OS=Saccharomyces_cerevisiae_(strain_ATCC_204508_/_S288c)_GN=ART2_PE=5_SV=1	70.18	57	17	0	5757	5587	2	58	8e-17	82.8	GO:0003674,GO:0005575,GO:0008150	molecular_function,cellular_component,biological_process
comp17034_c0_seq1	648	8	0.762796	12.3457	0.628521	6888	741.734	10629.6	639.49	AACAAACGTAGCACAGGATACATACAATTTAGTTTTAACTGTAGTTCACTGCAGACCAGTAACTACATTCAGAATTGTCAAGATGACTTCGTTTTTTGTCCATTGCTTCGTGCCGGCCATCTTTCTGTGCTGTGCGGGCCTAACAAGGGTTGAGGCCTCTCCATTTGGGGCCCCACCGGCGGCCTGTGATGATATGATCCCACGCCACAATACCTCGGCCCAGACGACCCCACCGCCCTACACCCTGGAGGTGATGGAGATGACCGACCACTGGATGGTAACCCTTACCGGAGTAGGTACCACTTTCCGTGGGTTCTTCTTCCAAGCCCGAGTTCCTGGGCAAACTACACCTCAAGGGTCATTCTCCCTGATGAACCCAGACGATCCCGTCGATGTGGT…
comp25308_c0_seq1	730	0	0	0	0	5672	737.756	7769.86	467.443	GTTTTGTTGATTTATTTAATACCATCTCATTTTAAGAAGCAGTGGTCGCCCATTGAAAATACAGAGATGTTTCGTAATGTTTCCAATGACTGCTCAACAAGCGCGTCGGTCTTTCTTCAAGACATCCCCCGGCTGTATCATGCTGATTAATCGAGGATGTTGTACTCGCAAATGAAGTTCATGACGTTGTTGCAACCGTTGTCCTGCCATTTCCAGTCGCGGTAAGCACCTGCCCAAAGACAGTCGTCCCCTGGGGATCCCCTGCGCGGCTGTCCGGGACGGTAGTTTGCGTAGACCAGCTTGGAAAGGTCGGACATCCAATAGAAGTCATTGGATTTTGGGTCGATTCGTTTGGCATTCAACCAATATGAGCCGGCATCCGGATATATTTTCAGCAAG…
comp10564_c0_seq1	862	12782	1100.85	14828.3	754.912	7143	728.886	8286.54	498.527	AAAATGGTATAATTTGGTGGGTGATGCAGCCGTCTTTTGGCCGTCCTGATCAAAATTAGGCCGTCTCATTTGGAAACAGGGCGTCTCAAAGACGGCTAGACGGCCCTCTGGCTAAAACACTGCTGTCCGGGCATCTTTACAATCTTGGTACAGTGCACAAAGGAAGTTCCATAAAAAAATTTCAGCCTAATGTCGAAGACTGTCGTCCCCTAAACAAAGGTCAAGTCACGGAATGTAAAAATGTAAATGGGTGTGCAAGCTGTTGTTTATTTTCCAATCACACAGGGAAACAAAATATATTGTTTCTCAGTTATTCATTTTAAAAGCATTGGTGACAATTTGAGGATGTAAGAGTTGTAATGTCATTTGTGGATTGACCAACGGAGAGCTTGTACACAG…	sp|P62865|UBIM_BOVIN_Ubiquitin-like_protein_FUBI_OS=Bos_taurus_GN=FAU_PE=3_SV=1	59.46	74	29	1	823	605	1	74	6e-20	86.3
comp41474_c0_seq1	1833	80122	2238.68	43710.9	2225.33	36878	725.158	20118.9	1210.38	CCTCCCTCGTGGTTCCATGCATGTTGGCCTTTATTTTTGCGCGAATTCGTCATTCTGACCTACAAGCAGCCAGTCAGACATTCCGGGGAGAGATGTAGTATTCACCGCGTGTTGTTTGTGCTTGCCATTTTGTGCCATAGTGGGGTCCCTCCCCCCTTCGTGTTTAGCCAAGCGTAAAGCGCCAGGTGAGTATAGCGCTGGCTGGCTGGCGGTGGGGCGGGTCCCTCCCCGAGTGCTCACTGTCTGGTTGTACGACATAAAACCAGCCGGCGCGTCTCCATCGTCCTCCACACTCTCAGCAGACGAGGAACAGTGCACACTGCCAGTCCGAGATTATCATTCTCCTCCCGTGGTCAACAAATCAAACAAACCAATCATGTGTGACGAAGACGTTGCTGC…	sp|Q964E2|ACTC_BIOPF_Actin,_cytoplasmic_OS=Biomphalaria_pfeifferi_PE=3_SV=1	97.07	376	11	0	377	1504	1	376	0	747	GO:0000166,GO:0005524,GO:0005737,GO:0005856,GO:0005856	nucleotide binding,ATP binding,cytoplasm,cytoskeleton,cytoskeleton
comp32980_c0_seq2	781	12073	1034.37	15458.4	786.99	7553	724.519	9670.93	581.814	GTCGGCCGGGAGGAGATCCCCGGTTTAGGCAGTCAAGATGGGTCGAGTGCCGCTGGTACACAGTAAGACATACACCACTCCTCGTCGCCCCTTCGAGAAGGAGCGTCTCGATCAGGAGCTGAAACTGATCGGAGAGTACGGTCTGCGTAACAAGAGAGAGGTATGGAGGATCAAGTACACGCTCGCCAAGATCCGTAAAGCCGCCCGAGAGCTGCTCACGCTGGACGAGAAGGATGGGAAGCGTCTCTTTGAAGGTAACGCCCTCCTGCGTCGTCTTGTGCGTATCGGTGTGCTGGACGAGTCTAAGATGAAGCTTGATTACGTTTTGGGTCTCCGTGTGGAGGACTTTTTGGAGAGGCGTCTGCAGACTCAAGTGTTCAAGCTCGGTTTGGCCAAGAG…	sp|P55935|RS9_DROME_40S_ribosomal_protein_S9_OS=Drosophila_melanogaster_GN=RpS9_PE=2_SV=2	89.89	178	18	0	41	574	4	181	6e-111	325	GO:0000022,GO:0000228,GO:0003723,GO:0003723,GO:0003735,GO:0003735,GO:0005622,GO:0005730,GO:0005737,GO:0005840,GO:0005840,GO:0006412,GO:0007052,GO:0015935,GO:0019843,GO:0019843,GO:0019843,GO:0022627,GO:0030529,GO:0045903	mitotic spindle elongation,nuclear chromosome,RNA binding,RNA binding,structural constituent of ribosome,structural constituent of ribosome,intracellular,nucleolus,cytoplasm,ribosome,ribosome,translation,mitotic spindle organization,small ribosomal subunit,rRNA binding,rRNA binding,rRNA binding,cytosolic small ribosomal subunit,ribonucleoprotein complex,positive regulation of translational fideli…
comp41379_c1_seq6	3202	72437	1071.37	22622.4	1151.71	26130	721.493	8160.52	490.946	GTGTGCTCTTCCGATCTGTGAGGGCCCTGCGCTCCAACAGGACTCATACTCCGGGTCCTTAAGGCTTGCGTTGGGCCCTCACCACTCAAAGGGTGGGGGGAAGAAGACTCTTTTCTTACTTCATTGAAGAAAAGCAGTTTTTTAATTCTTATTTCTTCGTTTTTAAACATGTTTATGTACGAAGTAATATATATAGTTGACATTGTCGGTGAGAAACAGTCAAGGGATTAATTTTCCGATGACTTTATTGAGTATGTCTTTGGAGTTTGGTTGGTTGAATTTTTTTGTAATGTTTCTTATACGACAGGTTTCTTTCATTTTTTGTTTGTAATGAAATCATAAATTTTAGATATCATTCAGCAAGCACTTTTTTGTATGTCAACAACAACTGTTGTTAGT…
comp41207_c0_seq12	235	1467	1228.24	6242.55	317.81	675	720.295	2872.34	172.803	TTCAAGGTCAAGGTCAAATTTGTTTAGCGCATAATCGTTCAAGGTCAAGGCCAAGGTCATATTTGAGGAAAAATGAGGGGGTTTTAAGCCCCCCACGGGGCCAATAATGGTCCGATTTACCCCCAAATCTAATCAGTTTGAGGTCTCACCATAAGTAACCCCTGTTCCAAGTAAGAAATGATTTGCTTGAGTTTTGTAACCGGGAGAGTGCACACAAGAAATGTCTGCATAATTG
comp36584_c0_seq3	1767	22803	1208.97	12904.9	656.992	10345	715.872	5854.56	352.216	TTTTTTTTTTTCATCTTACCAACACTTTTATTATTGTCAACAGATAAAATGTTGTCCATAACAGAAATCAATGTAAATCTAAGGATGAAGAAAGGTAAACAAATTCAGAGGTAATATATATGAACATACATTTCAATGTGCAAAGCTCTCCACTTCAATCACAAGAAACAATTGAAGAGAATAATCTGCTTAAGCACAAAAATGAAAGCACTGAAAACCTTTAATTCTATGACACCTGCTGTGGCTGTTGACACAAAAACGTCACTCTGCCTCTGGGCTCAAATTTAATATGAATAAAAAATGCCATGCAGAAACATAATATGTTGGATACAAACTGCTCTGTGTTTGCGAGATCAACTCGTTTTACAGCATGCTAATACAAGCAGCTGGTCAAAATTA…	sp|Q9JLR9|HIG1A_MOUSE_HIG1_domain_family_member_1A_OS=Mus_musculus_GN=Higd1a_PE=2_SV=1	41.18	85	50	0	1348	1094	3	87	2e-16	80.5	GO:0003674,GO:0005739,GO:0005739,GO:0005739,GO:0005743,GO:0005743,GO:0005743,GO:0016020,GO:0016020,GO:0016021,GO:0031966,GO:0042149,GO:0043066,GO:0043234,GO:0055114,GO:0070469,GO:0071456,GO:0071456,GO:0090201	molecular_function,mitochondrion,mitochondrion,mitochondrion,mitochondrial inner membrane,mitochondrial inner membrane,mitochondrial inner membrane,membrane,membrane,integral component of membrane,mitochondrial membrane,cellular response to glucose starvation,negative regulation of apoptotic process,protein complex,oxidation-reduction process,respiratory chain,cellular response to hypoxia,cellula…
comp39823_c0_seq2	2328	149	2.78193	64.0034	3.25843	43152	714.166	18536.1	1115.15	CTTAAAGTGTGGCTGCAGAATAATCGCCCGTCATGAGGTTTTTTGCGCTCTTGGTGTTGGTGGGCTTGACCACAGCCTACAAGGACTACAAGGGATATCATCTGGTCGATATCACGCTGGAAACTGTCGAGCAGGTGCACTTTCTCCATGACTTCTATATCAACACTCTTGATGTGGACTTTTGGGATCAACCGGCCCGCGTGGGACAGACCGTGCGTGTGCTGGTCGACGGTTACTACTTCAACGGCCACTTCGCTGATTTCCTACGCTCGAACAAACTCTCTTATGTCGTTGCAGACACGGATTTTGGAAGGGTGATCGAAGAAGAAAGAGTCCGACTGTCAAATAAGAAAGTATTCGATTTGGACGACTTCAACACCTTTGAGGACATTGAGGTGT…	sp|P55261|CBPB1_CANFA_Carboxypeptidase_B_OS=Canis_familiaris_GN=CPB1_PE=2_SV=1	31.44	423	258	11	45	1277	2	404	6e-49	182	GO:0004180,GO:0004180,GO:0004181,GO:0005576,GO:0005576,GO:0006508,GO:0006508,GO:0008233,GO:0008237,GO:0008270,GO:0016787,GO:0046872	carboxypeptidase activity,carboxypeptidase activity,metallocarboxypeptidase activity,extracellular region,extracellular region,proteolysis,proteolysis,peptidase activity,metallopeptidase activity,zinc ion binding,hydrolase activity,metal ion binding
comp39428_c0_seq3	1325	19047	918.344	14375.1	731.839	11575	711.071	8735.85	525.558	GAGAGAGTGACACAAACAACCCAGCAGCTGAGCACTGTGAAAAAACGACCTGAGCAGACGCCATCTTTTGAAGCGAACTCGCAACATAGCCATTCTTTTCCCGCTTTGTTCACAACTACCATCGACCGTCATGGAAGCCTACTTCGATGAATATGAGCACTGGAACTTCGACCACGGAAAATACATGTTTTCGGGCCGGAGTGGCAAGCAGAGGACGAAGAAAGAAGCCAGTATGAACACCAACCACCATGACCAGTCAGGCCACACCAGGAAACTCCTGACGAAATTTGTCAACACGGAACACAACAGACGAACGAGGAACAACTCCAACACTGAGTGATGGACTGTTCTACCATGGAAGGTATTTCATTTCATATCCTGGGAAACTGACGTCCAACT…	sp|Q9L4Q7|PROX_CLOSD_Prolyl-tRNA_editing_protein_proX_OS=Clostridium_sticklandii_(strain_ATCC_12662_/_DSM_519_/_JCM_1433_/_NCIB_10654)_GN=proX_PE=1_SV=1	36.15	130	68	4	691	1077	37	152	2e-14	75.5	GO:0002161,GO:0002161,GO:0005737,GO:0005737,GO:0006450,GO:0006450,GO:0006450,GO:0043906	aminoacyl-tRNA editing activity,aminoacyl-tRNA editing activity,cytoplasm,cytoplasm,regulation of translational fidelity,regulation of translational fidelity,regulation of translational fidelity,Ala-tRNA(Pro) hydrolase activity
comp36147_c0_seq2	820	10019	1005.49	12218.3	622.036	6374	708.576	7773.17	467.642	GACCACTCAAGTGTTTTTCTCAACACTTGTCTTACAAAATAATATTGGACGTAAAAAGTGAGAGATACTGGTTTTAAATGTTTCTGGACAAGTTGCATTCTAAGATTGCATTCTTCCGGTAGCAGGAAAAAAGCATAATTTACTCGGTGGCTTTAGATTTCCTTAAAAATTTGTTGCATAATTTACATGACAAAGAAATGCAAAAGATAAAGACGCAGAAATTTAAATTGTTCACAGCTGGCCACTGGCTTCGATCTTAATTTTCTGGGAGGTTTTTCCACTATCTGAGCCGTAGCTTTCCACCTTCTGAACGACGTCCATGCCTTCCACAACGCTTCCGAAGACGACGTGCTTGCCATCCAACCACTGGGTTTTCACGGTGCAAATGAAAAACTGTGA…	sp|P91791|PPIA_HEMPU_Peptidyl-prolyl_cis-trans_isomerase_OS=Hemicentrotus_pulcherrimus_PE=2_SV=1	79.88	164	33	0	726	235	1	164	1e-92	278	GO:0000413,GO:0003755,GO:0003755,GO:0003755,GO:0005737,GO:0005737,GO:0006457,GO:0016853,GO:0042277	protein peptidyl-prolyl isomerization,peptidyl-prolyl cis-trans isomerase activity,peptidyl-prolyl cis-trans isomerase activity,peptidyl-prolyl cis-trans isomerase activity,cytoplasm,cytoplasm,protein folding,isomerase activity,peptide binding
comp36523_c0_seq1	1533	105	4.53349	68.4932	3.487	14005	708.422	9135.68	549.612	GTTTATAATTTAATGAAGACAATGTAATTATAAGTTTAGGAAACATATTTTAATATTTAGTGGGGTATCCACGTGATCGGATTACAGCCCTCGCTCTTCGGGGTATGGACATGTAGAGATTGCTGAAAGCACCTGGTGTGATATCTCCCCACGCACGGAATATGGCTTGTATCAATTGATTCCTATTTTGAGGGTTGGCATTTTGTACGTATTGGTGATTGGGTGGGCCACTGGATCATCTGAAAGTTCTGCTGTTCCAACCATACCATGACATTCCTCCATGCATTTTTGCATTGGGGGCTAGGTATATGTCCGGTATCTTTAACATTATGACAGACTCAATAGAACTTTCAACCGCAACCAACAAATCATACGACTTGCAATGTCATCATGTTTATT…
comp37458_c0_seq1	1398	25123	983.679	17970.7	914.891	14916	703.41	10669.5	641.89	ACAAGATCTCAGCGACTGTGACACGGCTTTGTCTTTAAACATTGAAATCCCTGACACACTTTCAAGATGGTTAGGGAAGATAAAGCCGTTTGGAAGAGTAACTACTTCGTCAAGTTAATCCAACTCCTTGACGACTACCCCAAGTTTTTCCTGGTCGGTGTCGACAATGTCGGCTCACGTCAGATGCAGAGGATCCGTATTGCCCTCAGGGGCCAGGCAGTGTTGCTTATGGGTAAGAACACGATGATGAGGAAAGCCATCAAGGGTCACCTGGATGCCAACCCAGCCTTGGAGGAGCTCCTCAACTACATCAAGGGCAATGTTGGCTTCGTTTTCACCAAGAATGAGCTGACAGACATCCGTAAAATCATTGAGGAGAACAGGGTGGGTGCCCCTGCC…	sp|P19889|RLA0_DROME_60S_acidic_ribosomal_protein_P0_OS=Drosophila_melanogaster_GN=RpLP0_PE=1_SV=1	67.82	317	102	0	67	1017	1	317	5e-123	368	GO:0000737,GO:0003735,GO:0003735,GO:0003906,GO:0005622,GO:0005634,GO:0005634,GO:0005737,GO:0005737,GO:0005840,GO:0005840,GO:0005840,GO:0006281,GO:0006414,GO:0006974,GO:0016829,GO:0030529,GO:0042254	DNA catabolic process, endonucleolytic,structural constituent of ribosome,structural constituent of ribosome,DNA-(apurinic or apyrimidinic site) lyase activity,intracellular,nucleus,nucleus,cytoplasm,cytoplasm,ribosome,ribosome,ribosome,DNA repair,translational elongation,cellular response to DNA damage stimulus,lyase activity,ribonucleoprotein complex,ribosome biogenesis
comp36580_c0_seq4	591	3642	537.751	6162.44	313.731	3907	690.748	6610.83	397.714	TTTTTTTTTTGACAATGAAAAAACATCATTTATTAAAGATCTTCAACAGCCCGAAAGATTTAATGATGAGTGGATGTTAGTACTGTTGGTTGTCTGTCCCTTGTTGTGATTGCTGTCGACTTGGAACAGCCTGACCAGTCCCTGATGATTCTGAATGGTGCCATGAATACACCGTGATCCGATTATCCCGATTGTACACAAGCCGACAGCTGGGTGTGCAGTCACTCCATATATGATACAGTTCTTGCGTTGGCATAACTATAAATTAGCATTCTAGAACTATTTTGCTAAAACACCAGCTTCTCTACCCAGGGTGTCCATCTCAACTTTGCTTTTTTCCTGTTGTTCTGCTGCCAGGCGAGCCGCTCTCTTCTCCCGGATCTTGTTTTCCTCTTCCTG…
comp29680_c0_seq1	1772	222	8.70692	125.282	6.37814	14611	686.329	8245.49	496.057	GTTATTCTTTTACAATAGCTTATGGGCTGGTACAGAAAGGCGCATTTTGGCATTATAATACTCATGGGCTTCTATCGGCTGTACAAACATGCATTGCATCGTTTTCGGTCATTGACCAAGTATAGACCTTAGTTGTGAAAGAAGAGATGAATATTTCTTGTGGACAATCAACACGGCTTGAGCACTCCACTTTAATGAAAATTTTGCCCTTTTTGAGCTCACACCATCTGTGTGGTTTTCAACGAGTCGTTGTCCTAGGCCCGATCCAAGGCCAGAGCTTTCAGGCCGTTATACATCTCTGCGAACGACAAGGGAATCTCTGAGGCCGGCACATCGAAGTCGTTCCCACGTAATTCCGGTGTCCAGGAGTAGATGATACCCGGTACAGCTCTGGCCCAG…	sp|P19222|CBPA2_RAT_Carboxypeptidase_A2_OS=Rattus_norvegicus_GN=Cpa2_PE=1_SV=1	32.85	411	256	11	1469	273	6	408	9e-65	224	GO:0004180,GO:0004180,GO:0004181,GO:0005515,GO:0005576,GO:0005576,GO:0006508,GO:0006508,GO:0008233,GO:0008237,GO:0008270,GO:0016787,GO:0046872	carboxypeptidase activity,carboxypeptidase activity,metallocarboxypeptidase activity,protein binding,extracellular region,extracellular region,proteolysis,proteolysis,peptidase activity,metallopeptidase activity,zinc ion binding,hydrolase activity,metal ion binding
comp36168_c0_seq1	3576	219	2.88926	61.2416	3.11782	45914	683.076	12839.5	772.437	TTCCGTGACCACTGGCATGATTTTAGAACTACTGGCAGTTGCTGCCCTGCTGGGACACGGGGTCCAGGGTGACCTTCCGGCCGGTTGTGTGCCCCTCAACGAGCAGACGATCAGTAACGTGGATCCGGCCACCATTTTTGGCGCCAACGGTGACCTGGCAGACGTCATCCCGCCGGTCAGGAGCGGCAGCTGGAGCTCTCAGTACGCCACCCCCACACAACACTTCGCCATCAATCAGGCCAAGAATGGCTTCTCTGCCATAAGACAAGGAGCTTACTCTGTGTGGCTGGACTATGACGGGGCCACTTACGACGCCTACACGATGGACCGGTGGACAGACCCGGAGCGCTCTGACGAGATGCAGCAACAGACTCCGGCCGCCATGAACGAGCCCTGGAA…	sp|P53753|ENG1_YEAST_Endo-1,3(4)-beta-glucanase_1_OS=Saccharomyces_cerevisiae_(strain_ATCC_204508_/_S288c)_GN=DSE4_PE=1_SV=1	27.52	447	277	16	2036	3304	631	1054	4e-28	127	GO:0005576,GO:0005576,GO:0005618,GO:0005618,GO:0007109,GO:0007109,GO:0007109,GO:0008152,GO:0009277,GO:0016787,GO:0016798,GO:0016998,GO:0030428,GO:0042973,GO:0052861,GO:0052861,GO:0052862,GO:0052862	extracellular region,extracellular region,cell wall,cell wall,cytokinesis, completion of separation,cytokinesis, completion of separation,cytokinesis, completion of separation,metabolic process,fungal-type cell wall,hydrolase activity,hydrolase activity, acting on glycosyl bonds,cell wall macromolecule catabolic process,cell septum,glucan endo-1,3-beta-D-glucosidase activity,glucan endo-1,3-beta-…
comp35537_c0_seq1	1313	337	20.5851	256.664	13.0668	9883	674.335	7527.04	452.835	TTTTTTTTTCCAGTGTTCATGACCGTTTATTATTAATAACAAGTACACAGTGTCTCAGATAGCAAAGTAAGACACAAGTTGTCAGCTGATACTTGGGTTAAAATTATTACCAAGTAAATTGCGTCACCGTGGCTGGGGACAACACTCTTTAGAAGCACGCTGTGGCAGCTTACTAGTACAAAAAGAATAAATTCTTTTTTCTTTTCTTATAAGATCACCGCATATGAACATGTTGAAGAATAGAATGAACTTTCTTAGGTTGTTGTGTGGAAACTGTTTTTAGATGTTGTATGTTATAACATTTTGTTGTTAAAAATTGCTGTGGTCTTGGATCTTGGGATGCGAAACAAGGAATTGCACAACACATGATCTGGTGGTGCATCTTATTAGTTTAATCTT…	sp|P02595|CALM_PATSP_Calmodulin_OS=Patinopecten_sp._PE=1_SV=2	30.6	134	93	0	1124	723	11	144	2e-16	80.9	GO:0005509,GO:0046872	calcium ion binding,metal ion binding
comp37986_c0_seq3	2514	43	1.53526	17.1042	0.870779	14334	672.372	5701.67	343.019	CAATATTAATATATTTGCGCATTTCCATAGAGAAGATGAAGAGGTTACTTTGTCTGGCTGTCTTGGCCCTGTGTGCCACAGTCTCCTATGGGCGGACGTGTGTCTGTGTGGCCACGTGGGAAGGAGGCACGCTGAACATTAGAAGTTGCCCCAGCACAACTTGTTCTATCCTGGGTTCGGAGCCACCTGGACAATGTTATGACTATCTGGGTGCTCCCGCATCTGGCTGGGCCGAAATCCAGTACGGTGCCCAAGTCGCTTACGCATCAACGGACTACCTGTCTGGTCCTCAGGAGTGCGCTGACGGCGGCGCTGACTGCTTCAACACGTTGTGCAGCAGCAATTCCGCGAACACTTTCAGAACTTGCGACGGCTACGGCTGTGGGAACTATGGTGCCA…	sp|O14960|LECT2_HUMAN_Leukocyte_cell-derived_chemotaxin-2_OS=Homo_sapiens_GN=LECT2_PE=1_SV=2	35.25	139	78	5	330	743	24	151	1e-17	86.3	GO:0001501,GO:0005576,GO:0005576,GO:0005615,GO:0005737,GO:0005737,GO:0005737,GO:0006935,GO:0006935,GO:0030178,GO:0042802,GO:0042802	skeletal system development,extracellular region,extracellular region,extracellular space,cytoplasm,cytoplasm,cytoplasm,chemotaxis,chemotaxis,negative regulation of Wnt signaling pathway,identical protein binding,identical protein binding
comp41241_c2_seq2	299	4	1.60554	13.3779	0.681073	1481	669.139	4953.18	297.988	GACCACAACATGTACATCTTCGGGGACCTGGTCTATCAGGCCAACTACAGAACTGGACTCCGTATCTTGAGACTGGAGGGTGCTCCTTTATTCGAGCTGACCGAAGTGGCCTACTTTGACAACTACCCAATTATGGATGGCGCGGAATTCAATGGCGCCTGGAGTAATTACCGCTTTGCTGCAAACAAGGTTGCCATCACCAGCTCTGAGTACGGAGTTTACATGTTGGAGCCAAATGTCGTTGCCATCGAGGCTAAAATCGCCGAACTGGACAAACAGAAGACACTGGTCAGAACCAG
comp41661_c1_seq3	1350	27025	968.529	20018.5	1019.15	15882	668.963	11764.4	707.761	GACGTGTGCTCTTCCGATCTGGCCGAGAAGATGTCTCACAGGAAGTTTTCGGCACCCCGTCATGGCTCTCTGGGCTTCCTGCCCAAGAAGCGAAGCAGACGTCACCGTGGCAAGGTCAAGGCCTTTCCCAAGGACAACAAGACGTCGCCATGCCACCTGACGGCCTTCCTGGGCTACAAGGCTGGCATGACCCACATCGTCAGGGACGTGGACCGAGTAGGATCAAAGGTGCATAAGAAGGAGGTTGTTGAGCCGGTGACCATCATCGAGTCTCCCCCGTTGGTCGTTGTTGGCCTGGTCGGATACATCGAGACTCCCAAGGGCCTGAGGACCTTCAAGACCATCTGGGCCGAGCATCTGAACGAGGAGTGCCGCCGCCGATTCTACAAGAACTGGTAC…	sp|P21531|RL3_RAT_60S_ribosomal_protein_L3_OS=Rattus_norvegicus_GN=Rpl3_PE=1_SV=3	77.92	403	89	0	31	1239	1	403	0	625	GO:0003735,GO:0005622,GO:0005634,GO:0005730,GO:0005730,GO:0005737,GO:0005737,GO:0005840,GO:0005840,GO:0006412,GO:0030529	structural constituent of ribosome,intracellular,nucleus,nucleolus,nucleolus,cytoplasm,cytoplasm,ribosome,ribosome,translation,ribonucleoprotein complex
comp42192_c0_seq1	596	48603	900.66	81548.7	4151.66	27705	665.827	46484.9	2796.58	AAAGTGTCGGCCAGGAACACGTTGGAGCACTACGTTTTCCAGTACAAACAAGCGGCCAGCGAGGCCGACGGCTCCAAGCTGTCGGAGGCCGACAAGGAGCAGGTCCTGGGCAAGTGTGAGCAGTGCCTCAAGTGGCTGGACGCCAACACGACGGCTGACAAGGACGAGTTTGAGCACGAGTTACAGGAGCTCCACAAGACGTGCTCCCCCATCATGGCCAAGCTTCACGGAGCCGGCGCTCAGCCTCAGGGAGCCCAGGCCACGGGGCCTCAGGCTGCTTCTTCCAATCCCCGAGGACCCACCGTGGAGGAGGTCGACTAAACACACACGGACTGGACATTATCTGAACATTAAGTGTCGAAAACGAACATTAAAAATAAAAATGTGTGATTATCCTTT…	sp|P41827|HSP74_ANOAL_Heat_shock_protein_70_B2_OS=Anopheles_albimanus_GN=HSP70B2_PE=3_SV=1	51.4	107	51	1	1	318	534	640	2e-23	101	GO:0000166,GO:0005524	nucleotide binding,ATP binding
comp27853_c0_seq5	1587	47252	1002.17	29774.4	1515.82	25844	665.662	16284.8	979.712	CCTCACTTGTCTGTGGATAGGTCGAGAGAACGGCACGAGCACTCCGGATATCCCGCTGGATCAGGACCGCGTTTTTGTGTCATCAAGTTGGTAAAAAGCCGTCAAAATGTCTGGAGGCAGTGCAGCTGACAACTTTCCCATTTACCATGCTCACGAGTGTAAAGTTCGAAAACATCTTACCCCTGAAATGTACGAGAAGATGTACAAGAGGATCACTCCTAATGGAGTCACCGTGGACAAGTGTATCCAGCCGTCTATTGACAACACCGGCAAGATTGTCGGTCTGGTAGCCGGAGATGCTGAGAGCTACACGACTTTCAAGGAGATCTTCGATGCCGTTATCGAGGACTATCACGGGTTCAAGTCAGACGAGACCCACCCTGCTCCCGAGCTGGAGCC…	sp|O15991|KLOM_EISFO_Lombricine_kinase_OS=Eisenia_foetida_PE=1_SV=1	67.96	362	113	2	119	1195	5	366	2e-171	496	GO:0000166,GO:0003824,GO:0005524,GO:0016301,GO:0016301,GO:0016310,GO:0016740,GO:0016772,GO:0050059	nucleotide binding,catalytic activity,ATP binding,kinase activity,kinase activity,phosphorylation,transferase activity,transferase activity, transferring phosphorus-containing groups,lombricine kinase activity
comp27621_c0_seq1	777	5683	698.861	7314.03	372.359	4396	664.543	5657.66	340.371	TAATTGGCTGTCTGACACGGCCTTAAAAGAAAACCAAGCATACACAATGTTTAAGCTAGAAACTATGTACAAAACACTTCAACAATTGTGAATTTCATTTTTATTGAATACGCTGAAAATTGCAAACTAACAAACACATTACACTTTTACAATGTCGGATCACATGCTCATAACTTGCAGCTTCCATTTCTCCAGTTAGTATTGTTGATTAACGGTTTGGCAATTTTAAAGTTTATTATTCTGCCATAAATTATTTGTTGGTGGCTGTTTTCACTCCTGGACCACAGAGGACTTCAGGGTCTTGATCGAGTTGTGATCCCGTGGAAAGTGTGGGGCTTGCTTGTTCATTATGCAATATTTAATTCCACTGAGTAGTTAGTTCAGAAATGACTGTCTGAT…
comp33428_c0_seq3	1044	9	0.678337	8.62069	0.438881	8472	655.998	8114.94	488.204	TTTTTTTTTCAAAGGTATTTAGAGTGTTTATTTGCGGAAAATAGCGTTCAAAACAAGTGATTACAGAGAAGATGGTTGAACAAAAAATTGCAGATATATTAAGCTGAAACAACCACACTATGATCAATAATACATGTATTTCAGAGCAATTCATTATTTTCTTAATAACAAGAATTAAAATTATCCATTATATCCATATTATCTAAAAACGATCCAGACTAACTCAAACAATGATACATTGATACAATGTTCATTATTATTTATTATTATTCTGGCGAGTTACATAACACATGCCCTTCTATGTTTTGGCAGAATTAACATACATTATAACAATTATATGGTACAGACAACACAGGACAGCTCTCCGCCATCTACGTAAGGTGGACACGGGAGTGTGCC…
comp39267_c0_seq4	992	127	3.83451	128.024	6.51774	10831	653.267	10918.3	656.859	ACGTGTGCTCTTCCGATCTCTCAGCAGAGAAAATGAAACTTCTAGTAATACTCGCCGTTGTTGCTGCTGCAAGCGCCAAAGCTGCGCCTCCCAAATGCCACGTGTCCGCATGGGGCGAGTGGAGCGAGTGGAACGCGCCGAACCATGACAACAGCATCAAGAGTCACCTGCTCAAGGAGAAACCACAGAGTGATGGCTCCAAGAGGGCGCTTATGATGAGTAAGATGCAAGAACAAGCTGACATCTACGCCAAGTGCATGAGTGAGGGAACCTGTCCACAGTTCAAGAACCAAGGAATTGACAGCTTTGCTCCATGCAGTGGTGGTTTGGCCCGTACACCAAGTCAACAATATCCTTGCCTTGACATTGACCTCTTGTCGTTTGTGCCGATTGCCGATC…
comp29432_c0_seq2	661	776	72.3699	1173.98	59.7675	4086	647.655	6181.54	371.888	GTTTTGGATAAAATGCATTTATTATTAATTTTTATATGCTTCATTCGCCGTGAGACTTTTTTATAATTACTATTACACAAGCCGAACGTCTACCATTGACGTCAAAAGTTGCTGTGTCGTCACGCCTCATTCTAAAGACGTTTTGTACATGCAGACGAAGTTTCGCTTGGCCTCACAGATGTCGTCCTGCCATTTCCAATCGCTGCCTTTGTTGCAGTAGAGGCAGTCGGCTTCTGGGGCTCCCTCGTACGGTTGTCCAGGGCGGTAGTTTGTGTAGCCAGAACTTAGAGCGGTGTTGTCAGTTCCCCAGTTAAAGTCGAACCTACCACCTCCATCCGGTCTTCTGGAATTCAGGTAGCACGAGTTGGAATCTGGGTACACTTGCAGCAGAAGCTCTTT…
comp39780_c0_seq3	875	7	1e-06	8	0.407282	8431	638.605	9635.43	579.678	AGACGCTGGCCATTGTTTTTCCAGATTACATCGGCCAAATTCAGTCCGTACTTGAATTCAGTGACCCTAGCCATGTGTGTGTACTCGGGGGCTGTTATTGGTTCCCCTCCCTGATCAATAACTTCTAGGAAAATAAAAGGAGATCCAACTAAGCCATCAAATACTACTTCCATGTCGCCGGGCCACATGTGCTTACCAGTGTCAACGCGGAATCCTGCCACCCCCCAGTCTACCAGTTTCTGCAGATATGATCGGGTCATGTCTCGCACATAGGTAGTGCTCAGTCTGAGATCCCTCAAACCTTCCAGACGACAATTTCTCACTTCGTTCACGTCCTGGTAGTCATGGATGTTCATGTCTGGTGAGTCACACATGTCTCTGCCATTGAAGTCATCTTCC…	sp|P91778|AMY_PECMA_Alpha-amylase_OS=Pecten_maximus_PE=2_SV=1	48.18	274	124	5	800	12	19	285	3e-76	247	GO:0003824,GO:0004556,GO:0005975,GO:0005975,GO:0008152,GO:0016787,GO:0016798,GO:0043169,GO:0046872	catalytic activity,alpha-amylase activity,carbohydrate metabolic process,carbohydrate metabolic process,metabolic process,hydrolase activity,hydrolase activity, acting on glycosyl bonds,cation binding,metal ion binding
comp30909_c0_seq1	2104	24570	654.732	11677.8	594.517	21346	638.448	10145.4	610.36	TTCCGATCTTTTTTTTTTATCAACATTTTCTAGGTTTATTGTTATTCTTCACAGGCCTGACAACTGAGAGAGCAGTCAGATAAATAACAACATGAACCGTGTGTGACACAATTACACGAAACGCGACCTCACCTAATAAAAGACGTTAACAGCTGCAGCACTTCAGGACATCCTTAAACCTCGAAAATCAATAATGTTCTTATATAAATTATATTTATTTGTGTCATGCTGGAACAAGAGATGGAGCGATTCAATAATTAGGGCCACCTTTTCCTAATTTTTAAATAAGATTTTCATTCTGTCGTCCGTAGAAAAATCAGAAACACCAACGTTCCCTATTTAACATACAAAAACACAATCGTTCAAGCCATTCGATGACAGTTATTTTCACGGCTCCAC…	sp|Q5R546|ATPA_PONAB_ATP_synthase_subunit_alpha,_mitochondrial_OS=Pongo_abelii_GN=ATP5A1_PE=2_SV=1	84.24	552	86	1	2059	407	1	552	0	902	GO:0000166,GO:0005524,GO:0005524,GO:0005739,GO:0005743,GO:0005743,GO:0005753,GO:0005886,GO:0005886,GO:0006754,GO:0006810,GO:0006811,GO:0015986,GO:0015991,GO:0015992,GO:0015992,GO:0016020,GO:0016820,GO:0033178,GO:0045261,GO:0045261,GO:0046034,GO:0046933,GO:0046961	nucleotide binding,ATP binding,ATP binding,mitochondrion,mitochondrial inner membrane,mitochondrial inner membrane,mitochondrial proton-transporting ATP synthase complex,plasma membrane,plasma membrane,ATP biosynthetic process,transport,ion transport,ATP synthesis coupled proton transport,ATP hydrolysis coupled proton transport,proton transport,proton transport,membrane,hydrolase activity, acting…
comp27449_c0_seq1	700	4809	473.824	6870	349.753	4954	626.758	7077.14	425.768	GTGCTCTTCCGATCTGTCACACAGACAGACGGACTGACGAGGAGTGCTCACTGTTTGCTGGTCAGACTCAGTCACAGCTTTGGACTCCTGCAGAGGCGCAGGCGGACAAACTCTCTAGAAATTTTCGGCGGCTAAGAAGCCTGAGAGATCTAAAGATGACGATAGGCGCCTACCCTCCCGACTTTAACCCCCGCATCCATGGACCCTACGACCCTGCCAGGCGCTACGGGAAAGCGGATGTTGCCTTCAAAGATGTCAAGTTGGGAGAACTTGGAGGTTGGCTGAGTCGACGCAATCCTAACCCCGCCCCCGCCATCAGTAGGGCGTACTGGGGCTGGATGCAGCGGTGGGTACTTCCTAAGCGACCTGGAAGCGCCTGGGCGGTACAGACGATCATGG…	sp|Q9W141|ATPK_DROME_Putative_ATP_synthase_subunit_f,_mitochondrial_OS=Drosophila_melanogaster_GN=CG4692_PE=1_SV=1	52.34	107	48	1	156	467	1	107	3e-33	122	GO:0005739,GO:0005739,GO:0005811,GO:0006754,GO:0006810,GO:0006811,GO:0015992,GO:0016020,GO:0031966,GO:0045263,GO:0046331	mitochondrion,mitochondrion,lipid particle,ATP biosynthetic process,transport,ion transport,proton transport,membrane,mitochondrial membrane,proton-transporting ATP synthase complex, coupling factor F(o),lateral inhibition
comp39267_c1_seq1	599	183	18.0859	305.509	15.5535	5612	626.68	9368.95	563.646	TTACAACGAGGACAGTCTGACCATCGTGGACGTGGAGGACAAGTCCAACATGAAGCTCATCTCTCGAGTCACCTACGATGGCTTTCAGTACACCCACCAGGGCTGGGTTAACGACGACCAGACTGTTCTGCTTTTGGATGACGAACTAGATGAGTATTACGGAACAGTGGAAGAAGAAAGAGAACAACGCTCCTATATCTGGGACATCACTGACTTGGAGAACCCCATTCTGAAGAACACCTACTTCAGCCAGATGAAATCCATCGACCACAACATGTACGCCTTTGGCCAGATGGTCTACCAGGCTAACTACCGAACCGGTCTCCGCATCCTCTACTTGGACCCTGAGGCATTCACCCTGACGGAGCTCGCCAACTTTGATGTCTTCCCCAACGGTGA…
comp42185_c0_seq1	2094	26057	723.992	12443.6	633.509	18882	619.493	9017.19	542.484	GTACGTCACGCGGTACGTCCTCGTCCAGTCGGCCATGATGCATGCTGTCAGGCGCTTTTGTGGCGGCGCTTTGAGGGCGGCCAAACCGGCCGTCTTCACACAAACGGCCAACAGACTAGCTCTGAGAAGTGTCGCCAACTATCACACGACACGTCAAGATTATGCTGCTCAAGCCGCTGCGAAGGCCAGCGCCAGTGCTGCCAAGGGACGTGTGGTGGCTGTCATTGGAGCTGTGGTAGACGTTCAGTTTGACGAGGGCCTTCCACCAATCCTCAATGCCTTGGAGGTGTCTGACCGAGCCCCTAGGCTCATCTTGGAGGTCGCTCAGCATCTCGGTGAGAACACAGTAAGAACCATTGCTATGGATGGTACAGAAGGTCTGGTTCGAGGACAAGTTTG…	sp|Q9PTY0|ATPB_CYPCA_ATP_synthase_subunit_beta,_mitochondrial_OS=Cyprinus_carpio_GN=atp5b_PE=2_SV=1	83.37	523	80	2	35	1603	1	516	0	752	GO:0000166,GO:0005524,GO:0005524,GO:0005739,GO:0005739,GO:0005743,GO:0005743,GO:0006754,GO:0006810,GO:0006811,GO:0015986,GO:0015991,GO:0015992,GO:0015992,GO:0016020,GO:0016787,GO:0016820,GO:0033178,GO:0045261,GO:0046034,GO:0046933	nucleotide binding,ATP binding,ATP binding,mitochondrion,mitochondrion,mitochondrial inner membrane,mitochondrial inner membrane,ATP biosynthetic process,transport,ion transport,ATP synthesis coupled proton transport,ATP hydrolysis coupled proton transport,proton transport,proton transport,membrane,hydrolase activity,hydrolase activity, acting on acid anhydrides, catalyzing transmembrane movement…
comp12406_c0_seq1	542	2707	588.672	4994.46	254.269	2508	613.5	4627.31	278.384	GTTCACTGTTGCAACCTTCACATAAACGAAAAGAAATAAATCAGACGAGGAACATTTCTGTTTTTTATTCAATGTAACACTGAACCAGCTTCACATATTTGATGAATATTAACATTTCAAGGGCAAGTTATTTACACAGAAAACAGTGTCAAAAACAAATTTGTAATATTCATGAGTTGTGAGTTGATGTTTACAAGACAGCTGTGCTTGAGACTTCACATATCAGATGCCTTGTCATTTCAATTACCACCGGACTTCTACTTGATCGGCTCCTTGCGGTACTTGGCTCCGTAGAGTGGCACGTGTTCTAGGACTTGTTTCCAGTCAGTGTAGTAGCACAGGCCGAGCGCAGCCGTACCTCCGAACGCAGACGCCGTGGGCATCCATAGTTTGGCGATC…	sp|P07552|QCR10_BOVIN_Cytochrome_b-c1_complex_subunit_10_OS=Bos_taurus_GN=UQCR11_PE=1_SV=2	42.59	54	31	0	431	270	2	55	2e-11	60.5	GO:0005739,GO:0005743,GO:0005743,GO:0008121,GO:0009055,GO:0016020,GO:0016021,GO:0055114,GO:0070469,GO:1902600	mitochondrion,mitochondrial inner membrane,mitochondrial inner membrane,ubiquinol-cytochrome-c reductase activity,electron carrier activity,membrane,integral component of membrane,oxidation-reduction process,respiratory chain,hydrogen ion transmembrane transport
comp27853_c0_seq3	1630	48802	957.358	29939.9	1524.25	26508	611.493	16262.6	978.374	CCTCACTTGTCTGTGGATAGGTCGAGAGAACGGCACGAGCACTCCGGATATCCCGCTGGATCAGATCACTCATAGGGACGAAACAAGCTGCTAACGAAAGCTCCGAGATGGCCGAACAACCAAAGCGCTCTTTTGGGTTCTCCCTGAATTACATGAACCGCCCGGCCGCCGATAACTTCCCCGTTTACCATGAGCATCAGTGCAAAGTTCGCAAGCATCTAACTCTCGAAATGTACGAGAAGATGTACAAGAGGATCACTCCTAATGGAGTCACCGTGGACAAGTGTATCCAGCCGTCTATTGACAACACCGGCAAGATTGTCGGTCTGGTAGCCGGAGATGCTGAGAGCTACACGACTTTCAAGGAGATCTTCGATGCCGTTATCGAGGACTATCACG…	sp|O15991|KLOM_EISFO_Lombricine_kinase_OS=Eisenia_foetida_PE=1_SV=1	68.14	361	112	2	165	1238	6	366	2e-170	494	GO:0000166,GO:0003824,GO:0005524,GO:0016301,GO:0016301,GO:0016310,GO:0016740,GO:0016772,GO:0050059	nucleotide binding,catalytic activity,ATP binding,kinase activity,kinase activity,phosphorylation,transferase activity,transferase activity, transferring phosphorus-containing groups,lombricine kinase activity
comp43220_c0_seq1	675	3394	539.31	5028.15	255.984	3123	610.367	4626.67	278.345	GGAAGAAGACCTCGAGCTCACGTAGCCAGCGGCCACACAAAACAAAATGCTTTCGCGAATTGCTCGACTAACACCGGCCGTCCGGGCTGTTACACAAGCATCGAGATCCCCCGCTGTTGCTGCAAGATGCATGGGTGGCTATGGAGCAGACTTCAAGTCTGAGGTGGAACTGGCCAGACATCATGGCATGACCATAGACAACTTGCCCCAGCCGTCGGGGTCCTGGCAGGAGGCCAACAGCAAGAAGCAAAACAAGTACAACATCCAACTGGTTGCTTCTGCTATATTCCTCGTGTTTACCTACATTATGATGGGTCAAGCCAAAGTGACGTTGTACCATGATGTCAAAGATTACAAGAAGCTGAATATTGATCCCTCTAAACCAATTGGAGAGTAGGA…
comp37827_c0_seq1	2731	821	18.9187	300.622	15.3048	22595	608.353	8273.53	497.744	GGTGAACCATTATCCAACAGAAATGAGTTGTATCTATAGATTGTTTGATCACATCCACTCGGCGTATGCAATCATAACAAAGACAAACTGAAAGCAACACATGGCACAGATGCAACTGCCGCCAGACAGATTAAGAACTTGATTCCCCCATCCAAAGGACAATGACAAGTCGTAAGGTACTCTACTGCCTGGTGGCATTTTGTGCCCTGACAACGGTAGGTTTGAGCGCCCCCAAACATCCCTCCCATCTGGGACGACCTCGACACCCAGGCTCGGATTCCGTGCCTCAAGCAAAACACCCGACCCCACTCGGTCGACCTCATCAGCGCCCAGGTCACCAAGGCCAGGTCAAGGTAGATCCACACCCAGACGTGGTGCCTCCAGCCCAGCACTCTACTG…	sp|Q91XA9|CHIA_MOUSE_Acidic_mammalian_chitinase_OS=Mus_musculus_GN=Chia_PE=1_SV=2	40.57	456	237	5	564	1850	25	473	2e-114	365	GO:0000272,GO:0002376,GO:0002532,GO:0004553,GO:0004568,GO:0004568,GO:0004568,GO:0004568,GO:0004568,GO:0005576,GO:0005576,GO:0005576,GO:0005576,GO:0005615,GO:0005737,GO:0005737,GO:0005737,GO:0005975,GO:0005975,GO:0006030,GO:0006032,GO:0006032,GO:0006032,GO:0006032,GO:0006915,GO:0006954,GO:0006955,GO:0008061,GO:0008061,GO:0008061,GO:0008152,GO:0016787,GO:0016798,GO:0090197	polysaccharide catabolic process,immune system process,production of molecular mediator involved in inflammatory response,hydrolase activity, hydrolyzing O-glycosyl compounds,chitinase activity,chitinase activity,chitinase activity,chitinase activity,chitinase activity,extracellular region,extracellular region,extracellular region,extracellular region,extracellular space,cytoplasm,cytoplasm,cytop…
comp37836_c0_seq7	2080	1168	19.9385	561.538	28.588	26701	607.264	12837	772.289	GGATCGTTTGAGAAGATCGTATAAAAGTGTGAAGAAGGATGAGACTTCTACCATTCCTATTGCTTGGGGTTCTGGCTACAGGTGCCCTGGGCCAGCTACCATTGAAGAAGCGCGTCTGTTACTACACGAATTGGTCTCAATACAGGCTTGAGCCAGTAAAATTCTGGCCTGGAGATATCGACCCCTTCTTGTGTACTCACGTAATCTATGCATTTGCACAGATTGTTGACAACAAAATCAGACCATACGAATGGAACGATGGATCTCTGTACCAGCAAATTATGAGCCTGAAGAATGAAAACCCGGCACTGACGATTATGTTGGGCGTTGGAGGATGGACTCATGGCATGAGTGAAGTGACAAAGATGCTGGAAACGCGAGAAAATCGCCTAGAGTTTA…	sp|Q13231|CHIT1_HUMAN_Chitotriosidase-1_OS=Homo_sapiens_GN=CHIT1_PE=1_SV=1	40.4	448	254	5	108	1427	23	465	1e-109	347	GO:0000272,GO:0004553,GO:0004568,GO:0004568,GO:0004568,GO:0004568,GO:0005576,GO:0005576,GO:0005576,GO:0005615,GO:0005615,GO:0005615,GO:0005764,GO:0005764,GO:0005975,GO:0005975,GO:0006030,GO:0006032,GO:0006032,GO:0006032,GO:0006032,GO:0006955,GO:0008061,GO:0008061,GO:0008061,GO:0008061,GO:0008152,GO:0008843,GO:0009617,GO:0016787,GO:0016798	polysaccharide catabolic process,hydrolase activity, hydrolyzing O-glycosyl compounds,chitinase activity,chitinase activity,chitinase activity,chitinase activity,extracellular region,extracellular region,extracellular region,extracellular space,extracellular space,extracellular space,lysosome,lysosome,carbohydrate metabolic process,carbohydrate metabolic process,chitin metabolic process,chitin ca…
comp35961_c0_seq1	1031	0	0	0	0	9174	605.356	8898.16	535.323	TTTTTTTTTTTCTTTCAATATCGGCCAAGGCCTTGCTTTATTAATCATTTTACTCAATTTCATCATGAATATTCATAAAGCAGGCTCTTGCAGAAGCTGTGCGCCTCCTCAGCTTTGAAAGAAGAGGAACTTGAAGTCGTTCCATTTTGCCGCGCCTATTTTCTTAGCGTTGGCCACCCACTTGACGGACTTGTCCCTTGGTGGGTGATCTCGGAAGAACTTCCCGGCATCGTCCACGGCGTAGAGGTACCCCGACCGATCAAAGAACAAGAAGTTGAACTGGTCCCAACTACCGCTGCCTATCTTTTGGGCGCTGCAGATCCAACAGTCCTGGGGGTGGGTTGGTGGATGCCTCTTGTAAAATTTCTCTCCATGATATACGCCGTAGAGGTCTCCGGT…	sp|Q27084|TAL2_TACTR_Tachylectin-2_OS=Tachypleus_tridentatus_PE=1_SV=1	44.64	233	121	5	816	118	31	255	5e-56	189	GO:0002376,GO:0005576,GO:0005576,GO:0030246,GO:0045087	immune system process,extracellular region,extracellular region,carbohydrate binding,innate immune response
comp30359_c0_seq1	207	447	1266.74	2159.42	109.937	163	602.43	787.44	47.3732	GTGGAGGAGGTCGACTAAACACACTTGGACCAGATACACTTTGAACATTTAGTGTTGAAAATGAACATTAAAAGGATGTTACAATCCTTCAGAATTATCGTCCATCTTCTCATTGTCATTTACTCATTGTAAATACATGCATAATTGCATATACATCATTGTTCAATTTTTTATATCCACATTGTATTTTATACCGTGTAATATTTT
comp41906_c1_seq1	802	7403	745.466	9230.67	469.936	5221	601.838	6509.98	391.647	TCAAAACTCAAGAAAAATGATATCGGGGGGGAAGGGTGGAGGAAAAGTCTTTGTGAGCAATTGTTACACTTTGTTGAATGCTGCGACGTCGACTGACTGTACATGATCTTCAAAAGCTGTAATCTCTTCTTCTAAGATATCGGTGCCGACCTTGTCATCTTCCACCACACAGCTAATTTGCAACTTCTTGATGCCATAACCAATAGCGACTAATTTGGATGCGCCCCACAGTAGACCGTCCATCTGAATGCTGCGGACTTTTTCCTCCACTTCCTGCATGTTCGTCTCGTCATCCCAAGGCTTAACGTCCAAGATGATGTTACTTTTGGCGATAACTTGAGGCTTGGCTGCTTTTTTGTTGTAGTATTTTGCCAAAGCTTCCTTCTTTTTCTGGTCTTC…	sp|O70251|EF1B_MOUSE_Elongation_factor_1-beta_OS=Mus_musculus_GN=Eef1b_PE=1_SV=5	64.89	225	75	1	729	67	1	225	1e-80	249	GO:0003746,GO:0003746,GO:0003746,GO:0005515,GO:0005853,GO:0005853,GO:0006412,GO:0006414,GO:0006414	translation elongation factor activity,translation elongation factor activity,translation elongation factor activity,protein binding,eukaryotic translation elongation factor 1 complex,eukaryotic translation elongation factor 1 complex,translation,translational elongation,translational elongation
comp16949_c0_seq2	840	211	29.8146	251.19	12.7882	3081	600.827	3667.86	220.662	TTTTTTTTTTACTTTGGTATCTTTTTTTATTTTTCTTACATGTATTTTGTCAGTTACATAAAACACAGTAGCATAAGTATCCGCCAATGTAGTTGGATCTATTATATAATAAGTCTGCGTTATTTTTTTAGATTGACATTTATAATTATATACTATAGTCTAATCATTCATATATTTACTTTAAACTGTAAAGCTGCCAATATATCACAAAGATCTATACAAAGTTCCATTGCACCAAAAAAATAAATTAATGAAAAAGCAAGAATATAAAAGGGTATTACAAAAGTTGCATCATTCAAATGAATACACTTTTATTTTTACTAAATATAGCAGTCAATTAGAATGTGATGAGACCAAGAACTGATAGAGACTATCAATTCATTGAAAGCCTTCATCAAT…	sp|P50238|CRIP1_HUMAN_Cysteine-rich_protein_1_OS=Homo_sapiens_GN=CRIP1_PE=1_SV=3	75	76	19	0	725	498	1	76	3e-31	117	GO:0003680,GO:0005737,GO:0005737,GO:0005737,GO:0006955,GO:0007507,GO:0008270,GO:0008270,GO:0008283,GO:0008301,GO:0008630,GO:0010033,GO:0010043,GO:0010468,GO:0042277,GO:0046872,GO:0060741,GO:0071236,GO:0071493	AT DNA binding,cytoplasm,cytoplasm,cytoplasm,immune response,heart development,zinc ion binding,zinc ion binding,cell proliferation,DNA binding, bending,intrinsic apoptotic signaling pathway in response to DNA damage,response to organic substance,response to zinc ion,regulation of gene expression,peptide binding,metal ion binding,prostate gland stromal morphogenesis,cellular response to antibioti…
comp37948_c1_seq1	1454	66	2.69993	45.392	2.31092	12889	583.486	8864.51	533.298	TTTTTTTTTTTGTTTCGCGTTACAGGTTTCACATTATTTTATTAGATTTTTTTCACGCTTTTTTGTAAAAAAAGAAAACGTGTTAAATGTGATCCTTAATTCACACAATGCTCACAGCGGATCAAGGAAGAATCCGCTGAACTGGGTGAAGTTGCCGGTGGCTCCGCCTTCTGGATTCGGCTCGTTGATCAGACCAACTTCGCCGTACGGGTTCAGAGTAACCTGGATCCTCTCATTCAGGTTGAGTCTGAGTATGGCAGCGTTGTGGGCCATGTTGTCATGTTGGCCAGGCAGGTTGGCATCGTTGTTTACGTTACAAATAGCCGAGCGCTGAATTTCGTCTCTCGTCAGCAACCGATGCTTCAGGTGCACCTCCATTTCCGAGGACTTGCCGGTGAA…
comp41241_c0_seq3	230	0	0	0	0	319	578.698	1386.96	83.4408	TCAGAACGCTCTCAGGCTGTATGACGTGGCTGGCTGTGTCACGGCCCTCATCGACGAGGCTTAAAGGTGATCCCGCGCTGGTCAAAGGTTCATGATTTCAAAGAAGACTATGATGTCCAACACTGCTGAACAACCGATGAAAACCATCACCTAAGTTAAATAATTATGTTATGAATGTTACAAAACAATAAAACTAACGGCATCATTAAGTAACATCAAAAAAAAAAAAA
comp36588_c0_seq4	2078	66333	804.092	31921.6	1625.13	29201	572.631	14052.5	845.411	TTTTTTTTTTAACGTTTTTAAATCAAGCAAACTTTTATTCCAGCTTTATACAGAAAATTATACAAGACAAAATAATTTTTCAAATTTTCGGTGGAAATTTTTTTTCTTGAACAAAAGATTTTGTAAAGCCGAAAAAATACATATATATATTCAATTCCCACAATGCACCAATGGTTGTGTTCTTGGCATGGTTCAAGTGTTTCTAAAAACTATTATCGCTAGTTTCGAATCAATCGATAACTGACGTTTTCCTGAACAAAAAATAAATAAATAAACAAGAGTTCTACAAAGGTCTACACACATGTAAGTTTAACGATAGGGTCACGTGATCGTGAAGGAACCCCCCTTTTGCCTCCAAATCTGGGACATTAATCAATCTTATTAGCCCTCTAAGAAGAA…	sp|P19351|TNNT_DROME_Troponin_T,_skeletal_muscle_OS=Drosophila_melanogaster_GN=up_PE=1_SV=3	39.68	126	66	2	1366	989	171	286	2e-15	82.4	GO:0005509,GO:0005861,GO:0005865,GO:0006874,GO:0006937,GO:0007005,GO:0007498,GO:0030239,GO:0030239,GO:0030239,GO:0030240,GO:0045214,GO:0046716,GO:0046716,GO:0046716,GO:0048644	calcium ion binding,troponin complex,striated muscle thin filament,cellular calcium ion homeostasis,regulation of muscle contraction,mitochondrion organization,mesoderm development,myofibril assembly,myofibril assembly,myofibril assembly,skeletal muscle thin filament assembly,sarcomere organization,muscle cell cellular homeostasis,muscle cell cellular homeostasis,muscle cell cellular homeostasis,…
comp32556_c0_seq1	1593	81	2.6742	50.8475	2.58866	14626	571.216	9181.42	552.364	GTGTGCTCTTCCGATCTGCTTTCTTGAAGCTAACATGCTGAAGACGCTGTTGTCCGTCTTTGTTGGCCTTTTGGCCGTAGCACATGCACAGTTTGACTGGGGAGACGTCACCGCGTTAGACCAGTATGTCCAGAGAGATAGCGGGGACTACTCTTACGAGGTGTTGGTCACCCATCGCTACAACTCCTCCACAGTCTATGTGGTCAACATGACGTCACAGAAGTGGTATGACGAGACGTTCGTGGACAGACCGTGGTGGTACCACATCATGAGTATCGCCGTCCCGGACCCCGAGAACATGACTTTCCCTGATACGGCCGCTCTGGTCATCGCGGGAGGCAGCAACGACCCGGACGACGCACCACCAGACCGAGAAGATGGCACTAATCTGGCTGTGGC…	sp|Q5XM24|APRA_DICDI_Autocrine_proliferation_repressor_protein_A_OS=Dictyostelium_discoideum_GN=aprA_PE=1_SV=1	31.23	506	309	16	35	1516	1	479	4e-65	225	GO:0005102,GO:0005515,GO:0005576,GO:0005576,GO:0005576,GO:0005576,GO:0005615,GO:0005622,GO:0007049,GO:0008285,GO:0008285,GO:0030435,GO:0031157,GO:0043234,GO:0044351,GO:0016049	receptor binding,protein binding,extracellular region,extracellular region,extracellular region,extracellular region,extracellular space,intracellular,cell cycle,negative regulation of cell proliferation,negative regulation of cell proliferation,sporulation resulting in formation of a cellular spore,regulation of aggregate size involved in sorocarp development,protein complex,macropinocytosis,cel…
comp33488_c0_seq4	860	20	1.83763	23.2558	1.18396	5401	570.927	6280.23	377.825	AAAACAGAGACAGGTGAACGAACAGTCACGTGACACACCAGACGAGAACGTGCACTGCTGACATCACATCTAACCTGCTCGTAGACTTGTTGATCTGAACAGGGCCACAATGAATTCTCTGACGATAGTGTTCTTGGCTGTTGCTGTGATCGATGCCGTCCCAGCTCAGTTCACGGATGGATGCAGATCCTGCATTTGTGAGGAGGGAGGTTGTGCGTCCAATCTAAACCAGTGCAACACGGATACTTCCCCCGCCGTGTGTGGTCCGTACGAGATGACTTTGGGTTACTACTGTGACGGACAAGGAATTAATCCCAACGAATGTGACAATAACATAAACAATTATGTGTCCTGTGCCCAAAATTGGGTATGTGCTAACGCCACGGTGAACGCTTACAT…
comp35651_c0_seq2	2300	38553	743.324	16762.2	853.366	20717	563.674	9007.39	541.894	CTAAAGCAACAGACGAGCAACCAAAGAAGAAACCGGAATTTCAATAACACCGTTTCTTTTGACTTTGACAGAGGTTTTGAAGCCTTATTATTACCATACTGGACTATCAACTGAAGAAAAACCAGTGAAGTTAACGAGAAACATCACAATTTAACTTTTAAGACTTCCAAAACGTCGTCTCGGGTGGACGTTAATTTCGAAATTTCATTGGTTGACTTCAACATTTTCTGAAGAAAAACCACAGTGATGAGTTTTCCAATGGCCATGCTGTTTCCAGAAGGACTAGGCGGAGAAAGTGGTGGGGTCCCAAGAGGCTGTTATGGACGTCAACGCCCTTACCAGATGGACAACGCCTCATCGAGATGTCCCCGTAGAGATGCACAATGTCACCAACGGAGG…
comp21882_c0_seq1	313	1895	875.426	6054.31	308.226	1153	561.944	3683.71	221.616	GTGTATCTCCTCTTAAAAAAGACGTCGTGTGTGCGGCAATCGTCATGGTCTGATTCGAAAATATGGACTGAACATGTGCAGGCAGTGCTTTAGAACTTATGCCAATGACATTGGATTCAAAAAGCTGGACTAGAACAACCAGACCTCCACGAGATGGGTAGATGTGTGGAAGAGTCCTTCCTGGCCAATGGAAGCCCTGCTCTACTACCAGTGTGGGCCCGTAAATGTTACATTGCAGTCATGTAAATTTGCTACAAAAATAAAGCACAAGCCTTTGGGCCACAAATAGATCTGAAAAAAAAAGATCGGAAGA	sp|Q4LAY1|RS29_SCALT_40S_ribosomal_protein_S29_OS=Scarabaeus_laticollis_GN=RpS29_PE=3_SV=1	88.57	35	4	0	26	130	22	56	1e-16	73.2	GO:0003735,GO:0005622,GO:0005840,GO:0005840,GO:0006412,GO:0030529,GO:0046872	structural constituent of ribosome,intracellular,ribosome,ribosome,translation,ribonucleoprotein complex,metal ion binding
comp39780_c0_seq4	244	1	0	4.09836	0.208648	1291	559.17	5290.98	318.311	GCGGTGGGTCGTTGGTTGGCAAGACGACGTGTTCTTCAGGAGGCGATACCTGGACTGCGCAGAAACCCATATCCGCTAAGGTGGGGCACCAGGCGGTAATATCGGACCACTTCCATTCGAAAAGATGTACGATTGCGTCTCTTCCGCCTTCGCATTCGTAATTCCCAAAATAAACTCCCTGAGAGACGCCAGCCAAGGCCAGCAAACACAACACCAAGCCTCTCATGATGAAAAGATCGGAAGA	sp|P29750|AMY_THECU_Alpha-amylase_OS=Thermomonospora_curvata_GN=tam_PE=1_SV=1	62	50	18	1	148	2	37	86	3e-12	65.5	GO:0003824,GO:0004556,GO:0005975,GO:0005975,GO:0008152,GO:0016787,GO:0016798,GO:0030246,GO:0043169,GO:0046872,GO:2001070	catalytic activity,alpha-amylase activity,carbohydrate metabolic process,carbohydrate metabolic process,metabolic process,hydrolase activity,hydrolase activity, acting on glycosyl bonds,carbohydrate binding,cation binding,metal ion binding,starch binding
comp28934_c0_seq2	1375	77	3.57477	56	2.85097	10273	557.447	7471.27	449.48	ATACATTTTGAGTCATTAAGCATTTGGTATCCAGCAGACAGCAAGACAATCAAGAGAACATGAAGCTCCAAGTGTTGATCCTCGGGGCACTTTGTGCGCTGGTTTACAGCCAAGACTACATCGACGGCGAGTACCTGGTGCGAGTTAACGAACATCTCATCAGGACACAACAGCAAGACGAAGCGTTCCTTGCTCTTCTCGAATCTGACTTCAATGTTGAAATCAAAAACTTTTGGGTCTACAATGACGTGAAACTGCTGCACATCCACGCCGAGGTCCAGACTGCGGAAAGAATCAAACAGTTGTCCGAGGTCAAGTACGTGCAGCAGGATTCTTACGCCTACTCGATGCAAGAGTGCAGGGTGCAACCGGCGGCTGGATGTTGGGGTCTTGATCGAG…	sp|P08594|AQL1_THEAQ_Aqualysin-1_OS=Thermus_aquaticus_GN=pstI_PE=1_SV=2	42.24	322	159	8	279	1238	104	400	2e-52	189	GO:0004252,GO:0005576,GO:0005576,GO:0006508,GO:0006508,GO:0008233,GO:0008236,GO:0016787	serine-type endopeptidase activity,extracellular region,extracellular region,proteolysis,proteolysis,peptidase activity,serine-type peptidase activity,hydrolase activity
comp21906_c0_seq1	437	2219	613.993	5077.8	258.512	1784	556.993	4082.38	245.6	ATCTCGGTGAGCAAAATGGCGAGCGTAACTCGAGTCGGTCAGCTTGTTCAGGCCACGCGCCGATTTTCGACCAGCGTGGTGCGAAGAAGCCAAGAATGGCAGCAGCAGGGCGTTCCTGGATCGAATCTGCCCTTTGACATCAACAACCGCTACAAGTTGCTGGGAGTCTTCATCGTCTTCTTTGGCTCTGGGTTTGCTGCTCCACTTATGCTTGTTCGTCATCAACTTTTGAAAGAGTAGATTGGTCTCATTTAATTACACATCAGTCTTTTGCAAGAAAAATTTATGAGGATGATTGGAACATTGAAGAAGAATGGCCCCAGCAGTGAAGTGACAAGAATTCTCCAAGAAGCCAGAGCATCTTTTTTCACACATTCTGTACAGAAATTTGAAATGTAG…	sp|P17665|COX7C_MOUSE_Cytochrome_c_oxidase_subunit_7C,_mitochondrial_OS=Mus_musculus_GN=Cox7c_PE=1_SV=1	60.98	41	16	0	115	237	23	63	1e-11	61.2	GO:0004129,GO:0005739,GO:0005739,GO:0005739,GO:0005739,GO:0005743,GO:0005743,GO:0005743,GO:0016020,GO:0016021,GO:1902600	cytochrome-c oxidase activity,mitochondrion,mitochondrion,mitochondrion,mitochondrion,mitochondrial inner membrane,mitochondrial inner membrane,mitochondrial inner membrane,membrane,integral component of membrane,hydrogen ion transmembrane transport
comp40971_c3_seq1	1406	10367	637.614	7373.4	375.381	7155	554.854	5088.9	306.154	GTCTGGTTTCCACTTTCCACCCAGGACAGAATATACTGTCTGTTGCATGTGTGGTGGACAAAGCGTGCCAACCAAGTCTGGCGGTAGTGGAAAAAGGCTAGCTGACTGCTGCCAAGTGCTACGCCAGGCAAGCATATAAAAGCCGGCGCACGCCCCCATTTCGCGCCACTTCGCGTCCGAGCTCCAAGCAGACGGTACAACCGCGAGAACTATCCCGCATCGAACACCCTGCAATCTCCCAGCAAAAACAGATCTCCAGCAAATTACAATGGCTGATTCACAACTCAAAGAGATCTTCGATGCCATCGACGCGGATGGGAGCGGCTTTGTGGATGGCAACGAGTTGCGTGGCATGATCGCGAGCTGTAACGATATGGGACTTTTTAACCCCAAGCTGGA…
comp26948_c0_seq2	379	1780	510.923	4696.57	239.103	1705	554.178	4498.68	270.645	CATTTTTCTCGCTGCCGAATCGACCACAGAAAAGGGAAAGATGAGTCAGCCAATGAAATACCCCTATGGCTTCATGGGGAAAGTGACAATGTTCCCCTGGGCCCATTACTGGAAGTATGGTAGAGGTCTCCGCTTCAGTGTGTATGCTGCTATTGTGAGCTACCCTGTGTTTTATGGCATCCATAAAGCTGTTAATTCTCCAGCTAATGTAAAGATGTGGCAAGGAATTCGCGAAAAGCGTCTGCATGACCACTTCGCCCCACCACATGATCATTAAGTAGAGAATCAAGAAAGACATGGATTTGCTAGTTACTTTCGTCACTTTTACATTGAACTGTTTGACATAACGCCCGACGACAACACTGATGTTTTGTTCTGA
comp42188_c0_seq1	848	7893	558.596	9307.78	473.861	5684	550.093	6702.83	403.249	CGTCATGGCAAGTACATGGCCTGTTGCCTCCTGTTCCGTGGAGACGTGGTCCCAAAAGATGTCAACACCGCCATTGCAGCCATTAAAACCAAGCGAAACATCCAGTTCGTTGACTGGTGTCCAACTGGCTTCAAGGTCGGCATCAACTACCAGCCCCCGACCGTGGTGCCCGGCGGAGATCTGGCCAAGGTGCAGCGTGCCGTCTGCATGTTGAGCAACACGACGGCCATCGCCGAGGCCTGGGCCCGTCTGGACCACAAGTTTGACCTGATGTACGCCAAGCGCGCCTTTGTCCACTGGTACGTGGGAGAGGGCATGGAGGAGGGCGAGTTCTCCGAGGCCCGTGAGGATCTGGCTGCTCTAGAGAAGGACTACGAGGAGGTCGGAGTCGACTCAGCC…	sp|P02553|TBA_LYTPI_Tubulin_alpha_chain_(Fragment)_OS=Lytechinus_pictus_PE=3_SV=1	96	125	5	0	1	375	18	142	3e-84	256	GO:0000166,GO:0003924,GO:0005200,GO:0005525,GO:0005525,GO:0005737,GO:0005856,GO:0005856,GO:0005874,GO:0005874,GO:0006184,GO:0007017,GO:0043234,GO:0051258	nucleotide binding,GTPase activity,structural constituent of cytoskeleton,GTP binding,GTP binding,cytoplasm,cytoskeleton,cytoskeleton,microtubule,microtubule,GTP catabolic process,microtubule-based process,protein complex,protein polymerization
comp41241_c0_seq4	503	1	0.097018	1.98807	0.101213	6463	549.435	12848.9	773.004	CGATCTAGACAACCACCTGATTTTGCAAACTTCCTGAGCGTTCTGCTTATAACGAACAAGAGAAGCAAGATGAACAAGTCCCTTGTGTTTCTGTGCCTGGCCATGGCCTGCCTTGCTGTCGTGGTGGACAGTTGTTGGTTCAGCATCTTATGCATCAGGATCTTTGAACACAAGATACAGACACAGGGTGCTGGTGATGTGTCGGCTATGACCTTTGAATTTGAATCCTCTGCACAGGCTGACAATTTCGGGTATCTGGCCACGCTGCTGACTCAGAACGCTCTCAGGCTGTATGACGTGGCTGGCTGTGTCACCGCCCTCATCGACGACGCTAACGCTTAAAGGTGAGCCAAAGTCTTTGCAGTTGGTCAACACTTGGTCAACAAAGACTATGATGTC…
comp42973_c0_seq1	1336	164	13.3342	122.754	6.24946	5453	538.852	4081.59	245.553	TTTTTTTTCATTTTTTTTCAGAAAAGTTTATTTGAAACGTACGTGATATTTCTAGGACAAAATAACAATTTACACGTCCACATACATAATTATGCAAAATGTGATAGAAAAAGGGATAATGGTCTATATATACTGATATAAGTCATTTGTATTACAAGACCATATATGTTTATTCTGAACAAACAAAAATGGTCCAATTTTTTTGGATGAGATGTGTAAGTATATTGACTTGTATACTACAACAGAGGGTTAACACCATATCATACCGTTCACTTCGTTTATCATTTGTTTACATTTTTTTTCAGAAGAAATATTTATTATTAACGCATTATTAATGTTGAAAAGAATTTCCGTAAAAATGGTATAAATTATATATCGCATCTATTCGTCGCATATTTT…	sp|Q9JM83|CALM4_MOUSE_Calmodulin-4_OS=Mus_musculus_GN=Calm4_PE=2_SV=2	31.88	138	93	1	1133	720	7	143	3e-16	80.1	GO:0005509,GO:0005509,GO:0046872	calcium ion binding,calcium ion binding,metal ion binding
comp34021_c0_seq1	412	3	0.988913	7.28155	0.370705	1270	534.611	3082.52	185.448	TACTGTCAAGACTTGTCTACCATTGGTAACTCGGGTACCTCCTACCTGGCGGAGTTTGACGACATCACGGAGGAGAACTTTGCTAACACTGTGATTGCAACAGTGGACGATTTTACTGCAAATTGGATCTGGTTCGGACTTAGAAATTTCGACAGTTCAAATTCCTCCAATTATGTCTGGCTAACCAGTCTGCAAACACCGACGTACAATAACTGGATGGTCGGAGAACCTAATACCCCTACAGCACGATGCGGGCTAAAACAGTTGGGCGCAGCATTACAATGGAATGACGGCAATTGCGAAAAACCATACCCATACCTTTGTGAATACGAACCATGAAGCTTGTACGTTAATTTTGTTGACATGGAATTGTCTTCATGTAAATAAAGTGACACAAGT…
comp37707_c0_seq18	1169	5867	434.129	5018.82	255.509	6016	529.305	5146.28	309.606	TTTTTTTTTTCCACTTGTGTCAAAAACTTTATTAACATCAACAATCTTCTTCGGATTCAGTATGATAGTGTAGTAATGCTTGCCTCATCTGTTCTTGTGGACAACAATGTTTCTTAACAAGCATATTTCGAGTATAAAAACCTTTAAGAGGAATTTACTGCACAATTGGAGCTACAAGATAACGTATAATGCAGATGACCTTACTTGACCAGACCCTCTGTAAGACTGCAGTCTAATATATAATGAGAGAATGTACACAGGAATTCAAAATGGTTTGTAAATGAAATAAATTATATCAATATGCCAATGACCTAAGCTGTCTGTGCTCGTGCTCCCATAGCCTTCAGGTCGGCAATACATTTTGTGATGCTTTCTTTTTCCTGCTGTGGTGTGATGCTC…	sp|Q94516|AT5F1_DROME_ATP_synthase_subunit_b,_mitochondrial_OS=Drosophila_melanogaster_GN=ATPsyn-b_PE=2_SV=2	42.79	208	110	4	926	315	41	243	3e-48	169	GO:0000276,GO:0000276,GO:0005739,GO:0005739,GO:0005739,GO:0005743,GO:0005743,GO:0005811,GO:0006810,GO:0006811,GO:0006909,GO:0015078,GO:0015986,GO:0015986,GO:0015992,GO:0016020,GO:0045263,GO:0046933	mitochondrial proton-transporting ATP synthase complex, coupling factor F(o),mitochondrial proton-transporting ATP synthase complex, coupling factor F(o),mitochondrion,mitochondrion,mitochondrion,mitochondrial inner membrane,mitochondrial inner membrane,lipid particle,transport,ion transport,phagocytosis,hydrogen ion transmembrane transporter activity,ATP synthesis coupled proton transport,ATP sy…
comp40928_c1_seq9	4648	133716	450.225	28768.5	1464.61	55886	523.381	12023.7	723.356	TTTTTTTTTAACAGTATGATAAACAGAGTTACGATTTATTGACTTTTTTCTTTTCAACCAAAGTGGGCAATCAATCAGAAATACCGACATTTAATCGCAGAAAACAAAAGTAAACAATGAATTTGACTATTGCCTTTTCTCTCAATCTGTTTTCATTTTGTGGACACAAGAAAATGTACCTGCATAAAGTAGACATACTATACAATAAAAACAAAAAAGGTCCAGTGCTAAGTCCCACCAACAGGGGGCGTTTACCTCACTTTTTTTTCATTACACATGCGACACATAATTGAAGAGAATGTTCTCGGTAAAAATTACTTAGTTTTCTTGGAATGACGTCACACAAATGTTAGACTCCGATTGGTCGGTCCGTCGTGACTTGGTTCGACATCGATGTTC…	sp|P24733|MYS_AEQIR_Myosin_heavy_chain,_striated_muscle_OS=Aequipecten_irradians_PE=1_SV=1	65.47	805	277	1	3718	1304	1127	1930	0	786	GO:0000166,GO:0003774,GO:0003779,GO:0005516,GO:0005524,GO:0005524,GO:0005737,GO:0008152,GO:0016459,GO:0016459,GO:0030016,GO:0032982	nucleotide binding,motor activity,actin binding,calmodulin binding,ATP binding,ATP binding,cytoplasm,metabolic process,myosin complex,myosin complex,myofibril,myosin filament
comp29607_c0_seq1	1554	26041	841.715	16757.4	853.123	13790	520.348	8873.87	533.862	ATATATATGTGGAATGCGTTTGTCACAATATTTCCGACAACAATACAAATAATAATTGATAAAATTTAAATAAACTGCACACACCCTGCCCGCTTCCTGCGCAACCGTGATCAGGCTTAGCTCCAACCGTAACATGCAGCCTATTCCAGCATATATCGACGTGACCGATGTCCCGGGGTGGGAACGCCAAACTCGCTTATTGACATTTTCTGGTGAGTGACTGGCCATGCTCCGGTCCGAGCAGCCTTTTCCTGTGTCCCCCTAGTGGCGCTAGTGGTGCCCCCTGGTGAGTGAGTGTCCCCCTTGTGGCGTCTAGTGGTACTAACAGAGCGGAACCCGGCCTTTTTCCCTGTGGCCGTCAAGAGATCGAGAGCCCAAGCTGTCAGGCTACGGGCCGAA…	sp|P63245|GBLP_RAT_Guanine_nucleotide-binding_protein_subunit_beta-2-like_1_OS=Rattus_norvegicus_GN=Gnb2l1_PE=1_SV=3	86.94	314	41	0	451	1392	1	314	0	592	GO:0001649,GO:0001891,GO:0001891,GO:0001934,GO:0001934,GO:0005080,GO:0005080,GO:0005080,GO:0005080,GO:0005634,GO:0005634,GO:0005634,GO:0005634,GO:0005737,GO:0005737,GO:0005737,GO:0005737,GO:0005737,GO:0005737,GO:0005739,GO:0005829,GO:0005856,GO:0005856,GO:0005886,GO:0005886,GO:0006417,GO:0006915,GO:0006919,GO:0007049,GO:0007205,GO:0007275,GO:0007369,GO:0008200,GO:0008656,GO:0010629,GO:0015935,GO:…	osteoblast differentiation,phagocytic cup,phagocytic cup,positive regulation of protein phosphorylation,positive regulation of protein phosphorylation,protein kinase C binding,protein kinase C binding,protein kinase C binding,protein kinase C binding,nucleus,nucleus,nucleus,nucleus,cytoplasm,cytoplasm,cytoplasm,cytoplasm,cytoplasm,cytoplasm,mitochondrion,cytosol,cytoskeleton,cytoskeleton,plasma m…
comp39773_c1_seq11	970	130	4.97586	134.021	6.82302	9101	517.927	9382.47	564.46	TTTTTTTTTATGTGTTCACGTTTGTTTATTTTCACAGACACATCAAATCAATTAATACGTGCAAAGGGACAAAGTTGCATTCTCATCGCCTCGTTAATCACAAGCAAATCCGTTCACTCCTTCATGTGAGGCCACTGGTGTTCAGGAGCGATGTATTTGCCGATGTCCTTCTTTTTGACCATCCGTACTTTGTTGGCCTGGTCCTTGCTCAGAAATGCACTGACCACCTTCCAGATCCCACTTAGTAATCCCGGCATCTCGTAATTTATCATGTAAGCAAGGTAGGTCGGGAAATAGGTGGTGAAGCAGGCCATGACGTATTTGATAATGTCCATGTTCATGTTGCCGGTGCCTGCCCCAGACATGTCCATCAGCACCACACACATCTGTTCGGGGTTT…	sp|Q9CWP6|MSPD2_MOUSE_Motile_sperm_domain-containing_protein_2_OS=Mus_musculus_GN=Mospd2_PE=1_SV=2	31.84	223	148	3	788	123	12	231	9e-37	142	GO:0003674,GO:0005198,GO:0008150,GO:0016020,GO:0016020,GO:0016021	molecular_function,structural molecule activity,biological_process,membrane,membrane,integral component of membrane
comp27504_c0_seq1	821	0	0	0	0	5442	516.086	6628.5	398.778	TGAAAATTGTGTGAAAATCGTGACAAAATGGTGGCAAAACTCCATTGCTCTCTTTTGGTTATTTGCTGTGGAATCATATCCGCTGGAAGCTTGTGTCTGGCACAAGACGCCATTAGCGGAGTTGTTTACACTCATTGGGGACGTCAAGCGTGCGCGAGACTTGACGGCGAACTTGTTTATTCCGGGTATGTTGGAGGGAGTCGCTATGATCAGAGTGGAGGTGGCACCAACTATCTGTGTCTGCCCAGAAGCCCGGAGTTCGGTGAGTTCGACACCATATTTTACGACGAGGCCACCACGTACGGCACGAAGTATCAATTCCCTGAGAACAACTTTCCCTTCGATGACGATGGCATACCCCTTGCGGACCAGAACGCGCTTTGCTCGGTGTGCCGGGTT…
comp28148_c0_seq1	447	2672	580.43	5977.63	304.322	1913	510.283	4279.64	257.468	GAAGAAAACGGTGGCTGATAACAGTCATAAACTGCACAAAGATATGAAGAAAACTGTCGTCGACAACAGTCACAAACTACACAAAGACATGAAGAAAACGGTGGTCGATAACAGTCACAAGTTACACAAAGACAAGAAGTCTGTTGCTGACAAACGAGCAGAGCATAAGGATGACAAGAGAAGCCGTCTGCAGCGTATCCTTGCCGACGTTAAGTCCCACCAGAAGAAGAAGCAGACCCGAGATTTTGTGTCTCCCTGCATTGATGACTGCTAAATCTGTCACACAACGATCACCAATTTTACCACCATGGAACACCCGGACACACCAGAAGAAAAGAGATGCTGTTCACTGACATTACCACACATTAGAAGAAGCCATTATCTGTCCAAATGAGAATT…
comp39026_c1_seq1	969	3040	318.308	3137.25	159.718	3685	509.285	3802.89	228.786	CCGATCTAAAACACACACAGACAGACACATAATTTTCCACACACGCAAACACTGACACACACACAAGTCATACCGCCGTTAGCATTAACAGCCAAGAGTCACACATATATGACAATATTCTCAATAGTAGTAGTATACTACCACCCACCCACACTGACTACCGACTCGGAGTCCGTTTAAAAGCTTGTGAATCGAAGAAGAGCGGCCCAGATACTATCACATCTAGTTCGAGTCGATACACGCACGCTCGCTGTTTCTAGCTGCATTTTGAAAAATACATACTTGTCTCGGTACGAAAATGTCGACTGAAGAACAGTGGAAACAAGTATTTGACAGGTTCGACGCCGACGGCAATGGCAAGATCCGGAAATGCGAACTGGAGAAAGTGTTGATGGAGAG…
comp42754_c0_seq1	1684	8087	534.151	4802.26	244.484	6211	506.447	3688.24	221.889	GTCTTGAGAATTTTTAGATCTTTTCATGTCAGTCGCTGCTTTGAATTTCCATTTGTATTGATTATTTCAAGAGAATCATTGTGGATCGAGGAATTATTGGCCTATTGAGTGTGAACAACACTGAATGTTTGCAGTTAGCAATCCAGATGCTCAAAAGAAAATGTGGAAAAGTTTTGTTGTGATTATTCGTCATAATATGCAAGCTTAGCCCAAAAGGTTCACGACAACACACACAAAATAACGGACGGTACTTAACAGCATAACCCAACATGTCGAGTTTATTCCAGGAAGCACATTATATAACACACTGCGGAAAGCGAAGAAAAAATCTTGCTTGGTTTCGTTTAACAAAAAAACAGCCATAAAGTAATAATCTCACAAATAATAATTATTATGTTA…
comp33019_c0_seq1	1114	58	3.35523	52.0646	2.65062	6978	501.625	6263.91	376.844	AGTGAATTTTAATACCTTGGCTCCCTATATAAATTAAATCATAGCTATAGTAAAATTCACTATAATAAATCTCTGCAAGAATGCGGTTCACTGTTGCAATTTTTCTCTTCATTTCCATGGCCTTCGGGGCCTTGGGAGACATAACTGGAACCAACCCTCCGCTGGGGTCGTGTCTGTGTCTGTGTGTTGGCTGCTCTGTCAACCTCCGCGACGCAGGCTGTGGTAATGTCCTGGCCACGGAATCCAACCAGTGTTACGTCTACGAGGCCAACAAAGTCACCTGCGACCTGAGTGGGGTCACGTACGAGTACTTCAGCGTGGAGTATGGATCTGGGAGTGCGTGGATTGCTGGTGAATTCTTGACCTTGGAAGATTCCAGCAGATGCGAACCAGCCCCGC…	sp|Q9V3B7|PGSC1_DROME_Peptidoglycan-recognition_protein_SC1a/b_OS=Drosophila_melanogaster_GN=PGRP-SC1a_PE=1_SV=1	42.42	165	93	2	414	908	21	183	2e-42	152	GO:0002376,GO:0005576,GO:0005576,GO:0005576,GO:0005576,GO:0005576,GO:0006955,GO:0008270,GO:0008745,GO:0008745,GO:0008745,GO:0008745,GO:0009253,GO:0009253,GO:0009253,GO:0009253,GO:0016787,GO:0042834,GO:0042834,GO:0042834,GO:0042834,GO:0042834,GO:0042834,GO:0045087,GO:0045087,GO:0045087,GO:0045824,GO:0046872	immune system process,extracellular region,extracellular region,extracellular region,extracellular region,extracellular region,immune response,zinc ion binding,N-acetylmuramoyl-L-alanine amidase activity,N-acetylmuramoyl-L-alanine amidase activity,N-acetylmuramoyl-L-alanine amidase activity,N-acetylmuramoyl-L-alanine amidase activity,peptidoglycan catabolic process,peptidoglycan catabolic process…
comp23282_c0_seq1	326	1271	464.512	3898.77	198.487	1145	498.847	3512.27	211.302	CATTCATCAGTGGCTGGTCAATGCTGTGGAATGGACAAAAACACAATGTGAAACACTGACTGTGCAAGGCAGAAACAACTACGCAAGAGTCAGCGCGGTAGCAATGCAATCTCAGACGACATTCGAGGAGCTCATGCAGAGCTGGAGTCAAGAAGCAAGTGACCTCTTTGATACTCTTCCGTCCATGGACGATATGAGCAACGGATTTATGACACGATGGAACGCCCTTACCGAGAGTATTCGCACGAGTTCCACAGTCCAATCAATCCTTGAAAGCATGCATGAATACGACTCGTATGGAGTAATGGACAGCTGGCAGACACAAG
comp30848_c0_seq1	859	24	2.34965	27.9395	1.4224	4201	497.201	4890.57	294.222	AGGTCGGCCAGCATGTTCGCAGCACATAGTATATTGCTGGGTGTCTTCGTCCTGTGGGCCTCACACGGCCACACCTCGGCCCAAGTGTCCTGTATGGAGGAAGGGGTGCTCTGTGCGCCTGACTGTGACTCCTACTACATCTGTCAGAATGGCACCTGGGAAACAGTGACCTGTGGAACTGGGGAAGTGTTCAACTACCCCACTAGCCGGTGTGCCCCAGCTGCAGAAAGCGTTGTCCCTTGTGGTCAACTCGATGATTGTACCGGGGCTTTTAACCAGAGAATCCCCATCATGGATGACTGTGTTTCATTCAAGATTTGTAGTATTGGTCAAGGGTACATTGGCAATGATACGTGCGAGAACGATACCGTCTTTGACAGTTTTCTTCAAGTTTGCAAC…
comp33655_c0_seq2	1603	15808	623.395	9861.51	502.052	9640	496.404	6013.72	361.792	AGCGATGGCAGCGGGGACTTTGTACACGTACGCTGAGAACTTCCGTGCCTTCAAGGCGCTGATCGCTGCCCAGTACAGCAAGGCAGCCATCAAAGTCGTGTCCAGCGCCCCCGACTTCAAGTTCGGAGAGACCAACAAGTCGGCAGGGTTCCTGGAAAAGTTCCCTCTCGGCAAGGTCCCCGCATTTGAGACCAGTGATGGATTGTATCTGTTTGAGAGCAATGCCATCGCTTACTATGTTGCTAATGAGGCATTGAGAGGCGCCAATGTGCGAGATGCAGCCCTCATCCAGCAATGGATTGACTTTGGAGACCATGAAATTCTTCCAGCGTCATGCACATGGGTGTTCCCTTGCATGGGGATCATGCAATACAACAAACAGAACACAGATCGCGCAAA…	sp|P29694|EF1G_RABIT_Elongation_factor_1-gamma_OS=Oryctolagus_cuniculus_GN=EEF1G_PE=2_SV=3	57.21	437	180	2	5	1294	1	437	8e-161	472	GO:0003746,GO:0003746,GO:0006412,GO:0006414,GO:0006414	translation elongation factor activity,translation elongation factor activity,translation,translational elongation,translational elongation
comp28761_c1_seq1	671	22	4.73046	32.7869	1.66919	1802	494.128	2685.54	161.565	TTATATCGCATTGCATTGTTGTTAACGACGTCATGATCACACGTTTAACAATATTAGTAGGCCTACAATAAATATAAAAAATAATTCATACTACTTATTACCTAATTGTTGTTGGTCAATTACATTCTAGTAAATTTATGTGCACAATAATATTAAGATTCATACAAGCTCGCACACCAATAAATAAGAATGTCACACAAGTGCAGAAAACTTCATTTGCATTGATTAGTCATTAGTAGAGGATTTTTTTTTTCATAAATTAGCCTACTCCAGATTTAAATTTGATATGGTAATAATTGAGTCAGCATTAACACAACTAACAGGATTCAAAATGCTTTGGTTTACTAAATGAATTCAAAACAAATTGCATGTCAATTTAAACATTTCGTTGAATGGAAA…
comp37780_c0_seq1	2064	67	1.84735	32.4612	1.65261	15842	492.816	7675.39	461.759	TTTTTTTTTCGCCTGGTTTAACAAGTTTTATTGTGATAATGTCCACCTTCATAATACTTATTGCGAAAATCCATTTATTTCTGTTTTGGGCCCAAAAACGTTGGGATCAAGCTCACAGCCCAGAATTTCTCGCGCCTTTTATGGAGACGTTATGACGTCTGGAGGGCACTCATTGGTCCAGCCAACCGGAAACCCCTGGTTCTGCTCGGTCAGCCAGTCCAATAGGGGCTGAAAATAGTCGATCAGGGGTTGCACGCTCATCTCACGCTGTCCAGTGATGGCTTCCATAGCATCAGGCCATGGAACGGAGGAACCCAAGGCCAACATGTCCGAGAGTAGTTGCCCAGCCTCGGCGGACCCGTACACGTCACAGCGGTGAAGCGGCAGCACGTTCCCAGC…	sp|Q6Q4G4|ACE_THETS_Angiotensin-converting_enzyme_OS=Theromyzon_tessulatum_GN=ACE_PE=2_SV=1	56.24	569	246	3	1917	214	29	595	0	714	GO:0004180,GO:0005576,GO:0005615,GO:0006508,GO:0006508,GO:0008233,GO:0008237,GO:0008237,GO:0008241,GO:0016020,GO:0016787,GO:0046872	carboxypeptidase activity,extracellular region,extracellular space,proteolysis,proteolysis,peptidase activity,metallopeptidase activity,metallopeptidase activity,peptidyl-dipeptidase activity,membrane,hydrolase activity,metal ion binding
comp40753_c0_seq6	1593	14	0.465465	8.78845	0.447422	13270	491.798	8330.19	501.153	GGTGTATATAATTCTGCGAATACCTATGCTAGGCATATCACAGCCATTTTGCCACCATGGCCTTCTTACTTTTACTCTCGTTGTCGCAGTTGATTCTGTCCACTGAAGTTTCAGCACAATGCGGCGGGTTCACTTTCGCCAATTCCTATGGCAGCTCCATGGTGCTCCAGAGAGGACCTGCCAGTGCCATTGTCTGGGGCTACACGGAGCAAGAAGGGACCGTCGTTACTGTCAACAAGGGGAGTGATGAGTACACGGCCACCTCGGCACTAGGACCCACTGGTGCTCCTGAATGGCGAGTTCAACTTGCTCCAGAGACGTCCCCAGGCCCGTTTGTTATCGACGCCACCGCCAACGGCTGTACGATATCGCTGAGTGACGTCATGTTTGGTGACGTCT…	sp|Q9HAT2|SIAE_HUMAN_Sialate_O-acetylesterase_OS=Homo_sapiens_GN=SIAE_PE=1_SV=1	38.59	495	271	16	126	1550	25	506	2e-99	317	GO:0001681,GO:0001681,GO:0002682,GO:0005576,GO:0005576,GO:0005615,GO:0005764,GO:0005764,GO:0005975,GO:0016787,GO:0052689,GO:0070062,GO:0070062,GO:0070062	sialate O-acetylesterase activity,sialate O-acetylesterase activity,regulation of immune system process,extracellular region,extracellular region,extracellular space,lysosome,lysosome,carbohydrate metabolic process,hydrolase activity,carboxylic ester hydrolase activity,extracellular vesicular exosome,extracellular vesicular exosome,extracellular vesicular exosome
comp37658_c0_seq1	3088	795	16.6529	257.448	13.1067	21075	491.03	6824.81	410.588	TTTTTTTTTTTGACATGTGGAAACAATTGGCTTTTTATTGGTCTTGCTGTGTTCATTATGCTTGATGTTGATGTTCCCAGTTCCCAGTTGATCTGTCTCATGACAAAATCTTCCTTAAAATTTGTCTCGTAAGGTTTATTCTGCAAAAGGATTCTCAAGGCAATTATAGTGTAATAACACGTTGCAATATTATACAAGGGAGGTTGCATAAACATTGTGACAACATTATCGTTACTTAAATTGCAGGCAGTGATTTATATTCCACTTAATTAAGATTAAACCTTTCTTAAGTATCGAAAAGAATCACTGTACAGTATTCCAATTTCAGCACCTCAAACAATCACGTATTACATACCTTAACTATAATACGTTAGGTTACCTCGAAAAAACAACCCCTTT…	sp|Q27960|NPT2B_BOVIN_Sodium-dependent_phosphate_transport_protein_2B_OS=Bos_taurus_GN=SLC34A2_PE=1_SV=1	45.74	575	279	8	2591	891	76	625	1e-127	410	GO:0006810,GO:0006811,GO:0006814,GO:0006817,GO:0015293,GO:0015321,GO:0015321,GO:0016020,GO:0016020,GO:0016020,GO:0016021,GO:0016021,GO:0031402,GO:0042301,GO:0044341,GO:0055085	transport,ion transport,sodium ion transport,phosphate ion transport,symporter activity,sodium-dependent phosphate transmembrane transporter activity,sodium-dependent phosphate transmembrane transporter activity,membrane,membrane,membrane,integral component of membrane,integral component of membrane,sodium ion binding,phosphate ion binding,sodium-dependent phosphate transport,transmembrane transp…
comp10818_c0_seq1	1424	6562	743.719	4608.15	234.602	2823	490.39	1982.44	119.266	ATTCAATATTATTCTAGCAAGATTCCTATCTTGTATTATTCTAGCAGTTGCTAAAACTCTATCCCTTCATTCCACTATAGACCGAGAAAAACTAAGACCCTTTGAATGTGGATTCGACCCAAAAAACTCAGCCCGCCTTCCATTCTCCACACGATTTTTTTTACTCGCAGTAGTATTTTTAGTTTTTGATATTGAAATTGCTCTATTAATACCAATTCCAATAGCCACTCATTTTACCCTCTCTCCAAATATACTTACAGCAACTGCATTATTCTTCTTAATCCTACTTCTAGGACTATTTCATGAATGAAATGAAGGGTCACTAGATTGAACTAATTAATTATTAAGACCATCCGGAAGATTATAAAGCCTTCTAAGCTACTATAAGAAAAGTTCGAC…	sp|Q34951|NU2M_LUMTE_NADH-ubiquinone_oxidoreductase_chain_2_OS=Lumbricus_terrestris_GN=ND2_PE=3_SV=1	38.93	262	153	4	523	1290	36	296	1e-34	136	GO:0005739,GO:0005743,GO:0005743,GO:0006120,GO:0008137,GO:0008137,GO:0016020,GO:0016021,GO:0016491,GO:0055114,GO:0055114,GO:0055114,GO:0070469	mitochondrion,mitochondrial inner membrane,mitochondrial inner membrane,mitochondrial electron transport, NADH to ubiquinone,NADH dehydrogenase (ubiquinone) activity,NADH dehydrogenase (ubiquinone) activity,membrane,integral component of membrane,oxidoreductase activity,oxidation-reduction process,oxidation-reduction process,oxidation-reduction process,respiratory chain
comp39111_c0_seq1	1549	64	2.31534	41.317	2.10346	11602	489.987	7489.99	450.606	CGTGTGCTCTTCCGATCTGTTTGAAGAGCGACGTGACAAACTGTGCACAATGGACGTTCTAAAGACGATTGGCTTTCTCTGCATATTGGCGCTAGCGTCAGGCGCTACACTTGGTAATAATGAGTTCATGCCCCATATGTCCCTTGACAACGGCACAGAGGACGGCCAGGAGAGATGGGGGTACGTGGACGTCCGAGAGGGCTCCCACATGTTCTGGTGGCTCTACTACACCTACCACACAGACGGCTACCTGAACAGACCATGGGTTATCTGGCTACAGGGAGGACCAGGTTCTTCGTCCTGTGGATACGGGAACTTCGAACTTCTGGGACCTTTAGACTTGAATTTGAATGACAGAGAGGAAACGTGGGTTAAGAGTGCCACTATCCTGTTCCTAGA…	sp|Q9HB40|RISC_HUMAN_Retinoid-inducible_serine_carboxypeptidase_OS=Homo_sapiens_GN=SCPEP1_PE=1_SV=1	42.66	436	231	7	143	1441	29	448	2e-116	358	GO:0004180,GO:0004185,GO:0004185,GO:0004185,GO:0005576,GO:0005576,GO:0005829,GO:0005829,GO:0006508,GO:0006508,GO:0008233,GO:0016787,GO:0042573,GO:0042573,GO:0045776,GO:0045776,GO:0045909,GO:0045909,GO:0070062,GO:0070062,GO:0070062,GO:0070062	carboxypeptidase activity,serine-type carboxypeptidase activity,serine-type carboxypeptidase activity,serine-type carboxypeptidase activity,extracellular region,extracellular region,cytosol,cytosol,proteolysis,proteolysis,peptidase activity,hydrolase activity,retinoic acid metabolic process,retinoic acid metabolic process,negative regulation of blood pressure,negative regulation of blood pressure…
comp40790_c0_seq5	861	4273	200.392	4962.83	252.659	3461	485.812	4019.74	241.832	AGACTCAGCGCTCCGTGAACAAACCCCTCGATCGTCTCAGGAAACTCTGAAAGTGTTCACTTATAATTTTACCTGTTTGGTTCCAATCCTCATCACCAAATAACGTAAGATGGCCAGCGAGGAGCAACTCCGTGAGATGTTCAACACGTGGGACATTGACGGCGACGGGACCGTGCGTCTGTCCGAGCTCTTCAAGTACCACGAGACAGTCAAGGGAATGTCGCATGACGCCGTCGTCGATAAGTTCTGTACACTTTGGCCCAAGATGGATCTTGACGGGGACCAGAAATTGACCTGGGAGGAGTTCAAGGAAGCAATGAAGGAGTAGATACACATGGATCACCATTAGAATCTCTTTGAATTCATCATAATTTTACCCAGCCCATCTATGGTGGCGCA…
comp36258_c0_seq1	1045	36	1.97749	34.4498	1.75384	7986	485.163	7642.11	459.757	GGGGTGTGGAAATAGGGGTGTCTCGACCGATCGTCTCACCATGTCGACCATGTGACTTCTCTCGGGCCTTTTCCTGTCAGTTTTCAGCAAAAATGGCGCGACTCACGGCTCTTCTGGTGGTGGCGATCCTCGGGGTGACTTACGTCGAGTGTCAGCCCAACACGACCATAGCGTGTGACCCGGCGACCAAGCCCGACGTCTACAACAACGTGGACGACTCGCCCGTCCTTCTGACCGGGCCCGGCTACAACACAGGGGGCTACGGGCCCAACGAGGACTGTGAATGGGTCATCAACGGAAACACCAAGGAGGTCGTCTTGGCGTTCAGTTCCATCAGTGTGGTCGAGGAATGTGTGGACTGTTCGTGTGACAGCGTCCAGATCTTCGCTAACACGAGCC…	sp|O70244|CUBN_RAT_Cubilin_OS=Rattus_norvegicus_GN=Cubn_PE=1_SV=2	27.15	221	140	7	273	926	1645	1847	1e-13	75.9	GO:0001701,GO:0004872,GO:0004872,GO:0004872,GO:0005509,GO:0005764,GO:0005765,GO:0005768,GO:0005905,GO:0006629,GO:0006766,GO:0006810,GO:0006898,GO:0006898,GO:0006898,GO:0007584,GO:0008202,GO:0008203,GO:0010008,GO:0015031,GO:0015235,GO:0015889,GO:0016020,GO:0016020,GO:0016020,GO:0020028,GO:0030135,GO:0030492,GO:0030666,GO:0031419,GO:0031526,GO:0042802,GO:0042802,GO:0043202,GO:0043234,GO:0046872,GO:…	in utero embryonic development,receptor activity,receptor activity,receptor activity,calcium ion binding,lysosome,lysosomal membrane,endosome,coated pit,lipid metabolic process,vitamin metabolic process,transport,receptor-mediated endocytosis,receptor-mediated endocytosis,receptor-mediated endocytosis,response to nutrient,steroid metabolic process,cholesterol metabolic process,endosome membrane,p…
comp34983_c0_seq2	241	1649	426.836	6842.32	348.344	933	480.145	3871.37	232.906	TGCTCTTCCGATCTGTCTTCACCAAGTCCCCGTACCAGGAGTTCACGGACTACCTGGCTCGTACACACACCCGCGGAGGCGTACAGCGCCAGGAACAGAGGGCCTACTAAACCTCGAGGATCGCTTCAGCACGCGCCAGAATCCTCATGAAAACAAGGACTTTCAATCAGAGTGTTTAAACTATTCTGAGATGAAATGTAACAAGTCCTGAATAAAGCATCTGAAAAATTTTAAAAAAAAA
comp41338_c0_seq1	671	15	1.68102	22.3547	1.13808	3529	479.602	5259.31	316.406	ATAAAAGATTACACTGACAACTGATAGTTTCATTCTCGTTATGGTGATAGTCGAAACAATCACAATGCAGCAATTTGTTTTCATCTTTCTGGCTCTTTGGGCAACAGGGACGTCGGCCCAGACTGGTGTAGCCTTCTCTGCAGTGAAGACCACCGACCAGTTGGCAGGCACTGAAGATGTTCCCGTCATATTTGATCGCATTGACGTGAACCTTGGAGGAGCCTTTGACGGCACCACGTTCACTGTCCTCGTCCAGGGTCTCTACCTGTTCACCTTCACCGGATTTTCCAACGAAATGCTACTCCATTTGAGGGTCAACGACGTCGTCATGAGATCGGCGGAAATCGACGTTGCTGCCCAATATAGTAGCGAGGAAAACGTCGCCTCCAACTCGGTCAT…
comp26292_c0_seq1	812	4035	443.668	4969.21	252.984	3444	474.077	4241.38	255.166	GGCGGCGCTGTGATTCGGTTGAGCAGCTTTCGTTTGGGGCCTCGAGTCGAAGGACGTGTTCGCTAAAAACAGACGAAAATCTCGACAATGAAGAACATCCAGGCTGTCGGTCGCCTTGTTTCGCGGGGCCTGGCTACCAGTGCCACCAGACGGGCCACATCCCTCAAGGAGCCCCTCGGAGCCGAGGCCAAGGGTGTCTACCCCGCCGACCCACGCTATGGTGTCATCAGATCTCTGCAGCATGACTGGAATGAGTCCACGGAACTGATGGTGTGGCAGAAGCGTGGCTTCCGTGACACGTCAATGTCCAGTTTTACACTCGGATTAACCGGCGTGCTGACACTACTCTGCCTGTACACCATTGGAGTCATGTCCTTCCCAAAGAAGTCCAGCTAGGCA…
comp35006_c0_seq1	1092	6465	448.76	5920.33	301.405	6047	473.332	5537.55	333.145	TTTTTTTTTTTTTTCAACATAATTACAAAACATTTTTATTACGTAATGTTTCGTACAGTATTAAATAAAACAGTAAACGATGGATCGATCCCACATGCTCGCACAAGCCCACATAACAATCACCTCATTGATGTATTCATGCCCATTTAAACAAGTGTTGTTTTTATTTGTAGTTTCTGTGCGGCTTGACAAATACAAAATTAAAGATCTTGCCCACTCCAATCATCTTGCATGAGATGAGGTCTTTAATCCACATTGATAATTATTTTCACAAGTGGCGTTACTGTCTTCGTGATGTGTAACATTTTAGATGTCTGATGGTTCCAAAGAGGGCATGAAACCAGTATTTCCCCCCAAAGCGAGCCGACACAAATACTTGCTGTATGCAATATTTTGCTA…	sp|Q24439|ATPO_DROME_ATP_synthase_subunit_O,_mitochondrial_OS=Drosophila_melanogaster_GN=Oscp_PE=2_SV=2	49.28	207	104	1	1069	449	1	206	6e-60	198	GO:0005739,GO:0005739,GO:0005739,GO:0005739,GO:0005743,GO:0005743,GO:0005811,GO:0005811,GO:0006754,GO:0006810,GO:0006811,GO:0015986,GO:0015992,GO:0016020,GO:0046933	mitochondrion,mitochondrion,mitochondrion,mitochondrion,mitochondrial inner membrane,mitochondrial inner membrane,lipid particle,lipid particle,ATP biosynthetic process,transport,ion transport,ATP synthesis coupled proton transport,proton transport,membrane,proton-transporting ATP synthase activity, rotational mechanism
comp27647_c0_seq1	2375	15335	579.328	6456.84	328.719	9624	471.015	4052.21	243.785	GTTGCGCCCTCTCGTGGCATGGTGCTGTATGTCAAGGAGGTCGTCGTGACTTTGAGATTTTTAGCTCGCCTTTATTAGGGAATTCCGACAAGATGTCTATTCCAGCCAGCTACGCCGATCTTGGAAAATCTGCCAGGGATCTTTTCAACAAAGGTTTCAACTACGGCTTCTACAAAGTCGAGGCGAAAACGAAGACGGACAGCGGCGTGGAGTTCACCTCCAATGGCAGTTCCAACCACGACTCGGGCAAGTTCAATGGCGGCCTGGAGACCAAGTACAAGTGGGGCGAATACGGGCTGACCTTCTCTGAGAAGTGGAACACCGATAACACGCTTGGCACCGAGATAACCATCGAGGACCAGCTGCTGAAGGGTCTCAAGCTGTCGTTTGACACCCAAT…	sp|P81004|VDAC2_XENLA_Voltage-dependent_anion-selective_channel_protein_2_OS=Xenopus_laevis_GN=vdac2_PE=1_SV=1	65.96	282	96	0	96	941	1	282	1e-135	410	GO:0000166,GO:0005739,GO:0005741,GO:0005741,GO:0005741,GO:0006810,GO:0006811,GO:0006820,GO:0008308,GO:0015288,GO:0016020,GO:0016021,GO:0044070,GO:0046930,GO:0055085	nucleotide binding,mitochondrion,mitochondrial outer membrane,mitochondrial outer membrane,mitochondrial outer membrane,transport,ion transport,anion transport,voltage-gated anion channel activity,porin activity,membrane,integral component of membrane,regulation of anion transport,pore complex,transmembrane transport
comp40076_c0_seq1	513	6765	956.867	13187.1	671.36	2847	468.253	5549.71	333.876	CAGTCGTCACACTCCCAGGAGGAGGGGATGCAGTTACCATTGTTACACTGCCACCACGAGGCCGGGCAGTTGGAGCTTGAGCAGAACTGTTCGTCCGAGTTGTCGCCGCAATCGTTCCAGTCGTCGCACTCCCAGCTGCCGGGGATACAGGTGCCACTGGCGCAGGCGAACTCTCCGTAGTCACAGACGCTTCCGCAATTGGCCTCGTCGGACGCGTCGTCACAGTCGTTGTCGCCGTCACAGACGAAGGCACTCAGGGTACATTTGCCATCATCACAGGCCCAGAACGGATCAGTGCAGCCACCGGGCAATTCAAAAGCCCTCTTCTTTTTGTCGAAGGACTTGGCCTGGACCAAGCATAGCCCAATGACCACCAATACAGCAACGGATGTGAACTTC…	sp|P98158|LRP2_RAT_Low-density_lipoprotein_receptor-related_protein_2_OS=Rattus_norvegicus_GN=Lrp2_PE=1_SV=1	53.23	62	27	1	185	6	3596	3657	2e-16	81.3	GO:0004872,GO:0004872,GO:0005509,GO:0005515,GO:0005515,GO:0005515,GO:0005515,GO:0005515,GO:0005615,GO:0005737,GO:0005737,GO:0005737,GO:0005768,GO:0005886,GO:0005886,GO:0005903,GO:0005905,GO:0005905,GO:0006766,GO:0006897,GO:0006898,GO:0006898,GO:0007568,GO:0010165,GO:0010951,GO:0016020,GO:0016020,GO:0016021,GO:0016197,GO:0016324,GO:0017124,GO:0020028,GO:0030165,GO:0030492,GO:0031100,GO:0031526,GO:…	receptor activity,receptor activity,calcium ion binding,protein binding,protein binding,protein binding,protein binding,protein binding,extracellular space,cytoplasm,cytoplasm,cytoplasm,endosome,plasma membrane,plasma membrane,brush border,coated pit,coated pit,vitamin metabolic process,endocytosis,receptor-mediated endocytosis,receptor-mediated endocytosis,aging,response to X-ray,negative regula…
comp27778_c0_seq2	2313	1141	38.244	493.299	25.1139	13990	468.158	6048.42	363.879	GCGGCAGACGACAAGATGGCTGCGAAAAGGAAGGTCTACGTTGTTGGGGTTGGAATGACCAAATTTGAGAAGCCTGGCAGAGGAGATGGAGACTATCCAGAAATGGCGCATGAAGCAGTCACAAAGGCGCTTGGTGATGCTGGTATTACCTATGACAAAGTTCAACAGGCATGTGTGGGATATGTTTATGGTGACACCACATGTGGCCAAAGAGCTTTGTATCAAGTTGGAATGACTGGAATACCCATCTATAATGTGAACAATGCATGTTCAACTGGATCCAGTGCAATGGTTCTTGGCAAACAGCTCATTGAAGGAGGTCTTGCTGACTGTGTGTTGGCCCTTGGATTTGAAAGAATGGAAAGAGGTTCCTTGAAGCCTAAGTATACTGACAGAACC…	sp|Q07598|NLTP_CHICK_Non-specific_lipid-transfer_protein_(Fragment)_OS=Gallus_gallus_GN=SCP2_PE=2_SV=1	65.92	534	174	5	25	1605	15	547	0	704	GO:0003824,GO:0005737,GO:0005737,GO:0005739,GO:0005739,GO:0005777,GO:0005777,GO:0006810,GO:0006869,GO:0008152,GO:0008289,GO:0016740,GO:0016746,GO:0016747,GO:0033814	catalytic activity,cytoplasm,cytoplasm,mitochondrion,mitochondrion,peroxisome,peroxisome,transport,lipid transport,metabolic process,lipid binding,transferase activity,transferase activity, transferring acyl groups,transferase activity, transferring acyl groups other than amino-acyl groups,propanoyl-CoA C-acyltransferase activity
comp26350_c2_seq1	745	1971	670.047	2645.64	134.69	980	466.122	1315.44	79.138	ATTATTATTATTATTAATATTATTATTTATATCCGGATGAACGATTATATTATAGAGACTGTATAATTATGCCAAACAATTAATTAGCAGTTTTTCGTTATTATTACTATTGTAAACAGAGAATTGGTACAGAGAGTTAGACGCTTTGTACATTTTGCCCATAAGTTATACATATATGCAATTAGTTGGTTTGTTATGTTCACTTTGTAAAAAAAAAATCCCTAACAAAAATTAACCACAGACCAAATCTTTATGAAGTAGTGGAGCCCATAGATTTAGACCAAGGCGGCCATATGAGGCTATATGTCCGCAAAACTTGTCTGTTTGTCCACACATAAGGGGCTCGGACGAAAAAACCGACGACTTTGTCTCAATTATTGTTTTTTATTTTCTGTATAT…
comp34983_c0_seq1	1220	19955	861.607	16356.6	832.716	9320	461.45	7639.34	459.591	GCATCTCAGGTTCCGGGGGGAAAACGCATCATCACAGCACTTTTGTAACGTCCCAGTCACCAGAACCATAGAGTTAGTAAAGTATACATGTCTACAAAGGCTCGTCTTGCCCCTACTTGCCCTACCAGATCACGGAAACTCCCGAGCGCGCTTCGGCTCTCTCCGCCGTCAGTATAAAAGCGAGCCACGCGGTCGGAAATCTTCCTTTCCAACACTACATCCACACCAATGGCGGACGCAGCACCAGCCGGTGGGGCAGAAGGAGGCGCCGGGGGCGAGCGAGGGGGCGAGAGAGGGGGCTTCAGAGGAGGCTTCGGCGGCCGTGGTAGAGGCCGAGGCAGGGGCCGTGGCCGTGGAAGGGGCCGCGGACGTGGGGCCAAGGAGGACAAGGAATGGACT…	sp|Q90YS3|RS2_ICTPU_40S_ribosomal_protein_S2_OS=Ictalurus_punctatus_GN=rps2_PE=2_SV=1	90.91	231	21	0	382	1074	41	271	3e-148	429	GO:0003723,GO:0003735,GO:0005840,GO:0005840,GO:0006412,GO:0015935,GO:0030529	RNA binding,structural constituent of ribosome,ribosome,ribosome,translation,small ribosomal subunit,ribonucleoprotein complex
comp27011_c0_seq1	820	4035	415.458	4920.73	250.516	3592	459.271	4380.49	263.535	GGGTGCAGAAGGCGACTCGGACATCGCCGAAATTGTGTGAAGATTTTCAATTTAAAGTCACACAGTGAGAGGAGAAGTCTAGACTCAAGATGTTGCTCCGCATCACATCGGCTGTCCATGGCTGTCGCGCTGTCATCTTTCAGCAGTTTCGCCGCAACATTGCAGTATCGGCTGTTGTGTGCCAAAAAGCTGCAGCACAAACTGACCCTATTCAACAACTTTTTGTAGACAAAATTCGTGATTATGCCAAGAAAAGCAAGTCTGCAGGAGGCAAGCCAGTAGAGCTGAGACCTGAGGACCAACAGATTCTTCAGGACAACATGGACAAGTTGGCGAGACAATATGGCGCAGACAGTGCCGATTTTACCAAGTTCCCAACATTTACGTTTCAAGACCCCA…	sp|P02721|ATP5J_BOVIN_ATP_synthase-coupling_factor_6,_mitochondrial_OS=Bos_taurus_GN=ATP5J_PE=1_SV=2	45.45	110	51	4	84	413	3	103	6e-19	84.3	GO:0000276,GO:0005739,GO:0005739,GO:0005739,GO:0005739,GO:0005743,GO:0005743,GO:0005743,GO:0005753,GO:0005753,GO:0006200,GO:0006810,GO:0006811,GO:0015078,GO:0015986,GO:0015992,GO:0016020,GO:0016887,GO:0021762,GO:0045263	mitochondrial proton-transporting ATP synthase complex, coupling factor F(o),mitochondrion,mitochondrion,mitochondrion,mitochondrion,mitochondrial inner membrane,mitochondrial inner membrane,mitochondrial inner membrane,mitochondrial proton-transporting ATP synthase complex,mitochondrial proton-transporting ATP synthase complex,ATP catabolic process,transport,ion transport,hydrogen ion transmembr…
comp32536_c0_seq1	1217	33	1.85754	27.1159	1.38047	7759	457.915	6375.51	383.558	TTTTTTTTTTCCAGGGTTCAGCAATTGGTTTATTTTTGTCTTGATACATCATAGATTCTTGGTATTTCTAAGAGACCTGTCTGTATCTAGTGAAAAACTCCAGTGTTGTCCGGTCGTTGTCTGCGTGTTGTTTATTTTAAACTTTTGAAGCATAGAGCTACAAAATGCCTATCTGGATATACAAACTCCTCTCTTTCCAGGGTTCTGTAATTATTTTTGCATTTTTATTGATACATCATCATACACTGCTAAGTATTATTTCTAAGCGACGTGTCGGTATCTAATGAAAAACCCTGGAGCAGTCTGGGTGTTGTCGCTCTCGAAGTAGACGAAGGCGGTGTTTGAGCGTGACGTCATGACCGCCGGAAGTTGATCACCTCCGTAGAAGACCCCCACACG…	sp|Q9UKZ9|PCOC2_HUMAN_Procollagen_C-endopeptidase_enhancer_2_OS=Homo_sapiens_GN=PCOLCE2_PE=1_SV=1	30.49	246	156	6	993	277	28	265	6e-25	108	GO:0005518,GO:0005576,GO:0005576,GO:0008201,GO:0008201,GO:0010952,GO:0016504,GO:0070062	collagen binding,extracellular region,extracellular region,heparin binding,heparin binding,positive regulation of peptidase activity,peptidase activator activity,extracellular vesicular exosome
comp28681_c0_seq2	1269	13939	1060.16	10984.2	559.21	4708	456.531	3710.01	223.198	GCTCGATCAGCGGAGTCTTCGAAACGTCGACATCACAGCTCGTCATCGAAAAGTTGAGAGTTCGCCATGGCTCGTACCAAGCAGACTGCCCGTAAGTCAACTGGAGGCAAGGCCCCCAGGAAGCAGCTTGCCACTAAGGCTGCCCGCAAGAGTGCCCCCTCCACCGGCGGTGTCAAGAAGCCTCATCGTTACAGGCCCGGAACCGTCGCCCTCCGAGAGATCCGTCGTTACCAGAAGTCGACAGAGTTGTTGATCAGGAAACTGCCATTCCAGAGGCTGGTGCGCGAGATCGCTCAGGACTTCAAGACGGATCTTCGCTTCCAGAGTGCCGCCATCGGAGCCCTTCAGGAAGCCAGCGAGGCCTACTTGGTCGGACTGTTTGAGGATACCAACTTGTGC…	sp|Q6P823|H33_XENTR_Histone_H3.3_OS=Xenopus_tropicalis_GN=TGas113e22.1_PE=1_SV=3	100	136	0	0	67	474	1	136	7e-86	265	GO:0000786,GO:0000786,GO:0000786,GO:0003677,GO:0003677,GO:0005634,GO:0005634,GO:0005694,GO:0005694,GO:0046982	nucleosome,nucleosome,nucleosome,DNA binding,DNA binding,nucleus,nucleus,chromosome,chromosome,protein heterodimerization activity
comp11683_c0_seq1	319	500	455.862	1567.4	79.7966	380	456.146	1191.22	71.6652	TTTTTTTTTAACTCGAGTTGCATTTATTTGACATTTGTGCAGGCAGGTAAAACTGTCACACTCTTGAAATAAATTTGATTTGAAAATTGAACACTAAAATTTCAGTTGTAAAATACTGTGCAGTAATGAATTTGGACAATTTTTTGTCATTTATATTATCACAAGATCAGAATATTGTAATGCGAGAACTGAACACAAAACTTATTCTCTATTCGGTCTCTATTCAAAAGTTGACAGCTTGATCTGCAGATCAATTCACTGGCCACCACGGAGACGCAGCACAAGGTGAAGCGTGGATTCTTTCTGGATGTTGTAGTCG
comp33158_c0_seq1	1412	3	0.113044	2.12465	0.108166	11193	446.294	7927.05	476.9	TTTTTTTTTTGTAAGTGAAGCTGATTTATTTCAAAAGGACCAAACGTTTACAACATTTCTCTGGTCTGGTCCTCCATAAGAAGCAAGGTGTTTTGTCCAACATGGTGAAGACCCGAGGGTGAAGTCACTCAACATCGCTCTTTACTGGGGCTCTATCCTGATGGCATAATTGGTGCCGTCGGTGGAGATGTCTAGCATGTTCATCTCGGTTTGAGATGGGACCGTGGTGTAGATGGCGTACTCGTTGTTCTCGATGTATTGGACCACGTCACCGGACTCGCCGCACGTGTAGGCCGACTGGAGGATCTCTGACGGGGTCGGGTTAGTCAGAGTACTGCCGCCACAGTAGAAGGGGTCTGACGAGTCAACCAGGGGCTTGCACAGAGTACCCACAAACTG…
comp32240_c0_seq1	1047	5	0.330816	4.77555	0.243124	6108	436.381	5833.81	350.968	TTTTTTTTTTTCACTTTCATGAACAAGTTTTTATTTGCTTAAAGTTGACATATGATTATTATTTGTAAAGATAACACAGAATTTGTGTCGCATCCAAATTGTGACACAGGGAAGAGGGTAGAAGCCATTCGATGACGTATTGTCAATTTATTAACTTCGTAGATTATATAAATTATATATAGATTTTGTTCCCGTAGATTGTAACGATGTCCTGTAATTCCTTAATCCAGGGCCAAGTCTGTTGTCTCCGTCATCATAACGCACCCAGTAGAACCGTCATAACGTTAAGAAGCCCAAATCAGGCCGGATTAATTGTTCTTGCTCGAACTTCCTTTCTGCGAACTGCTCTTTTCCTCGCACTTGGGGACCACGTCACGACATGTTATAAGAGGGGTTTTT…
comp40515_c1_seq5	1666	41168	1045.13	24710.7	1258.03	17469	436.091	10485.6	630.824	CTCCTTCTGTACGAGTGTACGTGTGTGTGTCTGTGTACTCGGTGTGGTACGTAAAAGTCCTATTCCCCGAGACTCCTGCCACCATTCCGTGGAGTGAGCATCTAGCGCGCTGCCTTCGCTCTCTCGTAGCTCCGTGCCTACCGCGAAACTCGCCTTCAACTTTGAGACTCTACCGTCTAAGGAAGGGATAAACCAGGCAACATGGGTGAGAAGAAGGGTGTCAAAAAAGGCTTAGGAGGACTCTCACCTGAGAAGAAGAAGCTGCTTAAGCAACTGATCATGCAAAAGGCCGCGGAGGACTTGAAGAAGCAGCAGGAAGCTGATGCCGAGGCCAAGAGGAAGCTCATCGAAGGTCGTATGCCGCCTCTTGACTTTGCCGGCAAGGACGAAGCCGCACTT…	sp|Q7M3Y3|TNNI_CHLNI_Troponin_I_OS=Chlamys_nipponensis_akazara_PE=1_SV=2	54.81	135	59	1	244	648	145	277	3e-34	135	GO:0003779,GO:0005861,GO:0046872	actin binding,troponin complex,metal ion binding
comp25545_c0_seq1	502	0	0	0	0	4814	432.674	9589.64	576.923	GTTGAGCTACCATCCGTAACAACCCTAGAGTCTACTGATTCTTCTTATTGTTACTGATTTGTAACACCAGAATAAAGATGAACAAGCTGCTTGTGAATGTTTTCCTGGCCATGGTGTGTCTGGCCGTCGTGGCAGAGAGCTGTTGGCTGTGTGTCGTCATTCCCATTATTATTTTCTCAGATGAGAATATTGGTGAAGTATCCTTGGAATTTGATAACGCCCAACAGGCTGAGAGTTTTGGTTACATGGTCAAGCTGTTGACTGACAACGCCATCAAGCTGTATGACTTGGAAGGTTGCGTCAATTCGCTCATTGACGACAGCGGCCTGGCTTAAAGGGTATCTGTCATGACAAGGTCACACCTTTTGCCGATAACCAGAGGTGAAGATCTCACAGGAA…
comp22255_c0_seq1	3539	38044	593.327	10749.9	547.281	22442	428.777	6341.34	381.502	GTCCGCCATAGAAAGACAACTGGTGTAAGAAAGTTGTCTCTCGAGAGACTCATAAACATCCAAGATGGTGAACTTTACCGTAGACGAGATCCGTGCGATCATGGACAAGAAGAAGAACATCCGTAACATGTCCGTGATCGCCCATGTGGACCACGGCAAGTCCACACTTACTGACTCACTGGTCAGTAAGGCTGGTATCATCGCCAGTGCCAAGGCCGGAGAGGCTCGCTTCACCGACACGCGGAAGGACGAACAGGAGCGATGCATTACCATCAAGTCAACCGCCATCACCTTGTACTACGAGGTGGAAGAGAAGGATTTGGCCCTCATCACTCAGCCCAAGGAGGATAACGAGCGCGCTTTCCTCATCAACCTGATCGACTCGCCTGGTCACGTCGA…	sp|Q1HPK6|EF2_BOMMO_Translation_elongation_factor_2_OS=Bombyx_mori_GN=tef2_PE=1_SV=1	79.29	845	172	2	65	2593	1	844	0	1345	GO:0000166,GO:0003674,GO:0003746,GO:0003924,GO:0005525,GO:0005525,GO:0005575,GO:0005737,GO:0005737,GO:0006184,GO:0006412,GO:0006414,GO:0008150	nucleotide binding,molecular_function,translation elongation factor activity,GTPase activity,GTP binding,GTP binding,cellular_component,cytoplasm,cytoplasm,GTP catabolic process,translation,translational elongation,biological_process
comp28531_c0_seq2	3104	77897	1294.37	25095.7	1277.63	23121	428.473	7448.78	448.126	CACACACACAAACACACCCTCTCACACACGCACACGCTCCATCCTCCAAGAACACCCCCCATACCCACACACATACACAAACGTCTATCCAACTGAGCCAGCTACTCAAAGTATCCATGGGGTATTGCTTGACTGAGTCCAGGGATTTGCCTCCTTGCGCCCCGATCCCCCGACCCCCATCAAGTCTGGATCTTCCCTGTTTCCTCCCTCCGTCGCTCCCCCTATCGGCGAGACTTGCCGTGCCAGATCTCTCGGCCAGTCATCCATTCCGACCGAGCCCTGGTACACCGCGCCAGTAGTACAAGAACCAGCCAGCCTACCAACCGGTTCTCGCGCTCCCAGTCGCTCGCTCGCTCGTTCCCGTTGCCGGATAAAAGTCGCTCGGGTCCCCAACACCTT…	sp|Q15417|CNN3_HUMAN_Calponin-3_OS=Homo_sapiens_GN=CNN3_PE=1_SV=1	34.46	267	159	5	535	1326	16	269	3e-33	137	GO:0003779,GO:0003779,GO:0005516,GO:0005737,GO:0005925,GO:0015629,GO:0030855,GO:0031032	actin binding,actin binding,calmodulin binding,cytoplasm,focal adhesion,actin cytoskeleton,epithelial cell differentiation,actomyosin structure organization
comp37600_c0_seq1	2145	8404	367.054	3917.95	199.464	7605	426.991	3545.45	213.298	GTCATGACCTATTTACGAACATACATAGTGGCGGTGCAGATGTGGACAGTCAAGGTGTAACTTTGATGGTTTTTCCGTGGGGAAGCCCCCATCGATTTTCCACTTTCAGTCATCTGATCCAATTTAAAAGGACAAGAACGCAGGTTTCATCAAAGCAGTTGGTTTCTTTTACCAAATATCTAATTGATTCTTCAGTCGAACTCGACTTTTGTCGTGAAGTGGAAAGAACAGTATTCAATGGCAAACTGATGCATCACAGTGTGGAAGACATGATTCAGGATAAAGAAGGAGGTGGGGCAATGGCTGAAGAGGCCTTTGAGAGCATCAAGTGGCCGTCAGCATCAAGCAGCAATGACATTGATCTAAGGAACAATGAATTGGTCAATCTGCTCATGGAGG…
comp32963_c0_seq4	991	5917	316.26	5970.74	303.971	5330	426.805	5378.41	323.571	TTTTTTTTTTTTCATACAATACAATTTATTGTGTGACAAACAAGTTTACTTGGCAGCCAAACTTGAGTGTTGGACCAAGTACAAAGACAATAAAATAAACAGTTTCACCTATGCACACAGCCTAATATTTCTCCACACCAATCAAATCTCAAGTTAGATCGATCTGCCCATTTCTGTAATTAAACAGAAAAAAAACCCAAAGAATGAAAAGGTTGATCTTTCACTTATAACACCCATAGTGTGTAATATTTAAAGAACCAAACAAACATGGGGGGTTCCATATAATTATATTGTTCTAATTTTATTCAGAACCGAAAGTTCTTTTCTTTAAAAAACATATTGCAGGTCATGCCACACTTTGTGGAACAAAAATTATTATCGTTACCAGAAATAATTATT…	sp|P10606|COX5B_HUMAN_Cytochrome_c_oxidase_subunit_5B,_mitochondrial_OS=Homo_sapiens_GN=COX5B_PE=1_SV=2	42.42	132	66	5	949	557	1	123	9e-20	87.8	GO:0004129,GO:0004129,GO:0005739,GO:0005739,GO:0005740,GO:0005743,GO:0005743,GO:0005743,GO:0007585,GO:0016020,GO:0022904,GO:0022904,GO:0044237,GO:0044281,GO:0046872,GO:0070062,GO:1902600,GO:1902600	cytochrome-c oxidase activity,cytochrome-c oxidase activity,mitochondrion,mitochondrion,mitochondrial envelope,mitochondrial inner membrane,mitochondrial inner membrane,mitochondrial inner membrane,respiratory gaseous exchange,membrane,respiratory electron transport chain,respiratory electron transport chain,cellular metabolic process,small molecule metabolic process,metal ion binding,extracellul…
comp34423_c0_seq1	1579	8	0.24854	5.0665	0.257936	11800	421.685	7473.08	449.589	GGGGAAAGAAGACGCTGAGGGGGAAGCTTCACAAAGATGTATCGCCTAATTTCCTGTTTGATATTGTTGGGCTTGACCAGTGCCTGGGACTGGGATGTGGTTACTGATTTGGACACCTACATCAACAGACCCGAATCCGTGTACAACTATGAGGTGGTCAGCACGGATAACGTCATTGGGGCGACGGTGTACACGCTCAATATGACGTCATTGACGTGGTTTGACGAACAGTTGACCACGACGCCCGTCTGGTGGCATTGGCAAGTGATCGTCGTGCCTGATACACTCAACTTCCGGGACGCCGGCTTCCTGCTCATCGGCTCCGGAACCAACAATGACGGGCCGCCAAGTCTCATTACCGGTGATGTGGCCCAGCTCATAGAACTGGCCATCGACACA…	sp|Q5XM24|APRA_DICDI_Autocrine_proliferation_repressor_protein_A_OS=Dictyostelium_discoideum_GN=aprA_PE=1_SV=1	30.34	501	312	14	49	1506	1	479	1e-64	224	GO:0005102,GO:0005515,GO:0005576,GO:0005576,GO:0005576,GO:0005576,GO:0005615,GO:0005622,GO:0007049,GO:0008285,GO:0008285,GO:0030435,GO:0031157,GO:0043234,GO:0044351,GO:0016049	receptor binding,protein binding,extracellular region,extracellular region,extracellular region,extracellular region,extracellular space,intracellular,cell cycle,negative regulation of cell proliferation,negative regulation of cell proliferation,sporulation resulting in formation of a cellular spore,regulation of aggregate size involved in sorocarp development,protein complex,macropinocytosis,cel…
comp34890_c0_seq1	942	950	69.6056	1008.49	51.3426	4712	421.585	5002.12	300.933	CTCATACTAAAGAATCAAGTAAACAAGTGAGCATCATTCGCATCTCTTCCTGGATATTTTAATTGCAAAATCTTCAAAATAAAATCCACTTTTTGACAACACGATCCCGAAGACCAGCGTCATGCCGACGGACACGCTGAAACCGATGTCGGATGAGGAGATCCGGGCGTCTTACAGGAAACCCGACGGGGACTCCAAAAACTACCGCCTTCATCACATAAACATGAGGTGTAAAGATCCAAGGAGAACGATCGCTTTCTACACCGGAGTCATGGGCATGAAACACATCCACACGATTCACTTCACGTTTGCCAAAGTATCGTCCTACTTCATGGCCTACGTTAATGACGAGGACATTCCACAGGACCAGGACGACCGACAGGAGTGGGTCTTCACGCT…	sp|Q6P7Q4|LGUL_RAT_Lactoylglutathione_lyase_OS=Rattus_norvegicus_GN=Glo1_PE=1_SV=3	39.77	176	103	2	125	649	4	177	6e-41	146	GO:0004462,GO:0004462,GO:0004462,GO:0004462,GO:0004462,GO:0004462,GO:0005975,GO:0005975,GO:0006357,GO:0006749,GO:0006749,GO:0008270,GO:0008270,GO:0009438,GO:0009438,GO:0009438,GO:0016829,GO:0030316,GO:0043066,GO:0043066,GO:0046872,GO:0046872,GO:0070062	lactoylglutathione lyase activity,lactoylglutathione lyase activity,lactoylglutathione lyase activity,lactoylglutathione lyase activity,lactoylglutathione lyase activity,lactoylglutathione lyase activity,carbohydrate metabolic process,carbohydrate metabolic process,regulation of transcription from RNA polymerase II promoter,glutathione metabolic process,glutathione metabolic process,zinc ion bind…
comp31717_c0_seq2	678	5	0.629898	7.37463	0.375444	2650	421.506	3908.55	235.143	CTTCCGATCTCAAGAACTTTGAGGCGCGAGTTCCTCTTCACGGTCAGACTGGTTCTTGCACGATAAATTGAAAAGATGCTGACATTCTTGTCCTTTCTGGCAATTGCCTCAGCGGCCTTTGCTGTTGAAGTACAACATGACTCGAGCTTCTACCTGAGGAGTCGGACTACTGGTAAATGTGTGGATGTGTCGGGCTCACCCGGTACAGCCGACGGGGCCAAAATTCAGTTGTGGAATTGCGGAAAGGGCAAGAACGATGATCGAGTTTGGTACATACACAAAGATGGTAGTATCCGAAATGTCCTTTCCAACAAGTGTCTTGACATTAATCCCCCTTTCAGTAAAACCAAGGGTGCAGATCTTCAGCTGAAGACGTGCACACGCTCAGCGAGTCAGATC…
comp25331_c0_seq1	1390	131	7.83429	94.2446	4.79801	5994	420.358	4312.23	259.428	CTCTTCCGATCTGTTGCATCATTGGAACATTCTGAACTGTTGCTGAAAGACTTGATATCACCATGCAGACGACCAGACTACTTCTCTTCCTGGCCTTGGCGGTGCTGGCGGTCAGCCTCGCAGAAGGTCGGGGAGCACCCAAGACTGGCCGCAAACAAGAGATTGAGGACCGGGAGAAGAATGCCTACTATGACGATGACGAGGGCAGCAGTAGCAGCAGCAGCAAGAGCTCGGACAAGTCCAGCAGTAGCTCCAAGAGCAAGAGCTGTAAGGGTAGCAAGAGTAAGGATGACCCCTGCGAGTGTGAGCCCTGTATGAATGGAGGGACCTGCGAGGTGGTACCCGCTGACGAGCCCAGCAAGCCCGGGAAGGGCAAGGGCAAGGGCAAAGGCAAAGGCA…	sp|P46530|NOTC1_DANRE_Neurogenic_locus_notch_homolog_protein_1_OS=Danio_rerio_GN=notch1a_PE=2_SV=1	34.78	138	50	6	294	689	830	933	1e-11	70.9	GO:0001525,GO:0001756,GO:0001756,GO:0001756,GO:0001756,GO:0001756,GO:0001756,GO:0001756,GO:0001756,GO:0001756,GO:0001756,GO:0001756,GO:0001756,GO:0001756,GO:0001756,GO:0001756,GO:0001756,GO:0001756,GO:0001756,GO:0001756,GO:0001840,GO:0004872,GO:0005509,GO:0005634,GO:0005634,GO:0005886,GO:0005886,GO:0006351,GO:0006355,GO:0006355,GO:0007219,GO:0007219,GO:0007219,GO:0007219,GO:0007275,GO:0007275,GO:…	angiogenesis,somitogenesis,somitogenesis,somitogenesis,somitogenesis,somitogenesis,somitogenesis,somitogenesis,somitogenesis,somitogenesis,somitogenesis,somitogenesis,somitogenesis,somitogenesis,somitogenesis,somitogenesis,somitogenesis,somitogenesis,somitogenesis,somitogenesis,neural plate development,receptor activity,calcium ion binding,nucleus,nucleus,plasma membrane,plasma membrane,transcrip…
comp32925_c0_seq1	1151	5228	476.258	4542.14	231.241	3616	420.309	3141.62	189.003	TTTTTTTTTTCTGGTTTTTCAAACATGTTTTATTAATCCCAGATGATGAGTGAACATTGTGCGTGAATGTTTTTAGATCTTTTAAATTAAAACACGTTAAATAATCTTCAAACAGATTGTTTTTTTAAATAAAGCCACTGGAACACTTAATTGAGTAGGAGTCTGTAAAAAGGTACTTCACGTCCAAAATCTGGTTATAAAACAAGAGCACGACTAAAATGTCAAACATTACTCATGCATGGTTTGTGGTTTGTGTGTTTTAAAAGCCCTGAATGTATACAGCGGGTAGATGAATAAAATACTTAAAAACCACAATACCTGGATGTAGACGATTTTGAGTTAATTTCACAATGCTGAGTGACCAATTTGTCTCTTGGCAGACACCACAATCTCTTTGGT…
comp38945_c0_seq1	1030	34445	967.582	33441.7	1702.53	10511	420.132	10204.9	613.935	ACTTCAGTGAGCTCGAGCGAAAGAGAAAGAAGCAGTAGTACACTTGATATTCGCGTGAAAATCACACAAACAACTCATCAACATGCGTGAAATCGTCCATCTTCAGGCTGGCCAGTGCGGCAACCAGATTGGTGCTAAGTTCTGGGAGGTGATCTCCGACGAACACGGCATCGACCCCACTGGTACCTACCATGGAGACTCCGACCTTCAACTGGAGAGAATCAACGTCTACTACAATGAAGCCACAGGAGGCAAATACGTGCCAAGGGCCGTCCTTGTTGATCTGGAGCCAGGAACCATGGACTCTGTCAGATCCGGACCTTTCGGTCAGATCTTCAGACCAGACAACTTTGTCTTCGGACAGAGTGGAGCTGGCAACAACTGGGCCAAGGGTCACTA…	sp|P68372|TBB4B_MOUSE_Tubulin_beta-4B_chain_OS=Mus_musculus_GN=Tubb4b_PE=1_SV=1	99.68	316	1	0	83	1030	1	316	0	606	GO:0000166,GO:0003725,GO:0003725,GO:0003924,GO:0005200,GO:0005525,GO:0005525,GO:0005525,GO:0005634,GO:0005737,GO:0005856,GO:0005856,GO:0005874,GO:0005874,GO:0005874,GO:0006184,GO:0007017,GO:0007017,GO:0043209,GO:0043234,GO:0045298,GO:0051258,GO:0070062	nucleotide binding,double-stranded RNA binding,double-stranded RNA binding,GTPase activity,structural constituent of cytoskeleton,GTP binding,GTP binding,GTP binding,nucleus,cytoplasm,cytoskeleton,cytoskeleton,microtubule,microtubule,microtubule,GTP catabolic process,microtubule-based process,microtubule-based process,myelin sheath,protein complex,tubulin complex,protein polymerization,extracellu…
comp29879_c0_seq1	679	6	0.667006	8.83652	0.449869	3135	417.994	4617.08	277.769	GTGAAAGATTGGAGTTTATTTTTCCCATTCAGTCTGAGAAGATAATCAGGATTGACCGTAAACTTGAAGTAGGCTACGTCTTCTTTTCGTCATAAGTATGAAGTCACGAAGCTACAAGATGGTGTCCTTTGGTGTGTTGATGATATTTGCTTTGTCTGGGGTATGTTTTGGTCAGAATTGTCCTGAAGGTGACATGCGCGACCCGACCTGCCAGTCCTACTCCGTCTGTCAAGAGAACCAATGGACTCAGGTGAACTGTGCCTGGCCACAGGAGGCTGTCCTATACAATATAGACGGGACTTACGAATGCGTCTCAATCGAATTAGCCACGCCTCCTTGTTCGGAAGGACCAAGAGACTGTAGTGGCAGGTCGGACGGTTCTTATAACTTTTACGATGT…
comp40622_c0_seq9	1541	50	2.06894	32.4465	1.65186	8098	415.506	5255.03	316.148	GTAAATAAAGTAATTAAAAATGAGTGACGTGATCGGCTTATTCTGAAAAAAAATTATTTGTCTCATACAGATGTTATATATTTGAGTTGATTGGCTACCATATATCAACAATTCTACAGAACTCTTTCGACGAACATGAAGTTTACAGAAGCAATTCTCTTTGCGAGTATCTGCGCAGTTTTAAGCGCAAGACTCGCCCACGGCCAGGCTTCCAACGCAGTGGCATTTTCCGCGGTGCGAACTACAAATTTCCCGGATGTGGCCCAAGACACCCCAGTCTCCTTCAACATTGAAGAAGTTGACATTGGGAACGACTTTGATGCGGACATAGGCTATTTTGATGTGCCTGTCTCGGGTATCTACTTTTTCTCATTCGCTGTCAAATCCTCAGATGCTATA…
comp33028_c0_seq1	1559	16	0.767611	10.263	0.522491	6999	414.29	4489.42	270.088	GGGACACAGTTCGGAGGGAAGCGCGCACGGGAGTCCAGAGAAATTGGGCTCAACTCTTGAAAAATGGCGGGAAGGTCTATGAGGGGCAAGGTATGTCTGGTGACGGGCGCCACGCGAGGAGTCGGCAAGGGAATCGCTCTACAGCTGGGAGAAGCGGGCGCCAAAGTCTACATCACAGGACGGACTCTGAAAAACGACAAAGGGTTGGAGGGCGAACTGGTTGGTGGTTGCCTGGAAGACACCGCACAGGAGGTGGAGGCCCGCGGGGGTACGTGTGTCCCGGTACAGTGTGACCACGCCAAAGAGGAGCAAGTGGCCGCGCTGTTTGATCGGATAGAGAAAGAGAACAATAACCAACTGGACCTCCTTGTCAACAACGCCTACGCCGCAATACACGCC…	sp|Q96LJ7|DHRS1_HUMAN_Dehydrogenase/reductase_SDR_family_member_1_OS=Homo_sapiens_GN=DHRS1_PE=1_SV=1	45.54	325	160	4	79	1050	5	313	3e-88	280	GO:0005739,GO:0005743,GO:0005783,GO:0008152,GO:0016491,GO:0016491,GO:0055114	mitochondrion,mitochondrial inner membrane,endoplasmic reticulum,metabolic process,oxidoreductase activity,oxidoreductase activity,oxidation-reduction process
comp41274_c0_seq18	1652	14388	372.891	8709.44	443.4	13698	412.942	8291.77	498.842	GGGGATGAGGGGGGGGGGGGAGAGAGAGAGGAGGGCATCAGCCAAGTGCTGCATGAGCAACCCCATAGATGTGTCTTCTTATTTGCTTTATTTGTATTTTTTTCAGAATTTATTATTATATTTTTGAAATTATATTACAATTGTGAATACTTATCTTGATTTCTTTTTGCTCATAATATCCTTACTGTATTCTTTTAAACTTTCGATTTTCGAAATTGATAAACAAGGCATGACTTGATTTATTCAAATTACATAATTACAGAAAAACAGTGTACACCAAAGCAATGTACAGGCTAAAGCAGTCCAAAAAAACATCCAGATGATTATAATGCAATGAGGGCACTGTATATAAACATTTTCACATCATAGCTATGTGGATCAATAAACACAAAGTCTAAT…
comp29637_c0_seq1	835	55	4.99075	65.8683	3.35337	3555	410.906	4257.49	256.135	GCTGAACTCACAGTACATGATCAATTTAATCACAGCTCACACGAACTGTCGCAGTGATCGACAGCTCGTTATCATCGAGGTTTTACTTGTCCGTTAACGTGGACATGTGGTTCGCTTCATAAGACAATCACATGCAGTCACCAATATAAAGTATAACAGCCCTGTACAATTTGGCTCTAAGACTTGCTGTACACCAAGTGTGAAAGTTCAACAGTGAGCGTTTCGCAGATATTTTCAAACTTGTGAATTTTCGATTATCGTGATGGCTGCGAAATTCCTCCTGCTGACAATTTGTGGGGTGACGTTATTGGCGCTGACAACACACGTTGCGGCGTTTTGTGACGGGGTGGACATGGGTCTGTACAACGGTCACTGTTACACTGTGTTCACGGGGGAAAG…	sp|P16112|PGCA_HUMAN_Aggrecan_core_protein_OS=Homo_sapiens_GN=ACAN_PE=1_SV=2	31.78	129	71	5	362	739	2212	2326	5e-13	72.8	GO:0001501,GO:0005201,GO:0005515,GO:0005540,GO:0005576,GO:0005576,GO:0005576,GO:0005576,GO:0005576,GO:0005576,GO:0005578,GO:0005578,GO:0005796,GO:0005796,GO:0005796,GO:0005796,GO:0005796,GO:0005796,GO:0005796,GO:0005796,GO:0005975,GO:0006508,GO:0007155,GO:0018146,GO:0022617,GO:0030198,GO:0030203,GO:0030246,GO:0030246,GO:0042339,GO:0042340,GO:0043202,GO:0043202,GO:0044281,GO:0046872,GO:0031012	skeletal system development,extracellular matrix structural constituent,protein binding,hyaluronic acid binding,extracellular region,extracellular region,extracellular region,extracellular region,extracellular region,extracellular region,proteinaceous extracellular matrix,proteinaceous extracellular matrix,Golgi lumen,Golgi lumen,Golgi lumen,Golgi lumen,Golgi lumen,Golgi lumen,Golgi lumen,Golgi l…
comp32692_c0_seq1	527	2377	304.169	4510.44	229.627	2921	410.673	5542.69	333.454	TGGGGCCAGAATGTGGGCCGTTTCTGCGGGTTACGGGCCTGGTCCGGGAAGTAGTCGGCGTACATCTCATGGGTCATCTGTTCCAATGGAGGGACCGACGAGATCTTGTCCAGCAACAGCTTGGCTTCATCAATGGCTTGTCTCAGCTGGCCGATATATTCCTGGGATTTCACCATCGCGTCTTTCTCCTGCTGAGCGATCTGACCAGCGACATTGTCCTTATCCTGGGGGTAAGGCACCGACAGAGCCTGGTAACTTTTTTCAAACTGATCTACCAGGCCGGGGGTCGCGACCTTGCTGCGATAAAAGGCGAAGTCAATCTTTGGCAGGTTCTCGGGGTGACGGTGAACTCTGGAGACGAACACGTCAGACCTAGCCTTGAAGGCCCTGAAGGCATCC…	sp|Q24251|ATP5H_DROME_ATP_synthase_subunit_d,_mitochondrial_OS=Drosophila_melanogaster_GN=ATPsyn-d_PE=2_SV=2	45.22	157	84	1	473	3	1	155	1e-39	139	GO:0000276,GO:0005739,GO:0005739,GO:0005739,GO:0005739,GO:0005743,GO:0005743,GO:0005811,GO:0005811,GO:0005875,GO:0006810,GO:0006811,GO:0015078,GO:0015986,GO:0015992,GO:0016020,GO:0045263	mitochondrial proton-transporting ATP synthase complex, coupling factor F(o),mitochondrion,mitochondrion,mitochondrion,mitochondrion,mitochondrial inner membrane,mitochondrial inner membrane,lipid particle,lipid particle,microtubule associated complex,transport,ion transport,hydrogen ion transmembrane transporter activity,ATP synthesis coupled proton transport,proton transport,membrane,proton-tra…
comp25879_c0_seq3	2558	35424	752.919	13848.3	705.021	17769	410.667	6946.44	417.905	TTTTTTTTTTGTTGGTTAATTCATATTTATTATAACATGAAAAATGTGATCTGAATCAAGTAGAAAAAAATCTGCATGATCAAACTGGACAACATGAAACATTCTGTTTGAAACATCTATCTGAAAATGATTTTTTTAAAATGAATGAGAATAAGTTGTGAACACGAAACGATGAAAAAGAACTTTTGAAATTCATACGACAGTCAATTCTCTGTTACAATATCACAAGTGTTTTTGGCACAGCACTTAGTCGACTTCTTCCATCCGCGATGCATCCTCATCGTCTCCCTCCAGAGCGGGCATCTCCTCAGACGTGGCGGTGTCCTCGACGACTGGAGTCTCACCATCGTCTTCGATACCAAGACCCAGCTTGATCATTCTGTGAATCCTGTTTGCGTG…	sp|P82995|HS90A_RAT_Heat_shock_protein_HSP_90-alpha_OS=Rattus_norvegicus_GN=Hsp90aa1_PE=1_SV=3	82.81	448	72	3	1587	250	289	733	0	700	GO:0000166,GO:0001764,GO:0002134,GO:0002135,GO:0003009,GO:0003729,GO:0005515,GO:0005515,GO:0005524,GO:0005524,GO:0005524,GO:0005525,GO:0005737,GO:0005737,GO:0005737,GO:0005829,GO:0005886,GO:0005886,GO:0006457,GO:0006457,GO:0006950,GO:0009408,GO:0009651,GO:0009986,GO:0010592,GO:0010659,GO:0016020,GO:0016323,GO:0016324,GO:0017098,GO:0019901,GO:0019903,GO:0019903,GO:0030235,GO:0030911,GO:0031012,GO:…	nucleotide binding,neuron migration,UTP binding,CTP binding,skeletal muscle contraction,mRNA binding,protein binding,protein binding,ATP binding,ATP binding,ATP binding,GTP binding,cytoplasm,cytoplasm,cytoplasm,cytosol,plasma membrane,plasma membrane,protein folding,protein folding,response to stress,response to heat,response to salt stress,cell surface,positive regulation of lamellipodium assemb…
comp29195_c0_seq1	862	5	0.451817	5.80046	0.295303	3888	410.45	4510.44	271.353	GTAAAATCTATTTTATTATTACTTTTTGATCGTTGCAACGGGTGTCTCAAGTTGGGGTTCAGAGCAAATCTTTTTTTGTTAACGAAATCCGACACGGTTAGGAACATTGGATGTTTCCGTATCGAACTTTCCAGCGTCTGTCCTCGTGGGGGTTGGAGTGGTAACTGTAGAACCCTAGAAAGTACTGGGAGGTGTAGTAGTTGATTGGTTGGTCAAAGTCATTGAGATAACTCGTATATCGGGAGCTGCTCGTGGTACATCTCTTGGTGCTTGAGGTGCAACACTTGAAAGACCAGACTCTGTCTTCATTTCCATTGTGATGGTAGCTCTCTACGCCCGACAGCAGATATCCATTTCCACAAGCGAAGTCCAGCAGACCATCATAGTGGTTTACGTCCC…	sp|Q01528|HAAF_LIMPO_Hemagglutinin/amebocyte_aggregation_factor_OS=Limulus_polyphemus_PE=1_SV=1	36.24	149	89	3	559	119	22	166	2e-19	87.8	GO:0005576,GO:0005576	extracellular region,extracellular region
comp34368_c0_seq3	616	0	0	0	0	2890	409.147	4691.56	282.249	TTTTTTTTTTGCAGCTTTAATTGTTTAATACCATGCATTTGACATTGAAAAGCATATTTTGCGAGAATCTGATACACAGGTGATGTTTAGCTGCTAAGGTGAAGCTCCTGTGAACTCAAGCATTTCAACGACTCACACAAGATGGGTTCTCTCCGTTAATGAGGTCGTTTTTGTGGACAGTTGATTTTGATGGCTCTGTATCCGCCACTACACTTGTATCGGCGGCTTTGCCTGAGGTCACATCGCCGATAGCCCCACCATCCATCCGTGCAACTCTTGTAGTATATGTTGTACGCCACTTTGTACATGCAAGGGTCATGGAGTCTGATGTAGCAATTGCGGGGCATCATATGTATACCAGCGAGTCCACCACTATCATCTTCCTGCTCTCCCCCGCCG…
comp28829_c0_seq2	597	14607	444.84	24467.3	1245.64	9668	406.569	16194.3	974.267	ATCTTACATAGGCTTTCTTTTCCACAATGCATATATCAACGTTTTAGTTTAGATGATTCCAATCTTGCTGGCAACATCCAATGCGTCATAGTCAGGAGCTAATCTTACATAGGCTTTCTTTTCCCCATCAGGCCTGATGAGTGTGTTGACTTTGGAAACATCAATCTCGTAGAGTTTCTTCACCGCCTGTTTGATTTGAGGTTTGTTGGAACGTTTGTCGACAATGAACACCAGAGTGTTGTTGTCCTCAATCTTCTTCATGGCCGACTCGGTGGTCAACGGAAATTTGACAATTTTGTATTTGTCAAGCCTTGGGCGCCTGGGTACACTGCGGCGTGGATATCTTGGCTGGCGGGGGGTTTTCAGCGTCTTAGGTAACCGGAAGTGTACAGATGTTCG…	sp|P62752|RL23A_RAT_60S_ribosomal_protein_L23a_OS=Rattus_norvegicus_GN=Rpl23a_PE=2_SV=1	79.84	129	26	0	438	52	28	156	3e-55	179	GO:0000166,GO:0003674,GO:0003723,GO:0003735,GO:0005622,GO:0005634,GO:0005634,GO:0005840,GO:0005840,GO:0006412,GO:0008150,GO:0008283,GO:0019843,GO:0022625,GO:0030529,GO:0044822,GO:0070062,GO:0031932	nucleotide binding,molecular_function,RNA binding,structural constituent of ribosome,intracellular,nucleus,nucleus,ribosome,ribosome,translation,biological_process,cell proliferation,rRNA binding,cytosolic large ribosomal subunit,ribonucleoprotein complex,poly(A) RNA binding,extracellular vesicular exosome,TORC2 complex
comp29524_c0_seq1	800	75	6.03787	93.75	4.77283	5599	406.548	6998.75	421.052	GAAGCTGTGAAGTGCACATTTCTCTCTGTGACTCCCTGGGACACTGTGGTAACACCTACAATACAGATACCCTCTGTCACTCTCCCATGGACGACACGAGTGCAACGTGCGCACGTGTGCACTCAGGTATAGGACAATCTTGGTAGAACGCAATATATGGCCAGTTGTGACTGAAACCAATTTACGGACAACAGATTAAATATCACCAAGAACGAGTTGCTTTCGTCGGACAGCATATCGTCAAAGATGAGTCTCTTTTGGAGCATTCTGCTGATTAGCGGCCTGTTTGGCGGCACCTTGGCACAAGAAGAACCCTGCACACCTGGTGAGATATGTTGCGAGTCCTGTCAGTCATACCAGCAATGTCAGCAGGACCAGACCTTCCTACAGATTGACTGT…
comp29482_c0_seq1	641	0	0	0	0	3179	404.33	4959.44	298.365	ATCCTCTTGAACTGACAAACTTGGCGAGAAAACAAATTTGACATGTTCGCTATAGACAGCAGCATGACTCGGTGGTTCATCCTTGTCGTGGTGTGCTTCCTACCGGCAGTGTTGGCGTTTCCCGGCATCAACAACCATTGCTTGCAATGTATTTGTGAGGCGGAAGGCTGTGAAAGCCAAGTGGGCAAGTGTAGCTGGGCTTTGGATGAGCTGAGATGTGGTCCGTTCAGGATCACACGATCCTACTGGTGTGACGCCTGGGACAAACCGGCGGGAAAGTGCGCTTCGTTTGATAAAGAGTTTCGGAAGTGTACCAAGCAGATGAAGTGTTCCGCCAACACCGTCAGGAAGTACGTGAACAAGTACGGTGTCCAGTGTACGCGGGGACGGAGGCCGACC…	sp|Q1XG90|LYS2_CRAVI_Lysozyme_2_OS=Crassostrea_virginica_GN=lysoz2_PE=1_SV=1	31.62	136	77	6	76	471	3	126	3e-16	76.6	GO:0003796,GO:0003796,GO:0003796,GO:0003824,GO:0005576,GO:0005576,GO:0008152,GO:0008152,GO:0016787,GO:0016798,GO:0019835,GO:0019835,GO:0042742,GO:0042742	lysozyme activity,lysozyme activity,lysozyme activity,catalytic activity,extracellular region,extracellular region,metabolic process,metabolic process,hydrolase activity,hydrolase activity, acting on glycosyl bonds,cytolysis,cytolysis,defense response to bacterium,defense response to bacterium
comp33475_c0_seq2	1096	24305	785.336	22176.1	1128.99	11972	400.776	10923.4	657.161	GTGCTCTTCCGATCTGGCCTGTCAGCCCCCAGCCGCTGCTACTTGGATCTGGTGACATTTATCGAGCAAAATGGCCAAACGTAGAGGACGTCCCGTTGGAGGGTTTGTGAAGGTTGTTAAAAACAAGCAATACTTCAAGCGATACCAAGTCAAGTTCAAGAGGAGGAGAGAGGGCAAGACTGACTACTTCGCCCGTAAACGCCTCACCGTTCAGGACAAGAACAAGTACAACACACCCAAATATCGCATGATTGTTCGATTCACCAACAAAGACATTGTCTGTCAGGTAGCGTACGCCAAGATTGAGGGAGACGTGATCATTTGCAGCGCTTATGCCCACGAGCTTCCTCGCTATGGCCTCAAGGTCGGGTTGACGAACTACGCCAGCGCCTACTGTGT…	sp|P09895|RL5_RAT_60S_ribosomal_protein_L5_OS=Rattus_norvegicus_GN=Rpl5_PE=1_SV=3	72.85	291	79	0	101	973	2	292	9e-159	454	GO:0003723,GO:0003735,GO:0003735,GO:0005515,GO:0005622,GO:0005634,GO:0005730,GO:0005737,GO:0005737,GO:0005840,GO:0005840,GO:0005840,GO:0006412,GO:0008097,GO:0008097,GO:0010922,GO:0017101,GO:0019843,GO:0030529,GO:0030529,GO:0071241	RNA binding,structural constituent of ribosome,structural constituent of ribosome,protein binding,intracellular,nucleus,nucleolus,cytoplasm,cytoplasm,ribosome,ribosome,ribosome,translation,5S rRNA binding,5S rRNA binding,positive regulation of phosphatase activity,aminoacyl-tRNA synthetase multienzyme complex,rRNA binding,ribonucleoprotein complex,ribonucleoprotein complex,cellular response to in…
comp39168_c0_seq10	1982	66	2.27066	33.2997	1.69529	9967	400.207	5028.76	302.535	TCTTTTTTTTTGACAGAAACGTTGTAATTTTATTTAACTTTATGTATTTTTCATGGCTACTCTCCTTAGGGTTCCCGTGTCTCAGCGAGCCCTTGAGTTCGACATCCACAAGTCTACAGGTTGACAGGGACCACCACGTCCTGGCCCTTGGTCAGGGTGAAGCTAGACGTCTGTATCACTTCCCCACTGTGGATGACAGTCACGTTGTAGTCGCCATGGTGACCTCGGAACTGGAAGCTTTCTGATCGATCGGTCGGTGTCAGGGTCTGATGGGTCTCCCACTGACCCTTGACGAGGCTGTTCCACATCAGACCGGCTTCGTTCGGCTGAGCGTCTTCGCCTTCTAGGAGCGTGGCCGTCGGGTCTAGTACGTTTTGGTCCGAGAGAGACCAGTAAACA…	sp|P36917|XYNA_THESA_Endo-1,4-beta-xylanase_A_OS=Thermoanaerobacter_saccharolyticum_GN=xynA_PE=1_SV=1	23.19	496	301	18	1718	315	225	668	7e-21	101	GO:0000272,GO:0004553,GO:0005975,GO:0005975,GO:0008152,GO:0016052,GO:0016787,GO:0016798,GO:0016798,GO:0030246,GO:0031176,GO:0045493,GO:0045493	polysaccharide catabolic process,hydrolase activity, hydrolyzing O-glycosyl compounds,carbohydrate metabolic process,carbohydrate metabolic process,metabolic process,carbohydrate catabolic process,hydrolase activity,hydrolase activity, acting on glycosyl bonds,hydrolase activity, acting on glycosyl bonds,carbohydrate binding,endo-1,4-beta-xylanase activity,xylan catabolic process,xylan catabolic …
comp42188_c0_seq22	417	4296	676.576	10302.2	524.485	2351	399.406	5637.89	339.181	AAACACGTCCCCCGGGCCGTCTTTGTAGATCTGGAGCCCACCGTAGTTGACGAGGTCCGTACCGGCACCTACCGCCAACTGTTCCACCCCGAGCAGCTCATCACTGGTAAGGAGGATGCCGCCAACAACTACGCCCGTGGTCACTACACCGTCGGCAAGGAGCTCATTGACTTGGTCCTGGACAGGATCAGGAAGCTGGCTGACCAGTGCACCGGGCTCCAGGGCTTCCTCATCTTCCACAGCTTTGGTGGTGGTACCGGCTCCGGCTTCACCTCCCTGCTCATGGAGAGGCTCAGTGTCGACTACGGCAAGAAGTCCAAGCTGGAGTTCTCCATCTACCCCGCTCCCCAGGTGTCCACAGCTGTCGTGGAGCCCTACAACTCCATCCTGACCACCCAC…	sp|Q2HJ86|TBA1D_BOVIN_Tubulin_alpha-1D_chain_OS=Bos_taurus_GN=TUBA1D_PE=1_SV=1	98.56	139	2	0	1	417	60	198	5e-81	252	GO:0000166,GO:0003924,GO:0005200,GO:0005525,GO:0005525,GO:0005737,GO:0005856,GO:0005856,GO:0005874,GO:0005874,GO:0006184,GO:0007017,GO:0043234,GO:0051258	nucleotide binding,GTPase activity,structural constituent of cytoskeleton,GTP binding,GTP binding,cytoplasm,cytoskeleton,cytoskeleton,microtubule,microtubule,GTP catabolic process,microtubule-based process,protein complex,protein polymerization
comp36844_c0_seq1	1794	442	18.684	246.377	12.5431	7748	395.532	4318.84	259.826	ACTGAACGTTCATGGTGAACTGCGGGTCCAAAAGTCCATGTTTTGGACGTTACGGTTATCGCGATGTTACTACTTAATGACTGCTATATAAGTGTGTAGTCAGCTATCTACGCATACACACAACAGAGCCGCTATGGCCGCCAGAATACAGACGTTGGTGGGCCATTTGAGGCCGGGAAATGATCTGAGCTTGAGTGAGACCTCTGGACTCCAGACTCACGCCCCGGCCTCCCAGCCTTTCCGCTTCACAGCCGGCGACGGCGTGCTGACGCCGGAACAGCGCCAGTTCTACGAAGAGAATGGCTTTCTGCTCATCAAGAACTGTGTCTCCAAGGAGGCCCTGGATGGATACAGAGTCTACTTTGAGAAGATATGCGATGGTGAGATCTACGTGCCGGC…	sp|P57093|PAHX_RAT_Phytanoyl-CoA_dioxygenase,_peroxisomal_OS=Rattus_norvegicus_GN=Phyh_PE=1_SV=2	58.04	336	132	4	140	1135	8	338	7e-137	409	GO:0001561,GO:0001561,GO:0001561,GO:0003824,GO:0005739,GO:0005777,GO:0005777,GO:0005777,GO:0005777,GO:0005777,GO:0006631,GO:0006720,GO:0016491,GO:0031418,GO:0046872,GO:0048037,GO:0048244,GO:0048244,GO:0048244,GO:0051213,GO:0055114,GO:0097089	fatty acid alpha-oxidation,fatty acid alpha-oxidation,fatty acid alpha-oxidation,catalytic activity,mitochondrion,peroxisome,peroxisome,peroxisome,peroxisome,peroxisome,fatty acid metabolic process,isoprenoid metabolic process,oxidoreductase activity,L-ascorbic acid binding,metal ion binding,cofactor binding,phytanoyl-CoA dioxygenase activity,phytanoyl-CoA dioxygenase activity,phytanoyl-CoA dioxy…
comp38947_c0_seq1	1722	49	1.643	28.4553	1.44866	10714	391.773	6221.84	374.312	TTTTTTTTTAATTATGAGTGGATCCAAAATCACTTTATTCAATAAAAAGAACATTTTATAACCGAGTTCTGATATTTCCCAGCTTGAATTGGACGTTACGAAATCATGGAACTTTCTCTTCGATCCAAAATGTGTTTGTGCCATGGCACTAACTGCTCAGCCCATACAGCCTGACAAAAATTTAAGAATTAATTATTTTTAAGGAGCTTTTATTTATTTGAACAGAATTCGCCACCAATCTATGAGGCAGGCAGGATGAAGGTGATCAGAGAGCGACTCGGCAGGTTCTCATAGTAGTAGTAGTAGCCGTCTAGGACCACCTCGAACGTTTGGGTCGTGGCATCCCAGCCAGCGTTCAGGATCTGTACCACGACGGATCCGTCCGTGTTCATGAAGGCT…	sp|Q7M4T0|NEG1_NEUCR_Endo-1,6-beta-D-glucanase_OS=Neurospora_crassa_(strain_ATCC_24698_/_74-OR23-1A_/_CBS_708.71_/_DSM_1257_/_FGSC_987)_GN=neg-1_PE=1_SV=2	32	475	284	18	1598	243	20	478	4e-53	193	GO:0004348,GO:0005576,GO:0005576,GO:0005975,GO:0006665,GO:0008152,GO:0016787,GO:0016798,GO:0046557	glucosylceramidase activity,extracellular region,extracellular region,carbohydrate metabolic process,sphingolipid metabolic process,metabolic process,hydrolase activity,hydrolase activity, acting on glycosyl bonds,glucan endo-1,6-beta-glucosidase activity
comp41338_c1_seq3	1437	25	1.23382	17.3974	0.885703	6424	387.89	4470.42	268.945	ATGCATCGGAAGCAGACGATCATGATGGGACTTGGCGGTCTTCTGGTTTTCTTGGCTCTTTCGTTTACAGGGGTGTCCGCTCAGGCAGAAGTTGCGTTTTCTGGAGTGAGGACAACAGATCAAAACCCGGGCTCTCAGGATGACCCCGTGACCTTTGACCACATCGACACCAACCTTGGAGACGCTTTTGACGGCACCACGTTCACGGTCCCCGTGGCGGGTCTCTACCTGTTCACGTTCTCTGCAACTTCTGATGAAGTGACGCTCCACTTGAAGGTCAACGGGGTGATCAAGCGATCGACAGAATTTGATGACCGGTACTTTGGTTATGTTGAGAACATTGTTTCCAACTCTGTGATTCTTGAACTGACCGTCGGTGACAATGTTGGCATCTTTTTG…	sp|Q8R066|C1QT4_MOUSE_Complement_C1q_tumor_necrosis_factor-related_protein_4_OS=Mus_musculus_GN=C1qtnf4_PE=2_SV=1	28.76	306	189	10	493	1365	29	320	7e-12	70.1	GO:0003674,GO:0005125,GO:0005575,GO:0005576,GO:0005576,GO:0005615,GO:0008150	molecular_function,cytokine activity,cellular_component,extracellular region,extracellular region,extracellular space,biological_process
comp41338_c1_seq4	299	1	0.430527	3.34448	0.170268	832	384.948	2782.61	167.405	GCGGTTGGAACCATCATGATGCGTCAACATATCTTTGTATTTTTGGCTCTCTGGGCTACAGGGACGTCCGCCCAGTCGCGCGTGGCGTTCTCGGGCGTGCAGACCGTAGACCAATCTTTCGACGGCCCAGTGACCTTTGACCGCATTGACGCCAACCTTGGAGACGCCTTTGATGGCACCACGTTCACGGTCCCCGTGGCGGGTCTCTACCTGTTCACATTCTCGGCAACTTCTGATGAAGTAACTCTCCATTTGAAGGTCAACGGCGTGATCAAGCGATCGACAGAATTTGATGACCG
comp35984_c0_seq2	1469	25350	1328.01	17256.6	878.539	6474	379.907	4407.08	265.135	CGATCTCGGGAAGCACTGCAATTCCCCCCTTTGGCTCCGGAACAATAATCTCAGGCAGGCGAGGGGCCCCGCTTCCCCCCAAGTATTAATCTAGTCTCCCCCGTCTTCAGGATCTCTCTTCCGGATCATTCCAGAGGCAACCACCAGATCTTCCTTCCTTCCTTCCCTCTCTTGAAACGAGTCCGTCACTCAGCCAGACAGCCACGAAGCAGGCCAGACGCCAGACGAGCCGAGCTCCTCAGTCAGTCAGTCTTAACAGGACTAGCTTCCTTAGCCATCCCGAGTTGAAGTTTCTAATCTTCCATAGTCAACATGAGTCGTGCCAGGAAAGCCGGTGATGCCGCCGCCACAGAGAAGAAGCTCGAAATGAAATATGACGAGGATGACGCCCTGGGCACA…	sp|Q5R6R2|TAGL3_PONAB_Transgelin-3_OS=Pongo_abelii_GN=TAGLN3_PE=2_SV=1	31.94	144	88	4	316	747	3	136	4e-12	69.3
comp33207_c0_seq2	262	1344	504.035	5129.77	261.158	870	378.32	3320.61	199.771	GATGGGCAATGCCTGCTGGGAGCTGTACTGCCTGGAGCACGGCATCCAGCCCGACGGCCAGATGCCCAGCGACAAGACGATCGGAGGCGGAGACGACTCGTTCAACACGTTCTTCAGCGAGACCGGCGCCGGCAAACACGTGCCCCGGGCCGTCTTTGTCGACCTGGAGCCAACCGTAGTCGATGAGGTCCGTACCGGCACCTACCGTCAGCTGTTCCACCCCGAACAGCTGATTACTGGCAAGGAGGATGCCGCCAACAAC	sp|P41383|TBA2_PATVU_Tubulin_alpha-2/alpha-4_chain_OS=Patella_vulgata_GN=TUB2_PE=2_SV=1	100	87	0	0	2	262	16	102	3e-57	187	GO:0000166,GO:0003924,GO:0005200,GO:0005525,GO:0005525,GO:0005737,GO:0005856,GO:0005856,GO:0005874,GO:0005874,GO:0006184,GO:0007017,GO:0043234,GO:0051258	nucleotide binding,GTPase activity,structural constituent of cytoskeleton,GTP binding,GTP binding,cytoplasm,cytoskeleton,cytoskeleton,microtubule,microtubule,GTP catabolic process,microtubule-based process,protein complex,protein polymerization
comp39267_c0_seq1	371	95	0.000696	256.065	13.0363	2286	377.742	6161.73	370.696	AACCACGACAACAGCATCAAGAGTCACAAACTGACGGAGAAACCACACAATGACGGCTCCAGGAGGGCCACAATGATGCGCCTGATGCAAGAACAAGCGGACATCTACGCCAAATGCATGAGCGAGGGAACATGTCCGGAGTACGAGAACCAAGGAATTGACACTTTCGCACCATGCAGTGGAGGCCTGGCCAGAACATCAACTGCCTCCTTCCCTTGCGAGCTCATCGACCACTTGTCCTTCGTACCGATCGCCGATCTTTACCCAGACCCAACCGTTGGCGGAACGCCTCAAACCAACGACATCTGGGGCTGGGTGGATCCCCTGAGTCAGGACGAATACGCTATCGTGGGGATGACAGACGGGACCTC
comp33889_c0_seq3	1889	11637	411.478	6160.4	313.627	7919	377.431	4192.17	252.205	TTTAAGGTTAGTAATTTATTTTGCACCAATTTTGTCAAATTGAATGCACGTTAGAAAAAAAAGAATCTCGGAAAAACAGGAAAATAGAAAACAGGAAATTTTTAATTATATTCACGTCATGATAAGACAAAAATGTAACATTCACACAATTTCATACGCCATCCATATTACACAGTCAAACCAATATATCAGAAATATCAGAGGTTCCAGATGCATACCATATTGGCTTTAAAAGTACTTAACCCAAAAATATAAAGACAGTCAGTGGCCGCAGTTCTAAACAAACGACGTCACTTTTTTTCAAAAACAAAGCTACACTTGACTGACAATTAAACACCCGATTGACAATTATAAATTAAAAGAAAAAAAAACTTGCAAATTAATTGCTTGGACAAATGT…	sp|P62154|CALM_LOCMI_Calmodulin_OS=Locusta_migratoria_PE=1_SV=2	99.33	149	1	0	1362	916	1	149	7e-95	295	GO:0005509,GO:0046872	calcium ion binding,metal ion binding
comp23739_c0_seq1	650	1454	155.207	2236.92	113.882	2993	375.868	4604.62	277.019	TGCTCTTCCGATCTACCAGACAGTCGTACAGACCACCCACTCGGACTCTCAGAGAACACGAACCATGAAGGGCTCACTCTTGCCGGTTTGCCTGGCCGCCTGCGTCCTTGCTCTGGTCACGGCCGATGAGACCGTCCGACGATTTCGCGGAGACTTCTCGGGTCTAAAGCCAGTTCCCGGGGGTCTGGCCGCCCCGTACAGGAACGACCTCCGACAGCTGTACGTCAACCGTGTGGCCGAGAAGACGGGCAGCAGCTCGGGGACGGCGCGCTACTACGGCGTGCCCGGGGCTGGCGCCCAGTACTACCATGGGTACGGCGGGCCGGCCTACGATCTCGGCTATGTGGCCGCCTACCCCGCCTACCCCGCACGGTACCCGTACGTCTACTGAGTCAGCAG…
comp42498_c0_seq1	2329	826	22.0314	354.659	18.0557	12058	375.354	5177.33	311.474	AGAGAATGTTACATGTAGATATAATGGTAAAAATATGAAACCGTAACTTATTAATTACTATAGCATTACATAATTCTTTGTCTCTTTACATAATCAAGATAATCTTCACAGGAGCCATAGCACCAACTACAGGGTGTATATAAACGAGAGACCAAGCACGTTGTTGAGATATGTGTACTTGTCTGCATGTATTCACGATAAGGAAAGAAAACTCGGATCGCTCGCATACGCTGACTGGGATTCAGGAAAAAATTCCGAATATCATTCTGACTGTAGAAAAAAAGTTCCCAGACTAATATCATCTGATCTGATCGAGCAAGCTGACAATCTGATCTAAGTTTTCTGTTCGATAAAGGGACGTTGAAGTGCCCCAAGTAGATCGACGTACGTGCCTAGGTC…	sp|P05124|KCRB_CANFA_Creatine_kinase_B-type_OS=Canis_familiaris_GN=CKB_PE=1_SV=1	63.37	374	136	1	771	1889	5	378	2e-169	500	GO:0000166,GO:0003824,GO:0004111,GO:0005524,GO:0005737,GO:0005737,GO:0005739,GO:0007420,GO:0016301,GO:0016301,GO:0016310,GO:0016740,GO:0016772,GO:0030644	nucleotide binding,catalytic activity,creatine kinase activity,ATP binding,cytoplasm,cytoplasm,mitochondrion,brain development,kinase activity,kinase activity,phosphorylation,transferase activity,transferase activity, transferring phosphorus-containing groups,cellular chloride ion homeostasis
comp29881_c0_seq1	1409	12	0.450765	8.51668	0.433586	8612	372.852	6112.14	367.713	ATAAACTGTTGGGTATCTCCTTCGATTAATTTCCTCTTTTCAAAAGGACCTGCCTTGTTTCTGGGGATATTAACGGTATATCCTTTTCCATCAGTGTAAAATGATGCCTGTTCTGAGAAGTGGGTTTGGCGTCCTTGTGATGTCTATCGTCATCACGTCACCGTGTCTGGGCCAACAATTCCTCCAAGTGAGTGGGTCGGACCTCGTCTACAACGGCGAGAAGGTCTTCTTGTCCGGAATGAACATCGCCTGGCAGGACTTCGGCATGGACTTCGGAGACGGACGTTATGATTGTTGCACTGGGAGCACGCTGGAGGAGTACATTCGGGACATCAAGGCAGCCGGCGGCAACTCTCTAAGGATCTGGATCCACTGTGACGGACGCATGACGCCTAAGTT…	sp|Q8WPJ2|MANA_MYTED_Mannan_endo-1,4-beta-mannosidase_OS=Mytilus_edulis_PE=1_SV=1	43.79	354	189	4	173	1228	16	361	3e-97	304	GO:0004553,GO:0005575,GO:0005975,GO:0008152,GO:0016787,GO:0016798,GO:0016985,GO:0016985,GO:0046355	hydrolase activity, hydrolyzing O-glycosyl compounds,cellular_component,carbohydrate metabolic process,metabolic process,hydrolase activity,hydrolase activity, acting on glycosyl bonds,mannan endo-1,4-beta-mannosidase activity,mannan endo-1,4-beta-mannosidase activity,mannan catabolic process
comp28413_c0_seq1	1370	6330	336.288	4620.44	235.227	6208	371.83	4531.39	272.613	CAATTTGATAAGGAGAGGCTTTCTCTATATTTCTCTCTCGTACGTATGTTATTCTCTCATTCACAATATTGTGGTGTGTTTTGAAGTATAAGAAATCAAACAATTTTTCCCCATGATATCTATTTCAGCAACGATTGACTTGGACAAAAATTTTCTCAAATATTCCAATGTTTTATTATCTATTGTTCCTCACCGTTATCAACCACACAGTAAAGAGTGAAAAAAACAGCTTTGTTTTAACAACAATAAATCACACCACAGAGAATCTTTCTCCTAACTTAGCTAGATTTTCACGTTCAACTGGAGTCCATGATGGCACTGTGACTGTTCATATTTGTTCTTAATCCAATCAAGAAAAGAGACAAATATAAAGACACTCCGCATTCGAAAAGGTGTGCT…	sp|O01666|ATPG_DROME_ATP_synthase_subunit_gamma,_mitochondrial_OS=Drosophila_melanogaster_GN=ATPsyn-gamma_PE=2_SV=2	65.73	286	95	2	1315	461	13	296	9e-118	353	GO:0005739,GO:0005739,GO:0005739,GO:0005743,GO:0005743,GO:0005811,GO:0005811,GO:0006754,GO:0006810,GO:0006811,GO:0006909,GO:0015986,GO:0015992,GO:0016020,GO:0045261,GO:0045261,GO:0046933,GO:0046961	mitochondrion,mitochondrion,mitochondrion,mitochondrial inner membrane,mitochondrial inner membrane,lipid particle,lipid particle,ATP biosynthetic process,transport,ion transport,phagocytosis,ATP synthesis coupled proton transport,proton transport,membrane,proton-transporting ATP synthase complex, catalytic core F(1),proton-transporting ATP synthase complex, catalytic core F(1),proton-transportin…
comp33754_c0_seq1	1782	6032	384.383	3384.96	172.329	4365	371.099	2449.49	147.364	TTTTTTTTTTCAAAATTGATTATTTATTGCAGTGACCTACAAAATATGGCATAGAACAAAAAAATATTTGGCAACAAAACAGAAGAGAAAAAAAAATATACAAGCACTTGAATGGACCAGTAGTGTTATCAATTTTTATGTCTGCAACATACATGATGCTGTAACTAATTGCTCTTCACGTCATGTTCACACACACAATATAGCAATAAGCAAAGACGCTGGACTGAAAGTAGCACACAACTTCTTCCAACAAAATATTACTTTATTAAACTGTTGTACTACACAATAATTATCTCCTAGCGACCGAGAAGTGATGAATGATTCTTTTCGTTTGTGAACAAGATAATTTTTGGGTTTTCTTGCAACTTCTCTGGATTAATCAAAATAGATATAAGCACC…	sp|Q9LQ81|ADF10_ARATH_Actin-depolymerizing_factor_10_OS=Arabidopsis_thaliana_GN=ADF10_PE=2_SV=1	39.37	127	71	3	1689	1309	3	123	2e-25	107	GO:0003779,GO:0003779,GO:0005622,GO:0008150,GO:0010054,GO:0015629,GO:0030042	actin binding,actin binding,intracellular,biological_process,trichoblast differentiation,actin cytoskeleton,actin filament depolymerization
comp35456_c0_seq1	588	18	0.521182	30.6122	1.55848	6637	369.648	11287.4	679.063	GTGTGCTCTTCCGATCTGTTCGGACGCCTACTGCGGGAGTGCACCGTTCTCAGAGATTGAGGTGGACAGTGTCGTCAATGGTTACATCACGTCGATCCCCAACCTCCAGCTGTACGTTGCTATGCACAGCTACGGTAACTGGTGGATGACTCCCTGGGCCTACCAAGCCGTACCGCCGTCCGACCACGACGCAACGATGGCTGTTTGTAACAATGTCGCCAGTGCGATACAGAGTGTCAACGGACAAGTTTTTGATTGCGGAACCATTGCATCTTTCGTAGGTGTGACATCAGGATCTAGTGTGGACTTCATCAAGACCAACATGGGAGTGCCCTTGAACTTTGCTCCCGAGCTGAGAGGAAATGACTTCGTCGTGGACCCGAGACAGATCGTCCCGGC…	sp|P04069|CBPB_ASTFL_Carboxypeptidase_B_OS=Astacus_fluviatilis_PE=1_SV=1	33.09	139	90	2	17	424	153	291	4e-20	89.7	GO:0004180,GO:0004181,GO:0005576,GO:0005576,GO:0006508,GO:0006508,GO:0008233,GO:0008237,GO:0008270,GO:0016787,GO:0046872	carboxypeptidase activity,metallocarboxypeptidase activity,extracellular region,extracellular region,proteolysis,proteolysis,peptidase activity,metallopeptidase activity,zinc ion binding,hydrolase activity,metal ion binding
comp36615_c0_seq1	2047	15977	473.086	7805.08	397.358	10595	368.56	5175.87	311.386	GCTCTTCCGATCTCGAGTGAACCAAGTCAACAAGCAGATGAAAACAGCAACCAGTCTCGCGGCAGAAGCTGGTTGTATGTCGACTGTGAAATTGTTGTTGCGACGTGGTGGTCAATTGAGCATTTCCGCAGGCGAAAAAGCTTTGTTTCACTTTGTAGAAAAGGACGACCTTGACGTGGTGGGGTTATTGCTGAAACAATTGGACGTTAACCAAATCATGGACCAGCAAAACAAACGCACCTTACTGCATCACACGCTCTTAAAATCATCTGTGGAAATGACGTCACTATTCCTAGATCACAACGCGGATATCAATATGGCATGTAGCTTTGATGGCACCACTCCACTTCATTTGGCTTGTAAGCGCTTGCCCGAAATGGAATGTGTCTTGAATCGCCT…	sp|Q0PXV9|RL17_DIACI_60S_ribosomal_protein_L17_OS=Diaphorina_citri_GN=RpL17_PE=2_SV=1	77.5	160	36	0	1487	1966	1	160	5e-82	264	GO:0003735,GO:0005622,GO:0005840,GO:0005840,GO:0006412,GO:0015934,GO:0030529	structural constituent of ribosome,intracellular,ribosome,ribosome,translation,large ribosomal subunit,ribonucleoprotein complex
comp36844_c1_seq2	1218	58	2.84526	47.619	2.4243	7130	363.814	5853.86	352.174	GCTATTTTGACGTCGTTCAGTGCGCTTTATTTTAATCAGGGGAAGGATGAGACAATCCTGTTTCATAGGGAATTCGACACAAACATGTTGACATGACTGTGTTGAATGTCTCCCAGAAAAGGTCGTTCGCCAGTTTTATAGACCTAAACCTGAGTTTCATAACTTTGAACTCAATGTGATCAACATGTTTTAATTGCATGGGCTTATAATACATCATATTTATTGGCATTCCATCTAATGTCAGTCTCCTATTGGATCAGTCATTAGAAGACCTCGTCGATGGCCGAAGTCGTTCTGTTGACGAGCTTGGAAGAGACCCAGACGTTGATGTTAGGATCAGCCACGTCGGTGTAGACCCCGGGGTAGCCGTTAGCACACCTCTGCTCGTACGAGGCGATG…	sp|P49275|DERF3_DERFA_Mite_allergen_Der_f_3_OS=Dermatophagoides_farinae_GN=DERF3_PE=1_SV=2	30	260	161	9	1079	306	16	256	3e-31	124	GO:0003824,GO:0004252,GO:0005576,GO:0005576,GO:0006508,GO:0006508,GO:0008233,GO:0008236,GO:0016787	catalytic activity,serine-type endopeptidase activity,extracellular region,extracellular region,proteolysis,proteolysis,peptidase activity,serine-type peptidase activity,hydrolase activity
comp25938_c0_seq1	581	1793	297.246	3086.06	157.112	1614	360.268	2777.97	167.126	TTTTTTTTTTAAATTTTCAACAGTTTATTTTATTCTGCTTTACAATGTGGAAAACAATACAATCAATAATGATGGGTGTTGACTTAAACCAAGTTTCTGAAACCAGCCATGTTGTTATGTTCAGATGATGATCCCAGCCAACCTACAATCAGGTTAACGTTCTTGTGAGGCTTGCAAGACAGTTAATGATGACTATCACCATGGTGACCATTTGATGCAGATATTCCGAAAGCTTTATCGACAGCGATTGTTATTGCCATGGCAATGAGTGCTGTTTTCATGCCTCGTCCTATCATCATTCGGGCTGATCCTACAAATCCTGGCCATTGCTTGTACCTCCATGCTTCATTTCTTAACCAGGGGTCCTTCAGTCCTTTAAGCGCCAGCTGATTTCGGGTC…
comp40824_c0_seq3	386	8	0	20.7254	1.05513	1656	359.972	4290.16	258.1	CGATCTACATAATATTGCTTTCTTTGTCGTTATTATTCATAAAATAATTTCTTTGGTCGTTGATGCTGAGTTATCAGGAAGATTCCATTTGTTTGGGTCGTTTGGTCTCTTTGAAGCCTTCACGTTGTCTTGGCAGTGTTACCTAATGGTAGCAAAGGACGTCTCCGGTCCAGACCCTCCACTTGCGGTCCTTGCGAAGGCTATCGTAATAGCTGTACAGGCCGGTGATGTAATTGGAGGCCGAATAACTCATGGGGCCCCAGCATTCATTGATGTAGCCGGTATAGCCGATACTCTCGTGCTGGCAAGAGTTGTACCCAGTAGGCTGGCAACACTGAAAGCTCCAGATCCGGTCCCAGTAAGCACTGTTGTAAGTGCTGGACACA
comp33858_c0_seq1	2278	18325	657.958	8044.34	409.539	7612	359.667	3341.53	201.03	CATGACGACAAAACGTGTGTTATTGCGAAAGCAGGTGCCCGCTTTCCTAGAGATCGGAGATCGCAGATTGGGGAATTTTGGTCCCAGACGGCACCTGGTGCCTGAGCCAAACGTCAAGATAGAGTCCAAGGCCAACACGAGTGAAATTAACGTGGCGAACACGGAGTTTCCCATACTAACATTTGATCAAGATCTATCATCATGTCTCAGCACTGCAGCGATGGATACCGAAGCAAATATGGATTCCCAGCTGCTGTTTTACGACATTCCTCACAGTGGAGCGGACGGGATTGTTAATATCAAACCCGTATCCACCACTAGCAGGCAAGATAGTTTCGCATTCAGTGACTTTGAACTTGATCCTAGCTTGGAAACCAGCCACAATATACAAGATTTGAT…	sp|P53567|CEBPG_HUMAN_CCAAT/enhancer-binding_protein_gamma_OS=Homo_sapiens_GN=CEBPG_PE=2_SV=1	60.98	82	29	1	776	1021	44	122	2e-20	94	GO:0001077,GO:0001889,GO:0001889,GO:0003677,GO:0003677,GO:0003677,GO:0003677,GO:0003690,GO:0003700,GO:0005515,GO:0005634,GO:0005634,GO:0005634,GO:0005634,GO:0005654,GO:0006351,GO:0006355,GO:0006355,GO:0006357,GO:0006357,GO:0006955,GO:0006955,GO:0008134,GO:0016071,GO:0030183,GO:0030183,GO:0042267,GO:0042267,GO:0043353,GO:0043353,GO:0043388,GO:0043433,GO:0043433,GO:0043565,GO:0043565,GO:0045078,GO:…	RNA polymerase II core promoter proximal region sequence-specific DNA binding transcription factor activity involved in positive regulation of transcription,liver development,liver development,DNA binding,DNA binding,DNA binding,DNA binding,double-stranded DNA binding,sequence-specific DNA binding transcription factor activity,protein binding,nucleus,nucleus,nucleus,nucleus,nucleoplasm,transcript…
comp23251_c0_seq1	886	5671	455.088	6400.68	325.86	4164	354.143	4699.77	282.743	GTGGGCTCAATAGTTTAATACACTTAATTTTCATACTATAAATCCTAAGGTAAATTTCAGACTAAGCCAGCATTTAACTGAAGTTGTCCCATCTAACAGCAAAGCAATGAAATTATGTTTCTTTATAAAACAATGGTGTTGACAGTCATGTCCAAACTTGTCATCTCTTTATCAAAATCTCTGGTTTCAATCTTCTTTCAACCACATCTGCTCGATGGAGAATGTTCTGAATTTCATGCTGACGTTCCAACAGAAAAGCTTCCTAAGAGACAAGTGTTTAGTGGATGTCATACACGTCCTGGAGAGCCAGCTCTGGTTTGTCGTAGCCAAGCTGCTCGGGCGTGTCGATACCTAGTTCCTCCAGAGTTGGCGAGATCTGCGTCACCAGATATGGCCAGA…	sp|Q94514|COX5A_DROME_Cytochrome_c_oxidase_subunit_5A,_mitochondrial_OS=Drosophila_melanogaster_GN=CoVa_PE=1_SV=2	58.27	139	58	0	703	287	10	148	1e-46	159	GO:0004129,GO:0005739,GO:0005739,GO:0005739,GO:0005743,GO:0005743,GO:0005743,GO:0005811,GO:0005811,GO:0007406,GO:0016020,GO:0045787,GO:0046872,GO:1902600	cytochrome-c oxidase activity,mitochondrion,mitochondrion,mitochondrion,mitochondrial inner membrane,mitochondrial inner membrane,mitochondrial inner membrane,lipid particle,lipid particle,negative regulation of neuroblast proliferation,membrane,positive regulation of cell cycle,metal ion binding,hydrogen ion transmembrane transport
comp42090_c0_seq2	5853	110947	1013.68	18955.6	965.033	41538	354.03	7096.87	426.955	CGATCTGTGTAACTTGTGATAGTAATCAGCACGTTTTATTTCAATGAATATGTTTTGTATTTTCATGGTCATGTCTTTAGTAAGTACACGACAACATAGACTACATCCGGTGTGGGGGGAGGAGTGTCCTCTGAAGTAGTGTGGACAATAATGACAAACAAAACAAAGTCACAAGAGGGTGGCACGTATTGGGGGGGAAACGGAAGAGTATTTTCTCATCATTACGAGTTACGTCTACTTACCGTCACAGCTCAAACTCAAAGTGGCTTTTTTTCAATTTTTTTCTGGACGTTTTTTTCTCATCCCATTTTTTTTTCTCATGTCAATTTTCGTTTTTTCTCCCCACAATGCATTTGTACAAGTTAATATTAATAATAATAATAATAACGATCCTTATAT…	sp|O96064|MYSP_MYTGA_Paramyosin_OS=Mytilus_galloprovincialis_PE=2_SV=1	54.72	848	382	2	5348	2808	7	853	0	821	GO:0003774,GO:0005737,GO:0008152,GO:0016459,GO:0016459,GO:0030016,GO:0032982	motor activity,cytoplasm,metabolic process,myosin complex,myosin complex,myofibril,myosin filament
comp40356_c0_seq8	316	1	0.359793	3.16456	0.161108	980	352.453	3101.27	186.575	GTTCATTTCAATAACATTTTCATTCAGATCAGTAACGTTAGTTGAGAAGAACGGAGGTTGGAGCTAAGAAAGGTACGAGAAAGAATCCTGGGCCAGCACAAAGAATTTCACCATCTGACCATGGCGCTTTTGAAGCATTCCTCCTATCCGATTTGTGTAGTCATGTTAATCGTGTCAAGTTCTATTGCGCTGGTCGGCTGTAGTACTAGCACAGCCTCTGCAATCACTTCCCCCACACCTGTCCCTACACCTGCCCCTGGAAGCACGCCTGCCCCTGGAAGCACGCCTGCCCCTGGAAGCACGCCTGCCCCTGGAA
comp36588_c0_seq8	1937	38269	1.23952	19756.8	1005.83	25590	352.366	13211.2	794.797	TTTTTTTTTTATCGTGGCAAATAAAAATTATTTATTGCATCGTCAAAACCGCCAACATACTTTGAACATAAATCTACATTTTCACCGGGAAATGTTTACAAGCAGGAAAAAAAATTATTGGGTAAAAATTCAAGTGTTGGAGCAAAAACGTCTTACACCTCAACTCAATTTTCCCGTTACAATAGATAGAATTATAAATAATTGCATAAAATAATTTGTCTGAAGAAAAAACAAAAAGAAAAATATGCATACCAATGAAAAATACCTTCATAAATCATAACGGTTTCCTATAATGATTACTCTGAGCTGTATGCAACATTTATTTATATTTCTGTTTCAGCAAGAATGGAGTGTCATAGCGTTGTGTCATAACGAATGCGTGTTTGAAGTGCATCATAG…	sp|P19351|TNNT_DROME_Troponin_T,_skeletal_muscle_OS=Drosophila_melanogaster_GN=up_PE=1_SV=3	39.68	126	66	2	1225	848	171	286	8e-16	83.6	GO:0005509,GO:0005861,GO:0005865,GO:0006874,GO:0006937,GO:0007005,GO:0007498,GO:0030239,GO:0030239,GO:0030239,GO:0030240,GO:0045214,GO:0046716,GO:0046716,GO:0046716,GO:0048644	calcium ion binding,troponin complex,striated muscle thin filament,cellular calcium ion homeostasis,regulation of muscle contraction,mitochondrion organization,mesoderm development,myofibril assembly,myofibril assembly,myofibril assembly,skeletal muscle thin filament assembly,sarcomere organization,muscle cell cellular homeostasis,muscle cell cellular homeostasis,muscle cell cellular homeostasis,…
comp10516_c0_seq1	871	5188	497.145	5956.37	303.24	3195	351.208	3668.2	220.683	GCTTCACTTGACATGGTGGTGTCGTCTACAATCAGATAATAGTGAATGTGAATAACTATGTGGTTGGTTTCCAGGTCACTGATACAGACGGTGAAGCAGGTGCTTGTGACGTCATGCCATCAGTGCACTCACGTGGTTCGTCTAGCCGGTTGGAGGATCGGTGGCCGGCCGGCGCTTTGATCGTTCTTTTCCCTGTTGGACATTCCGGCGCTTACATGGTTGCAACGTTTCTTGCAATTGTTTCGCAGTTTTCAAGTGAAGTCATGGCCAACCAAGAAAGATCCTTCATTATGATTAAACCCGATGGTGTCCATCGTGGTATCGTGGGCGAAATCATCAAGAGATTCGAGCAGAAAGGATTTAAATTGGTCTCCATGAAATTCATGTGGGCTTCAGAAG…	sp|P08879|NDKA_DROME_Nucleoside_diphosphate_kinase_OS=Drosophila_melanogaster_GN=awd_PE=1_SV=3	72.85	151	41	0	267	719	3	153	4e-79	243	GO:0000166,GO:0000287,GO:0004550,GO:0004550,GO:0004550,GO:0004550,GO:0004550,GO:0004550,GO:0004550,GO:0004550,GO:0005524,GO:0005524,GO:0005524,GO:0005525,GO:0005737,GO:0005737,GO:0005856,GO:0005856,GO:0005874,GO:0005874,GO:0005875,GO:0005880,GO:0005886,GO:0006165,GO:0006165,GO:0006165,GO:0006183,GO:0006183,GO:0006228,GO:0006228,GO:0006241,GO:0006241,GO:0006468,GO:0006468,GO:0007017,GO:0007067,GO:…	nucleotide binding,magnesium ion binding,nucleoside diphosphate kinase activity,nucleoside diphosphate kinase activity,nucleoside diphosphate kinase activity,nucleoside diphosphate kinase activity,nucleoside diphosphate kinase activity,nucleoside diphosphate kinase activity,nucleoside diphosphate kinase activity,nucleoside diphosphate kinase activity,ATP binding,ATP binding,ATP binding,GTP bindin…
comp39685_c0_seq2	2808	20	0.538625	7.12251	0.362608	11397	350.888	4058.76	244.179	TTTTTTTTTTTCATTGCTATAAATAGATTTATTAATATGAGTACTTTGGAATGAAAATCAGCTTCAATATTGTTCATATTCTCACAACTGACCTGTTACTAAAATGGTGAAATGTTCTGGTACTCCACGAAAAGAAATCCACCATGAAAAAGGACAATGATTACATCAGTGGGTTGAAAAACTATTTACACCCACGAGCAAAACTCAATTTCATAATCATAATTTTTCTACGTATTCATAGCAAAGAGTGCTTACGACGAACAACAGGATTGGATTACCAGTATTATTTGTGTCTGTACCAATTCCTTACAAATAAAAGCATGTAAAAGTAGTTTTGTTAATGGGTGCACACGAATACTTTTTCAACCCAGTGCATAAACATTGTAATAGGCTTGAACC…	sp|P12790|CP2B9_MOUSE_Cytochrome_P450_2B9_OS=Mus_musculus_GN=Cyp2b9_PE=2_SV=1	27.25	477	304	15	2491	1136	30	488	1e-44	173	GO:0004497,GO:0004497,GO:0005506,GO:0005737,GO:0005783,GO:0005789,GO:0006805,GO:0008392,GO:0008395,GO:0016020,GO:0016491,GO:0016705,GO:0016712,GO:0016712,GO:0019373,GO:0019825,GO:0020037,GO:0020037,GO:0031090,GO:0035634,GO:0042738,GO:0043231,GO:0043231,GO:0046872,GO:0055114,GO:0055114,GO:0055114,GO:0070330	monooxygenase activity,monooxygenase activity,iron ion binding,cytoplasm,endoplasmic reticulum,endoplasmic reticulum membrane,xenobiotic metabolic process,arachidonic acid epoxygenase activity,steroid hydroxylase activity,membrane,oxidoreductase activity,oxidoreductase activity, acting on paired donors, with incorporation or reduction of molecular oxygen,oxidoreductase activity, acting on paired …
comp39780_c0_seq1	786	15	1.28946	19.084	0.971569	5829	345.244	7416.03	446.156	GGCTGTTATTGGTTCCCCTCCCTGATCAATAACTTCTAGGTAGATGAAAGGAGATCCAACTAAGCCATCATATACTACTTCCATGTCGCCTGGCCACATGTGCTTACCAGTGTCAACGCGGAATCCTGCCACCCCCCAGTCTACCAATTTCTGTAGGTATGATCGGGTCATGTCTCGCACATAGGTGGTGCTCAGTCTGAGATCCCTCAAGCCCTCCAGACGACAATTTCTCACTTCGTTCACGTCCTGGTAGTCATGGATGTTCATGTCCGGTGAGTCACACATGTCTCTACCGTTGAAGTCGTTTTCGCCATAAGGTACGGCCGGGTAGCTCTGGCCACCGTCATCGCCACCGGCATCATAGGAGCTTCCGGCCGATCCTGTTCCGCTACCACCACC…	sp|P91778|AMY_PECMA_Alpha-amylase_OS=Pecten_maximus_PE=2_SV=1	47.98	248	111	5	711	1	19	259	6e-68	224	GO:0003824,GO:0004556,GO:0005975,GO:0005975,GO:0008152,GO:0016787,GO:0016798,GO:0043169,GO:0046872	catalytic activity,alpha-amylase activity,carbohydrate metabolic process,carbohydrate metabolic process,metabolic process,hydrolase activity,hydrolase activity, acting on glycosyl bonds,cation binding,metal ion binding
comp10185_c0_seq1	521	1	0.167582	1.91939	0.0977163	1639	343.99	3145.87	189.259	ACGTGTGCTCTTCCGATCTGTTGAAAAGCAACATTATTGTAATAGACCAGGTGAAGGTTACTTGGTGGAATAAAGATGAGAAGGACGAGTGTGGTCTTATTGTGCCTAGTGGTGATTTATTTTGCCGTTGATACCGTGGAATGTTGGGGAAACCGCCGAAAAGGCTGTTCATGCTATTGCAGCAGCAAGATGTCTGATTCAAGATCGGTGACGGTGACTTTTGACACCTCGGAAGAAGCCGAGTATTTCAAGTCGCTCATTCTGACCCTAAGGGACAACGAGCTGGATTTGGACGATGTGGATCAATGTATCAGCTTGATGTTGGCTGATGGGGTGAACAACACAGAACACGACGCTTGACTGTTCTCCGGTCAAGTCCGAAGTTATATATACTGTATC…
comp31341_c0_seq2	656	2	0.183537	3.04878	0.155214	1863	343.714	2839.94	170.854	AGTCATACACTGTCATTGCACTATTTTAAAACGTTAATCATCTTACAACGCATATTTAGCTTTATTACACGCGGTTACAACAACTTCAATGAAGGCAACTCTATCAGCGTTGGTGCTATGCGCTTGCCTTACAAGCATCCACGCTCAGGAACAGGAATGTACAGGCGATGAGCAGAGAGGGGCTGGCTGTAGCTCTTACGAACAGTGCGACCAAGGGGAATGGACCCAGGTGGACTGTCCCAGTGGTCAGGCGGTGGAACTGAACGCTGACCCCTATGAGTGTAAAGAAATGGAGAGCGTGTCGGCCCCTTGTAACCAGGTGATGGACTGTACACGCCATATGGACGGCATTTACAACGTCGGACTTGCCATCAACGACATGGAACATTGTGACTTTTT…
comp38331_c0_seq1	1632	17	0.510918	10.4167	0.530315	10407	340.76	6376.84	383.637	TTTTTTTTTTTCCTCTATAATGTAATATTTTTTATTGTAGAATTGAGTGGACTTTCAATTGAGCCAATTTGGAGGTGGAAGTTGAACGAATGAATCGTTTATTTCAGTTCGCCTTGGCACTCTTCGGGCGTGGTACAGTTGGGGAAAGGCAAGATGTCGGGGAGCACCAAACTCTCACTGGTAAAGTGGAACTGTCGGCCGCCGGGAGCAGGGTAGCCCACCTCTATGTGAAACTCTCTGAATCCGAACTCCTCCGGGGCGTCATATGTCTGGGTATAAACCCCATTCGAGCCCTGCAGATCTTCGGAGAACCACTCCACCAAGGTTGGGGTGGGCACGTTAAAACGGGCCAAACGGAAATCTTTGCGACAATCTCCGTTGATGTCGTCGTCGGGTTCA…	sp|Q5XM24|APRA_DICDI_Autocrine_proliferation_repressor_protein_A_OS=Dictyostelium_discoideum_GN=aprA_PE=1_SV=1	31.33	498	306	15	1571	117	5	479	2e-60	213	GO:0005102,GO:0005515,GO:0005576,GO:0005576,GO:0005576,GO:0005576,GO:0005615,GO:0005622,GO:0007049,GO:0008285,GO:0008285,GO:0030435,GO:0031157,GO:0043234,GO:0044351,GO:0016049	receptor binding,protein binding,extracellular region,extracellular region,extracellular region,extracellular region,extracellular space,intracellular,cell cycle,negative regulation of cell proliferation,negative regulation of cell proliferation,sporulation resulting in formation of a cellular spore,regulation of aggregate size involved in sorocarp development,protein complex,macropinocytosis,cel…
comp24970_c0_seq1	1172	1818	222.459	1551.19	78.9716	2103	340.183	1794.37	107.951	TGTGTGTGTGTGTGTGCGCGCGCGTGCTTGCGTGTTCGGAAATTCCTAGTATTTTGTTAACTTTGTTTTGTTGTATTATAATTATACATATATCATGTATATACATACATAAATGCATTCAGCGTCTACTTTCAGTGCGCCTGTTGTTTTATGTATTATATTTTTGTTATTATTCCGCATCGTTAAAAATAATCCGTTGACTTTTTAAAACTTTTTTGTTTATGGTTTATTTTACAATGGCAGCTTGACATGTAAATTTTTGTCGTAGTTTGTGAGCTTTTATTTTGTTATGTGAGTGTACTTATCAACCTTAGGAACATGACAGGAATCAGGAGACCTCCGAATGCTATACGAAAACGTGTGTCTTGCATCGAGAGGGATGTTTTTACGTTATGTCTC…
comp42131_c2_seq15	278	1781	1221.33	6406.47	326.155	377	339.347	1356.12	81.5853	TTGAGAAAATTGATGTAAAGTGTCGAAAGTGCTGATTTCAGCATTAAAATGGCGGGAAACAAGGAAAATCCAAGAAAATAAGGTCAAAGGTCAAATTCAAGGTCATCACTGCATTCAGAGTAGGCCATTTCCTATATGTCCATAATTGATTGTGAAGCTGTAAAGTCGATAATAAGCGAGATATTGCACTATGTTGTTCACCATTGTAAGCATAGGCAATTTTAGCATAGATCGACCCATTTGGGCCAAACTTGGGTCAAAATGACCCACTTTGACCG
comp25567_c0_seq2	998	42	1.85042	42.0842	2.14251	3450	339.079	3456.91	207.972	GTCTCCATACACGTACAGTTGATGTCGTGGCATCTTCTCCTTCACAACCTGTGACTAATCTTGTAAATATTAATTAAATTATTAATTGTCACAAGTATGTCTGTGGAGGAAAAGTTTACCGCCGCCGTGGCCATTATACACGGGATGCCAAGGGAAGGCCCACTGAACCCCCCTGATGAGACGAAGCTAAAATTTTATGGTTTATATAAACAAGCCAAGGAAGGACCCAACGAGAACCCTGAACCATGGAGTATACAGTTTGAAGCCAAGGCTAAATGGGATGCCTGGACAAAACTCGGTGACATGAGCAAGGAGGAGGCCATGAGACAATACGCCGTGGAAATACACAAGATGTTTGCCGACACCACGGAGGAAGAGTTGGAGCAGGCGGATGCCCCG…	sp|Q502L1|ACB5A_DANRE_Acyl-CoA-binding_domain-containing_protein_5A_OS=Danio_rerio_GN=acbd5a_PE=2_SV=1	40.74	108	60	1	106	417	10	117	2e-16	83.2	GO:0000062,GO:0006810,GO:0006914,GO:0008289,GO:0016020,GO:0016020,GO:0016021	fatty-acyl-CoA binding,transport,autophagy,lipid binding,membrane,membrane,integral component of membrane
comp17684_c0_seq2	929	33	2.57836	35.5221	1.80844	3357	338.943	3613.56	217.396	GAGCGATATCACCGTAACGGTAAATGTCATGTAGACTAGTATTACGTTGATCGTTTGAAGAATAAACGTAGATACAAATGTAAATTGTCAATCAGTGAAGCTAGTTTTTAAAGAACTATATTGCTATCGAACGGTTCGGAAAGCAGGAGATCAAAGATGTTTATCCAAGTCCTATGTGCCCTTGGACTTTACGTGACGTTAATTCCGATATTGTGGTCACCTGTCAACTCGCAAATCAACTACTGTGCTGCCGGTAACTCGTGTGCACCGGCAACGCCCTGTGTGGTGGGAACGACTTTCGTGGTCCCCGTCATCGACGTGAAGGCCGATCGCTACCAGGAATGCGTCGCTCCCCAAGAGTGGGACCACGAGAAGAACTGTGGCAGCAAGTTTTACGAT…
comp40331_c0_seq1	3070	197	3.44459	64.1694	3.26688	17267	338.435	5624.43	338.372	TTTTTTTTTGTTGTGAAGAGATTTTATTTTGTGTTCAGATTCCAACAATTTTTTTTGTTGATTTCGATGAGTCATGTAGTTGTCTTGAAATTATTTGCCTAGCTCCATTCCACCGTAAAGGCGCTGTTGAGCGTGACTCCGGCGTTTTGTATGGTGATTTGCTGTGAGACTGGGTCTTGACTCCAGTCTGTGGTACTGTTGCCGTTGATAGTCACAGAGGAGATTGTTCCAGCTCCCACAATGACAAAATCGTCCATCACAAGTTGTCCAGCTCCGGGGTACCCATCGTTAACGATAGACCCTTGCAATGTGCCCGCGCTAACACTGTATGCAGCTTCGAAGTAGTTCCCATTTTCAAAAGTGTCGAGTGATTCTCCATCATCCCAGAAGAGGTCGCCA…	sp|P07768|SUIS_RABIT_Sucrase-isomaltase,_intestinal_OS=Oryctolagus_cuniculus_GN=SI_PE=1_SV=3	45.06	881	462	13	2696	105	56	931	0	781	GO:0003824,GO:0003824,GO:0004553,GO:0004574,GO:0004575,GO:0005886,GO:0005975,GO:0008152,GO:0008152,GO:0016020,GO:0016021,GO:0016324,GO:0016787,GO:0016798,GO:0030246	catalytic activity,catalytic activity,hydrolase activity, hydrolyzing O-glycosyl compounds,oligo-1,6-glucosidase activity,sucrose alpha-glucosidase activity,plasma membrane,carbohydrate metabolic process,metabolic process,metabolic process,membrane,integral component of membrane,apical plasma membrane,hydrolase activity,hydrolase activity, acting on glycosyl bonds,carbohydrate binding
comp31043_c0_seq1	1161	88	10.7258	75.7967	3.85883	1981	338.358	1706.29	102.652	AGCTACCCGTGCCATGTGCCACCCTTGGCCACGCTGAAAGAACTGATCCAGGACAAGGCGCCCCAGACGGAACCGGTGGCAGCACACAACACGAAGAAGGGCAGGAAGAGGGCAAGGAAAGGTCGATTTGGTCGACGAAAAGGACGCAGTTGAACACGCAGTTGTTAAAGTCTCCCTTTTGCACTTGCGTGAAATTCCACTCCATACCCGTGTCATAACGTTCAGGACAAATACATCGTACAGCAAAATTACAAAAGTCCCGCGTGACTTCTTATGATGAGGGTTATGGTGCAATATTGAAATTCGATTATTATTTAAAATAACATGTAGTCTACTTATTTGTATAATAACGCAGCTGAAGAATTGTTAAGAAATACATAAGGTAAAGTGTTTTGTGAA…
comp34231_c0_seq1	1742	15975	609.013	9170.49	466.872	7108	335.704	4080.37	245.479	AGAACAAGAGAGACGCATTTTGAAACCACAGCTGTTACATTACTTTTGACAACGATGGCTTTCTAATTTGGCATTGCGGCAGAGAACCTTTCGGGGTCACCCCCACCTGGCAACCATGGCGATTCAATATGGAAGTACGTACCTCTTAACCATCCCTTCGTTGGAAGAGGAGTCGAGCACGTTTTTGAGCTATTACCACTACGATGATGGAACTGGAAGTTATGGATCTATACGAGGGTCCCGAGCTGTCGCTCTTCGGGGGCGACGAGCTCATCCTGAGGGGGCTGTCTCCCTTGGGACATGAGGGGGACGGCGACCTGTTCCCCGCTGTCACCATGGCAACGGGGGACGGCAAGCAGACAGCAGGGGCTGGGATGCTGGTCAAAGAAGCCTCCCTGT…	sp|Q9Y2D1|ATF5_HUMAN_Cyclic_AMP-dependent_transcription_factor_ATF-5_OS=Homo_sapiens_GN=ATF5_PE=1_SV=4	45.35	86	47	0	1125	1382	193	278	5e-18	88.6	GO:0000977,GO:0001228,GO:0003677,GO:0003700,GO:0003714,GO:0005515,GO:0005515,GO:0005634,GO:0005634,GO:0005634,GO:0005654,GO:0005667,GO:0005737,GO:0005737,GO:0005737,GO:0006351,GO:0006355,GO:0006355,GO:0006357,GO:0006357,GO:0009791,GO:0010468,GO:0021889,GO:0021891,GO:0021988,GO:0031072,GO:0035264,GO:0043066,GO:0043565,GO:0045944,GO:0048712,GO:0050768,GO:1903507	RNA polymerase II regulatory region sequence-specific DNA binding,RNA polymerase II transcription regulatory region sequence-specific DNA binding transcription factor activity involved in positive regulation of transcription,DNA binding,sequence-specific DNA binding transcription factor activity,transcription corepressor activity,protein binding,protein binding,nucleus,nucleus,nucleus,nucleoplasm…
comp36588_c0_seq7	2105	69925	1780.58	33218.5	1691.16	28736	333.625	13651.3	821.277	TTTTTTTTTTAACGTTTTTAAATCAAGCAAACTTTTATTCCAGCTTTATACAGAAAATTATACAAGACAAAATAATTTTTCAAATTTTCGGTGGAAATTTTTTTTCTTGAACAAAAGATTTTGTAAAGCCGAAAAAATACATATATATATTCAATTCCCACAATGCACCAATGGTTGTGTTCTTGGCATGGTTCAAGTGTTTCTAAAAACTATTATCGCTAGTTTCGAATCAATCGATAACTGACGTTTTCCTGAACAAAAAATAAATAAATAAACAAGAGTTCTACAAAGGTCTACACACATGTAAGTTTAACGATAGGGTCACGTGATCGTGAAGGAACCCCCCTTTTGCCTCCAAATCTGGGACATTAATCAATCTTATTAGCCCTCTAAGAAGAA…	sp|P19351|TNNT_DROME_Troponin_T,_skeletal_muscle_OS=Drosophila_melanogaster_GN=up_PE=1_SV=3	39.68	126	66	2	1366	989	171	286	2e-15	82.4	GO:0005509,GO:0005861,GO:0005865,GO:0006874,GO:0006937,GO:0007005,GO:0007498,GO:0030239,GO:0030239,GO:0030239,GO:0030240,GO:0045214,GO:0046716,GO:0046716,GO:0046716,GO:0048644	calcium ion binding,troponin complex,striated muscle thin filament,cellular calcium ion homeostasis,regulation of muscle contraction,mitochondrion organization,mesoderm development,myofibril assembly,myofibril assembly,myofibril assembly,skeletal muscle thin filament assembly,sarcomere organization,muscle cell cellular homeostasis,muscle cell cellular homeostasis,muscle cell cellular homeostasis,…
comp41016_c0_seq1	1737	7	0.112758	4.02994	0.205165	9829	330.79	5658.61	340.428	CTTTAAGTCATTGAATCACGAATCACCAATCATGTCTTGTTGTCACCAGTTTGCTGTTGTTGCTCTGATCCTGACAGCCTGGGCCAGCACGTGTTGTCTGGCCCAGACGGGTCCCGGCGTATCGTGTCTGTGTCTCCAGGAGTTGTACGGGCGAGGTCTGTACGACGTGACGACCATCGTAAACGCCAACGACACCTCGGGACGCTTATACCTCGGAGAACAACGAGGCCTCGTCTGGACCGTGTCTGACGGCGCCGTCTTACCCACACCCTTCCTCAATCTGTCTAGCACAGATCTACTTTTGACTGAGGTTACGGGCCTACTCAACTTTGCCTTCCACCCAAGCTATACCTCAAATGGTCTGATATATGTTCATTATGCGATAAATTCGTCTGTTGA…	sp|Q96JK4|HIPL1_HUMAN_HHIP-like_protein_1_OS=Homo_sapiens_GN=HHIPL1_PE=2_SV=2	39.56	407	221	14	128	1300	184	581	8e-69	243	GO:0003674,GO:0003824,GO:0005044,GO:0005575,GO:0005576,GO:0005576,GO:0005975,GO:0006898,GO:0008150,GO:0016020,GO:0016901,GO:0048038,GO:0055114	molecular_function,catalytic activity,scavenger receptor activity,cellular_component,extracellular region,extracellular region,carbohydrate metabolic process,receptor-mediated endocytosis,biological_process,membrane,oxidoreductase activity, acting on the CH-OH group of donors, quinone or similar compound as acceptor,quinone binding,oxidation-reduction process
comp32230_c0_seq2	317	5872	3990.99	18523.7	943.043	346	330.457	1091.48	65.6648	CGACGCTCTTCCGATCTGGACAATCTTTTATTAATAGAAAGGCCTATACACTATCATTGCAATGACGGCTTGCAAATGAACGATGGTAACATTGAAGAGTGAGCGACCTTTAATTTGTTTGATTTCTTTTAGATGGTACATTGGCTGGTTCTTTTTTTTTTCACACGTGTCATAAATATTTCATATCTTCCTTGATCGATGTCATATTTTGAGGAAGGACAAAGTTGGAAAAATGTCCCCCTTTTTTGGGCTTTTTTTGTTCTTATATTTTGTTCTTGTTTCTTTGGTCTTTTTCTTTCCGTTCGATGGTTTTCAGA
comp32652_c0_seq2	1110	15462	681.054	13929.7	709.166	5686	330.26	5122.52	308.176	TTTTTTTTTTACGCTTGGACGAACAATTTTATTGTGTAGTCAAAAAATACAAAATTTCAAATACAAAATAAAATCGCACAAAATTAACAACTCTTTCTGCCTAAATACCAGCCAATAGGCGATATAACTCTTTCTCATAGGATATTGTTCTTGCAGTCAAGCAATTAAAGATCTAGCTCTCAACAGATCAACGTTTTAAACCCTTTTCTAGCACTTGTTCACTCACTGGTTGTAACATTTTTTTATCACACCTCTCACACTTAGCGCTGCAAACACATCACGTTTTAATTGCTGTAATAAACAAAAGATCACAAAAATAATTTAAGTAGCTTAACACTATCGAAGAACTGACTGAACAGCGACAGTTTAGCAGCACAACACCGCTCTGAATATAATTAA…	sp|Q78P75|DYL2_RAT_Dynein_light_chain_2,_cytoplasmic_OS=Rattus_norvegicus_GN=Dynll2_PE=1_SV=1	96.63	89	3	0	964	698	1	89	6e-55	181	GO:0003774,GO:0005515,GO:0005634,GO:0005737,GO:0005737,GO:0005813,GO:0005856,GO:0005856,GO:0005874,GO:0005875,GO:0006810,GO:0007017,GO:0008039,GO:0008092,GO:0008152,GO:0016020,GO:0016459,GO:0030286	motor activity,protein binding,nucleus,cytoplasm,cytoplasm,centrosome,cytoskeleton,cytoskeleton,microtubule,microtubule associated complex,transport,microtubule-based process,synaptic target recognition,cytoskeletal protein binding,metabolic process,membrane,myosin complex,dynein complex
comp37117_c0_seq1	1286	1	0.046979	0.777605	0.039588	5766	329.847	4483.67	269.742	AGCTGACATTGCCCGTATTAATGATGTCACTGACATTTTTGTGAAGGCTGAAATTGGCTGTTGTCGATCTGCGAACGCCAACGTAATCACTGTTCCACGACTTTGAGATTCAGCACACCTTCTTTGTCCTCCACGACCAGACGCAGGCCGTAGTGCTCTACTCCCGACCACGAGCCAGTCACGGTGCATTGACAACGCCGCGTCCTGTGTCTGAGGGTCATCGTGAAGGGCACGTCTTCGATGGTACGCTTGGACATGATGGCCTTGGCCACAGCGTGGGTGTTAGGTGGGGCAGACACAAGGAATGTTTTTGTCACGTGCTTTGCAACTGCCGTCTCCTCGCCCCAAGTGTGTGTCTCACTCAAACCAAGCTCCAGGGAGGTACCGATTTCTCCTACA…	sp|Q01528|HAAF_LIMPO_Hemagglutinin/amebocyte_aggregation_factor_OS=Limulus_polyphemus_PE=1_SV=1	38.22	157	81	6	1148	690	19	163	4e-23	99.4	GO:0005576,GO:0005576	extracellular region,extracellular region
comp35004_c0_seq1	982	803	18.375	817.719	41.6302	2780	326.948	2830.96	170.313	AGGACAAATTGATGATGAAACATTTCGTTGAATTGTACCCTAGCTGACTATATAATAGCGCCCGTAGCCGCTGAGCGCGGATAAAAGGATCGCTCCCTGCCGTGACTTTGCCAAAAAGTGTCACGTCCTGTTTGGGTGTTGGTGGACTTTAATCAGAGCAAACTTGTGGATTCAACGTGCCTTGTCCAGACCCGCTCTCCGGCTTTTGGTGCATCCGACATCGTACAAAAGAAAACAGAATGGCAATTCAGTCCAAATTGCTTGAAATTTTGCCTGAGGGCTATGGTTATGTCCTTTTGGTATGTACAGACAGCATTTTTGTAAATATGTGGATGGCAATGAATGTTGCTAAAGCCCGTAAGAAGTTCTCGGTTGAGTACCCAAGGATGTACAGTGATG…	sp|Q9CPU4|MGST3_MOUSE_Microsomal_glutathione_S-transferase_3_OS=Mus_musculus_GN=Mgst3_PE=1_SV=1	50	140	67	1	261	671	1	140	2e-34	129	GO:0004364,GO:0004364,GO:0004602,GO:0005635,GO:0005783,GO:0005783,GO:0005789,GO:0008152,GO:0008152,GO:0008152,GO:0016020,GO:0016020,GO:0016021,GO:0016740,GO:0031090,GO:0043231,GO:0055114,GO:0070062	glutathione transferase activity,glutathione transferase activity,glutathione peroxidase activity,nuclear envelope,endoplasmic reticulum,endoplasmic reticulum,endoplasmic reticulum membrane,metabolic process,metabolic process,metabolic process,membrane,membrane,integral component of membrane,transferase activity,organelle membrane,intracellular membrane-bounded organelle,oxidation-reduction proce…
comp34103_c0_seq1	2450	9514	339.519	3883.27	197.698	7178	326.349	2929.8	176.26	AGAGAAGCCAAGCCGGCCAGATATATGCAGTCAGAGAGAGAGGGAATGTTTGGGCTGGAAATATAGCGCTTCCATGGTCAAAACAAGAACATTTCTGAGCCATTCCAAACAGGGAGCTGTCCACGATGTTGTAATCCACAGATTGAGAAAAATCTCCGCTGAAAACAGTTGTTATTTCGCCGTACATAACCGCCTGTTCTTTCGCTGAAATTGGGAAAGCATCATTCTCCATCTTGGTCCAAGAAATAACAATAATATTGTGATCAAACTACTTACTGAATTCTTGCCGGCTGAGACTGCATGATATTTCCATTCCATTACGAGTGCTGTGACTGTGTGTATGAACTATTATAGCATCTAGAAGAATACCTACCTTGGAGTGAAAACTTACCACTGAAA…	sp|Q63073|BTG1_RAT_Protein_BTG1_OS=Rattus_norvegicus_GN=Btg1_PE=2_SV=1	58.12	117	47	2	464	811	11	126	4e-35	136	GO:0005515,GO:0005634,GO:0005634,GO:0005634,GO:0005737,GO:0005737,GO:0006479,GO:0006979,GO:0007283,GO:0007286,GO:0008285,GO:0008285,GO:0019899,GO:0019899,GO:0043434,GO:0045603,GO:0045603,GO:0045663,GO:0045766,GO:0045766,GO:2000271,GO:2000271	protein binding,nucleus,nucleus,nucleus,cytoplasm,cytoplasm,protein methylation,response to oxidative stress,spermatogenesis,spermatid development,negative regulation of cell proliferation,negative regulation of cell proliferation,enzyme binding,enzyme binding,response to peptide hormone,positive regulation of endothelial cell differentiation,positive regulation of endothelial cell differentiatio…
comp37435_c0_seq1	2447	383	8.25341	156.518	7.96837	12100	325.708	4944.83	297.486	AGAGAGAGAGAGAGAGAGTTCAGTTCGTAAATTTATCCGTCCGGTGGTGCGCCCCAGCACAGGGTCATCGCTTTCACTATAATTCCGTTTTAGTGAAGACCAAAAAGTAGCATAATTTGATATAATTATTAAAAATCGGGGTGGAAGTGAAAAAAAAACGGAATGCGGATCTCACGGATAGGATTGTCACTTTTACTGGGCCTTACAGTGTGCCTGTCCGTGGGGGCCCAGGATGGCACGTGCTCGGTGTACTGTGACCTGACACCGGACAGCAGTCGGGATCTGTGCCCGGAGACCATCGAAACGAGACCCGCTAACCGTGTTAACACCACGGCCAACCTTCGTGCCCTGAGGAACACCATGGGCAACACAACTCTGACGGGACAGAATGGCCCAGTG…	sp|O54975|XPP1_RAT_Xaa-Pro_aminopeptidase_1_OS=Rattus_norvegicus_GN=Xpnpep1_PE=1_SV=1	36.99	638	372	14	328	2223	6	619	5e-130	409	GO:0004177,GO:0004177,GO:0004177,GO:0005737,GO:0005737,GO:0005737,GO:0005829,GO:0006508,GO:0006508,GO:0006508,GO:0008233,GO:0008237,GO:0010815,GO:0010815,GO:0016787,GO:0016787,GO:0030145,GO:0030145,GO:0042803,GO:0046872,GO:0070006,GO:0070006,GO:0070062	aminopeptidase activity,aminopeptidase activity,aminopeptidase activity,cytoplasm,cytoplasm,cytoplasm,cytosol,proteolysis,proteolysis,proteolysis,peptidase activity,metallopeptidase activity,bradykinin catabolic process,bradykinin catabolic process,hydrolase activity,hydrolase activity,manganese ion binding,manganese ion binding,protein homodimerization activity,metal ion binding,metalloaminopept…
comp35464_c0_seq1	1463	23	0.934864	15.7211	0.800366	6600	323.787	4511.28	271.403	TTTTTTTTTTTTTATGATTGCATGTAAATTTATTCCAAAGAAACGGTGACATTTTAAGCATTTGTAACTGCTTCTTGGGTCATAGCTATTTTCTCAAACCAGTGTACAGTTGGAGAACAGTAGCAGGTTAGGAGACGTCTCCTGTTCGGGACTGTTGAAAGTGAGTGCGTCTTTCGTCGCCTCTGCTTGCAACCAGGCGTCTACCTCGGCAGGTGTTGGTGGTGTTGACAGCGCACTCTGGTAGCGAGCAATTGCGCCAGTAACGAAGGCTCCGGCCATTGAGGAACCTGATATCACAGCTGTGCCATTATTCAGATAGGTCGATTGGATCGTGACTCCCGGGGCAAAAAGGTCAATACAGCTTCCCCAGTTGCCTGACGATGATGCGACATCACTGAC…	sp|P80146|SEPR_THESR_Extracellular_serine_proteinase_OS=Thermus_sp._(strain_Rt41A)_PE=1_SV=3	41.44	362	187	10	1188	112	69	408	3e-47	174	GO:0004252,GO:0005576,GO:0005576,GO:0006508,GO:0006508,GO:0008233,GO:0008236,GO:0016787	serine-type endopeptidase activity,extracellular region,extracellular region,proteolysis,proteolysis,peptidase activity,serine-type peptidase activity,hydrolase activity
comp41820_c1_seq7	1481	997	15.5486	673.194	34.2724	6984	322.733	4715.73	283.703	ATTACAACCGATGCTACTGTATGCTGGTACCCCGTCACCATGAAGCGTGTGCGATCAGTCAGGTCAGGTGTTTAGGCTACCAGACGTACCGGTACGTGCTCAAATGGGGAACTCTGGGTGGCCACCAAACATCGCTATCATTGTGCTTTTGTAGTATCGTAGACCAGCATCGAGAGCCCTCAACTTGGCCATATCTGTTGCTGACAGAGATACCGAGGCAGCCTTCAGATTTTCTTCCAGTCGTGATTTCTTCGATGACTTCGGAATTATCGCACAGCCTTCCGAGATGAGGAAGGCCAAAAGAACCTGTCCTTTGGGAATCTTCTTGGCTGCGGCGATCTCAGTCACAACAGGGTCCTCTAGAAGCACAGGCTGGTTGGGAACATTGGCGTAGATTCC…	sp|P21300|ALD1_MOUSE_Aldose_reductase-related_protein_1_OS=Mus_musculus_GN=Akr1b7_PE=2_SV=4	40.55	291	162	6	1011	157	12	297	6e-58	200	GO:0004032,GO:0005737,GO:0005737,GO:0005739,GO:0016491,GO:0016491,GO:0044255,GO:0055114,GO:0055114	alditol:NADP+ 1-oxidoreductase activity,cytoplasm,cytoplasm,mitochondrion,oxidoreductase activity,oxidoreductase activity,cellular lipid metabolic process,oxidation-reduction process,oxidation-reduction process
comp41274_c0_seq9	1667	14401	312.101	8638.87	439.807	13694	322.07	8214.76	494.208	GGGGATGAGGGGGGGGGGGGAGAGAGAGAGGAGGGCATCAGCCAAGTGCTGCATGAGCAACCCCATAGATGTGTCTTCTTATTTGCTTTATTTGTATTTTTTTCAGAATTTATTATTATATTTTTGAAATTATATTACAATTGTGAATACTTATCTTGATTTCTTTTTGCTTACTTTTGATTTCTTTTTGATTTCCTTACTGTATTCTTTTAAACTTTCGATTTTCGAAATTGATAAACAAGGCATGACTTGATTTATTCAAATTACATAATTACAGAAAAACAGTGTACACCAAAGCAATGTACAGGCTAAAGCAGTCCAAAAAAACATCCAGATGATTATAATGCAATGAGGGCACTGTATATAAACATTTTCACATCATAGCTATGTGGATCAATA…
comp10621_c0_seq1	1176	0	0	0	0	2830	321.583	2406.46	144.775	GAGAGAGAGAGAGAGAGAGAGCTGGAGACAGACAAGGACAGAACAGCACCACTACGACCGCCCATCGAGTTGAACCTTCGTCTTGGACTTGGTCAATAGAAGGCCAACAGCCCACGGAACATTGTATTTCAAAGAACTACAAAATCAGGATTTTTCCCGCTCCTTGGACCATGGCGGATTCAGAAAGGAAAGTTGTGAGGCGTGAGTCTGACCATGGTGACTCTCGTTGTCGTCCAATCCATTTTCATCAACATGATAATCGTGTGCTTCTGAATATAAGCCATGCCCATGTAGTGAAAGCACATTGTAATGATGCTATGCAGCCTAGTCGGGAAGCTCCGGACAAAACTTTACATGCAATAGTCGGAGACCATAACAAGGGCAACGTCAATTTAGGAG…
comp25168_c0_seq2	573	553	54.5508	965.096	49.1332	2835	320.822	4947.64	297.655	TCAGTGGCAGGGCATGTGCCAGGTTTAACAACAGCTGGTGGGGTGCTTAGTGCAGCCATGCATGAGTGGCCACAGCCGTTGGAACAGCATTTCTCACTGCCAGAGCAATCCGAATCAGCAGAGCACATCTCTGCACAACCTCCAATCATTCCCACTGTGGACGGGCAGTAACCAGGCTTGGGTGATTCAATTGGAGCCATGCAGGCATGACCACATCCGTTTGAGCAGCATTTTTCCTCTCCATTGCAGTCACCATCAGAGCTGCAAGCTTCTGTGCAATGGCCAACCATTCCGTCAGTGGCAGGGCATGTGCCAGGTTTAACAACAGCTGGTGGGGTGCTTAGTGCAGCCATGCATGAGTGGCCACAGCCGTTGGAACAGCATTTCTCACTGCCAGAG…	sp|Q8IUB2|WFDC3_HUMAN_WAP_four-disulfide_core_domain_protein_3_OS=Homo_sapiens_GN=WFDC3_PE=2_SV=1	36.41	184	110	5	572	21	40	216	2e-39	140	GO:0004867,GO:0005576,GO:0005576,GO:0005576,GO:0010466,GO:0010951,GO:0030414,GO:0030414	serine-type endopeptidase inhibitor activity,extracellular region,extracellular region,extracellular region,negative regulation of peptidase activity,negative regulation of endopeptidase activity,peptidase inhibitor activity,peptidase inhibitor activity
comp41065_c0_seq2	2316	10592	422.374	4573.4	232.833	5509	317.602	2378.67	143.103	TGCGCTGCATTTTGATAACAGCACGACATTGTATAATACAAAGGTCTCTTGCCAGGGAGTGGCGACTCAATTTTATGTGACAATAATAAAAAATTAATCATACAAAACAAAAAAAGTAATTCGTGCACACATCGAATGCACATATCAACGGATTATTACTGATCTCTGTGCAGATCTAGTGTTCTAGGCCTTATTGCTAACAAGCAGGACTTCGTGAGATAAAATTTAGTTTTGTCTACCACTTTGCTTGCGTAATATTTCGAGGACCCCGCCCGAACGCGTCTGCCCTTTGAAGAATTAAGTTTCGACACCATCAGCCACAACAACAGCCAGTAATTCAAGATGTCGTCTGCCAGCCAGTCAGCCGCCTCTACCGCCGCGGGAAAGAAGAGCGCTCTG…
comp38009_c1_seq2	1325	1655	106.98	1249.06	63.5897	4155	317.513	3135.85	188.656	AGAGAGAGAGAGAGAGAGCTGTGTCTCTCTGTGTGGTGTGCACAGTCCCTCTCTGCCAGGCCGCACCGTTCACATCACCACACCACATAACATCACCGATCTCATCACCGACAGAATCATGCCTCAGCTGGGTTATTGGTCCATCCGTGGGCTCGCGGCGCCCATCCGGAGCCTTCTGCATTACGCGGGCGAGGAGTACGAGGAAATTCTCTACCATGACAGCAACGTCGACTCGTGGTTTGACAAGAAATTCACGCTCGGTCTGGACTTCCCCAATCTGCCCTACTATTTCGACGGTAACGTCAAGCTGAGCCAAAGTAAGACGATTCTCAGATACGTCGCCAGGAAACACAAACTGGATGGCAGCACAGAGGAGGAGAAGAACTTGGTGGATCTCAT…	sp|P56598|GST29_FASHE_Glutathione_S-transferase_class-mu_26_kDa_isozyme_1_OS=Fasciola_hepatica_PE=1_SV=2	47.91	215	111	1	125	769	4	217	3e-64	212	GO:0004364,GO:0004364,GO:0008152,GO:0016740	glutathione transferase activity,glutathione transferase activity,metabolic process,transferase activity
comp41448_c0_seq9	2194	426	9.75169	194.166	9.88503	9730	317.078	4434.82	266.804	TCTTCCGATCTCTCCAAGTTAAATCACTAAACGAAGATCTTCCCAGAGCGTGGATCTTTATTACCATCTCCCCACCATGAGGTTGCGTGTGTTGTCGTGGCCGTTGGTCCTGGTCGCCTTGGTCTGTACCACGCTAGCCGCCCCGAGAAGGTCGCCTGCACCTCCGAGGTCTTGGGACAGACACCGGTACAACGAGATCCGCCGTGTGCTGAGGGGACACCATCACGACGAGAAGGACGCGGGAACAAACAGACACAAGAGGTGGATACTGGCGGCCGCTAGCTTCGCCGTGGGCCTCGCAAACGCCTACCTGAACGGCCGGATCCGAAGTGTCGGCGCCACTCCGGAGATGACCGACGAGATCCGACACGACCTGCGGGAGACCAGTGGCGCCCTCGA…
comp40293_c2_seq15	765	2	0.19216	2.61438	0.133099	2697	315.826	3525.49	212.097	TTTTTTTTTTTCTTCTTCCAACTTGTTTTTATTATTTACTTCGCTTCTTGACGCAAACACGAAACTGAAATGTGCTACGTCGGGATCATTTGCTGCAAACCACGCAGGCAATCTCCCAGTTATTCCCGTATGGAGGACACGGGAGCGAGCCGCATATTGCCTCGACAGAGAAAAACTTTGATCCTCCTTCATTACTCTCACCAGAAGGAGCGGCTTCGGGAGATTCATCAAGACAAACATACTCCGCCTTGCCGTAGTTTTCATACTGTGCCACCAGATAACCCTTGTACTCGAGCGTCCATCCGGTGTAACACTCCGTCATGGCGGGGATCATCAAGACAACAGAGGCACCTGGTATAAGGCAGACGGCACACAGAGCGTTCTGGTACCTCAGAGGAG…
comp29331_c0_seq2	546	1311	188.723	2401.1	122.24	1474	314.882	2699.63	162.413	ATAAGGGTGGTCTTAAGTATCAGGTTTCACTGCATTCAAATGCATGCACAAAAACAACACTATATGAATCAGACACCCAAAGAATGGATCTAACATTGTTCAATTTATTGAAAACATCTGAGAACTAGTGGTAATAAAACGTAATACAGAGCAGAGGTAAACCAAAGGAAAGTCAAAAGTGATGACTGATGGTGTAGGGCTGATCATGTTGATAGTCCTGTGATATCATGGTGTCCCCCATGCTGATGGAATCAATCTTGGCTATTGGCTCCACTCAATGGTAATTGGTTGATGGTGAAAGAGGTATTTCAAACAGTTCCGACACTCGACACCATTGTTTTCCATCTGGTTAGCCCTCTTCTTCAAAGCTGTCCTTTATGTGCATGTACAATTTCCCTT…	sp|P00130|QCR9_BOVIN_Cytochrome_b-c1_complex_subunit_9_OS=Bos_taurus_GN=UQCR10_PE=1_SV=3	50	56	28	0	523	356	8	63	9e-13	64.7	GO:0005739,GO:0005739,GO:0005740,GO:0005743,GO:0005743,GO:0005743,GO:0005750,GO:0006122,GO:0016020,GO:0055114,GO:0070062,GO:0070469	mitochondrion,mitochondrion,mitochondrial envelope,mitochondrial inner membrane,mitochondrial inner membrane,mitochondrial inner membrane,mitochondrial respiratory chain complex III,mitochondrial electron transport, ubiquinol to cytochrome c,membrane,oxidation-reduction process,extracellular vesicular exosome,respiratory chain
comp36379_c1_seq1	2061	291	13.7495	141.194	7.1882	5347	312.449	2594.37	156.08	CTGGACGCCGGTGGATGACCGTGTCTTTGATGCCGTGACGGTCTTCCGCCCGGAGCTGGAGGAAGAGCCGGCTGCCTGGAGGGGCTGGATCGGGGGTCTGATCGCCCTGGGGGGATGGTCCATCATCGTCGGGATCCTGGGCATGGCAGGCGCCGCTTGTGACGACGACAGGAAGCAACGAAACAGTCTCATCGCCTTCGCTGTCCTGGGCTCCCTGGGCACTATCGGTTGTCTGGTCTTGGGCGGTATAGCCACAGCTGCCTTCGCTACGGAAGATGCCAACACCTACTATGCAACTTTGAACGATAAGATCGACATTTATTACCAGGACCAGCTTCTGGAAAACGACTTCATTTTGGCTTGGAACAGATACCAGATTGAGTATGAATGCTGTGGCGT…
comp42484_c0_seq1	1193	4685	717.113	3927.07	199.928	1423	310.765	1192.79	71.7596	GTTGTACAGCTCTCCAATAAATAAGAGATATTGAGACTTTATTGGTCCATATTTAGCAGCATCAGAGCTATCCGTTCATACCGGCGCAATATCATTATGGGCAGAGGTGGAAACTTTAAAATAAAATGGTGAAATTTAGATGGATAAATAAAAGATAGGAGGGAAAAATAATAGGTAAATTAGAGCTATAGGTAAAAATGACTTTCAAGTTAAATCTATTAATTGGTCATATCGTATTCGGGGGAAAGTAGCTCGTACTCAGAGAAATAAAAAAGCAAATATAAAAGATTTAAGTATAAATCTAATTTGTGGAAAAGCAAAAATTATTGGAGCAGGAGTAAAGAAAACTACAGTAATAATTCTTATAATTAAGATATTTGTGTATTCTGCTATAAAAAT…	sp|Q37546|NU1M_LUMTE_NADH-ubiquinone_oxidoreductase_chain_1_OS=Lumbricus_terrestris_GN=ND1_PE=3_SV=1	54.58	306	137	1	1071	154	1	304	2e-87	274	GO:0005739,GO:0005743,GO:0005743,GO:0008137,GO:0016020,GO:0016020,GO:0016021,GO:0016491,GO:0055114,GO:0055114,GO:0055114,GO:0070469	mitochondrion,mitochondrial inner membrane,mitochondrial inner membrane,NADH dehydrogenase (ubiquinone) activity,membrane,membrane,integral component of membrane,oxidoreductase activity,oxidation-reduction process,oxidation-reduction process,oxidation-reduction process,respiratory chain
comp39267_c0_seq8	452	1	0	2.21239	0.112633	2373	309.084	5250	315.846	ACTGGGAAAATGAGACTTCTTATATTATTCGCCGTCGTTGCGGCAGCTAGCGCCAAGGTTGCACCTCCCAAATGCCACGTGTCCGCATGGGGCGAGTGGAGCGAGTGGAATGCTCCGAACCACGACAAGAGCATCAAGAGTCACCCTGTCGAAGGTAGACCCCACAGTGATGGCTCGATGAGGGCGCTGATGATGAGCAAGATGCAAGAACAAGCTGACATCTACGGCAAGTGTATGAGCGAGGGAACCTGTCCACAGTTCGACATCCAAGGAATCCAGGGTCCTGCGCCTTGCAGTGGAGGTTTGGCTCGCACAACTACAGACTCCTACCCCTGCTCGAACATCGACCTTTTATCCTACGTCCCTAACGCCGATCTTTTCTCTGACGACTCCATTGGA…
comp31860_c0_seq1	649	18652	328.62	28739.6	1463.14	13166	308.769	20286.6	1220.46	GACGCTCTTCCGATCTGCCGCCTATTTTCCCTTCTTCGCCTTCATTTTACGATTGTAGAACTCTAGCTCCTTGCCCTCGAGGATGTAACCGTCGCATCGGCCGGACTGCCCGGGACGAGAGCTGACGCACGCATAAAGCCTGCCGGTCACGAACTGTTCCTCCAGGGAGGGCTCGAGCTTTGCCGTCTTTCGTCGCTCATCATACTTCTTCTGGGTCTTGGCTGAGCGCTTCTTGTTGAAAATGTCCTCTTCGTCGTCAATCTTGGCTCCCTTCTTCCTGCCGAGGGGCTTGGCGTAGTGAGCCTCGTACCACTGACGGAACGGTGTCGCATCCACGACGACGATGCAGTTCTTTACAAGTGTCTTCGTTCTGACCAGCTCATTGTTACTGGCATTGTA…	sp|O76756|RS8_APIME_40S_ribosomal_protein_S8_OS=Apis_mellifera_GN=RpS8_PE=2_SV=2	78.5	200	42	1	645	49	1	200	1e-113	330	GO:0003735,GO:0005622,GO:0005840,GO:0005840,GO:0006412,GO:0030529	structural constituent of ribosome,intracellular,ribosome,ribosome,translation,ribonucleoprotein complex
comp24333_c0_seq1	1484	173	9.16583	116.577	5.93495	5015	308.565	3379.38	203.307	ATCATGTTTACTTCTGATAGGATGTATAAATGATATTGCTGTCGGTGAATGACTTTCGTTTGAGCTTGTGGCCTCTGTGGAGCTGTAAACAACCTGACAGCGAATACATAACAATATTTCAGTCAGTGTGATTCTCGTTTTTGTCTTCTTCGCTGATTCGCAGTGGCCTTAGCAGAGGCTAGAAGTTCCTGACTCTCCTTGGTATCTCCCAAAGTTCTCTGGTTGATTGAATTTCGACAGTTCCATGATGAAGACGACAGGGTTATTTTGGGCCTGCGCGTTTGTGCTCCTTTGTGTGGTCAGCTCACAAGAAGAGCTGCACGCCGAGAGGTACGGAGTTGTGGAACTCGAGGTTGTGGAAATTTCGTTGGACCAATTCCTGCCCATGCAAGAGTCGTT…
comp26888_c0_seq1	554	1931	393.611	3485.56	177.451	1331	307.997	2402.53	144.539	TTTTTTTTTAACGGGAGGATGACTTTATTCACAAACATGTTGCTATAATGGAGACATCGTCATGTGTGAAAAGAACTTGTTGTAAGAAACTACACAACCAGTGTGTATAAAGATAATGTCCTCGACCATTATCTCATAACACACAAAAATAATATTGTCCAATTCTAGATATCAGACAACATGAGTCTGAGAAAGCGTCAAACTGAATTTTTTGTACAAGGGTTCACTGCTCGTGTTCAAAATCTTTTGGGTTCTTTCTGCTGAGCCTGTCATTTTCTTTCTCGCCCCAGTCGTAGATTAAGTAGGCCACAATGAAAGGTGGAGCCACTCGAAACACTTGACCTCTAAATCTCTGGAACATGTTTGGAATACCCTTTGAGAAGAAGCCTCTGAAAGCCT…	sp|Q9CQ69|QCR8_MOUSE_Cytochrome_b-c1_complex_subunit_8_OS=Mus_musculus_GN=Uqcrq_PE=1_SV=3	54.22	83	37	1	475	227	1	82	7e-25	97.8	GO:0003674,GO:0005739,GO:0005739,GO:0005739,GO:0005739,GO:0005739,GO:0005743,GO:0005743,GO:0005743,GO:0008121,GO:0008150,GO:0016020,GO:0021539,GO:0021548,GO:0021680,GO:0021766,GO:0021794,GO:0021854,GO:0021860,GO:0030901,GO:0055114,GO:0070469,GO:1902600	molecular_function,mitochondrion,mitochondrion,mitochondrion,mitochondrion,mitochondrion,mitochondrial inner membrane,mitochondrial inner membrane,mitochondrial inner membrane,ubiquinol-cytochrome-c reductase activity,biological_process,membrane,subthalamus development,pons development,cerebellar Purkinje cell layer development,hippocampus development,thalamus development,hypothalamus development…
comp33706_c0_seq1	1550	8505	475.767	5487.1	279.349	4333	307.529	2795.48	168.179	GGGGTGCGCCGCGCCGTGGGGTGTTGGTGAGTTATAAAACACAAACTGAGTAAACACTGCCTGGTCCCATGGGTCCGCAAATATAAATAGCCAAACTGCCAAAGGCGCGGAAACCACACACACACGGAGAGCAGCCAGCCAGACATTGCGAACACCGCTGCACCAAGTTACACTGTCTGCTTGCTGAGCACTGCATAAATTTATTTGCCAGTACACCGGTCTGGAGTTGTTGTGTTCGCTCGCTTGTACACCGTACCTAACGCAACGTTGGCATTTTGAAACTGCAAGATGAAGACGACACTCGGACTCGCTCTATTCGCTTTTTCCTCCATGCTGATGCTCGCAGAGCGAGCTGAAGCCACCACGACGTGTTACGTGTGTAACAGTAATGACAACGAC…
comp14057_c0_seq1	426	1081	262.983	2537.56	129.188	1030	306.984	2417.84	145.46	ACTATAAACAAAAAACACGCAACATTTCTTTTTTTTCCTGACAACACCAATCTGCTACAAGAACAATTTAGTCCTCATCGTCGGCAGGGATTCCAAGCTCAGCATCTGTCCACTTCGTTCTGTCGGGATAGTCGAAATGTCCTATCACGTGAGCGCCGTCATACCATAAGTGAAAAAACATCCAATACCACATGAGAGCCATGATACCCTCACTCAAAAGCAACACATGACGAGGGTGCTTTGTTCTTGGCTCACGATAAAACCATTCGCTCGAGCCATTTCGTACAAATGTACACCGATGCGTCGCTCTGGGGACCAACTGCTTGGCGACCGGCACCAATCTTGTCAAACCAAACATTTTGGTCTAACAAAATGATGCCAAAATCTGCAGGAAAACGT…	sp|Q0MQC7|NDUB2_PONPY_NADH_dehydrogenase_[ubiquinone]_1_beta_subcomplex_subunit_2,_mitochondrial_OS=Pongo_pygmaeus_GN=NDUFB2_PE=3_SV=1	49.23	65	29	1	253	71	41	105	6e-16	73.6	GO:0005739,GO:0005743,GO:0005743,GO:0005743,GO:0005747,GO:0016020,GO:0055114,GO:0070469	mitochondrion,mitochondrial inner membrane,mitochondrial inner membrane,mitochondrial inner membrane,mitochondrial respiratory chain complex I,membrane,oxidation-reduction process,respiratory chain
comp17546_c0_seq1	1407	28	1.86034	19.9005	1.01314	3347	306.05	2378.82	143.112	TGGAATGTGACCGGAAGACTTCCGGCGCTAGTAGGGTATTCTGCACCCTTGATCTTTCATTGGTCAAATGTGTGGAAATAAAAAAAAAAGGTATTGGACAGACCGACAATCAATCAGTATCTCTGTCTGGTCTAGCAATACTTAGACTGGTCCAAGTAAAAGCATCACCCTCCCAAGTGTTCCACACTCTGACAAATAGAAGCTATCTAGGGGCGTACACCCCAGGCGCCTGGGCTCGAACTTTGTGACAGTGCTAGACATAAACAGGGTTTACACGCGGACCTTGTGCACAGACTTTACCAATAAAGTTCAACGCACTGCAACATTTGCTCACTTCTCGCTCAGAGAGACATCGGACCATTGAAAAGGGAAGTGTTCAGTAGAAGACTTTCGAACAGA…
comp37122_c0_seq2	1391	30	1.1878	21.5672	1.09799	6458	305.203	4642.7	279.31	ATCTGTTGCAGCCAGCGTTGTGACAACACGAGTCGTACATCTCCACAAGGACTGGTCATGAAATGGGTTGTGGTTGTCCTCTGCAGCTGCCTCGTGCAGACCGCGCTGTCCAAAGTCAGTTACGACGGGTACAAAGTTGTGCGGTTCTTCCCTGAAAATGAGCTGGAAATGTCACAGTTTGCGGATTTGGAAAACAAGGTGGACTTCTGGAAGGAACCATCCACGTTGGGGAGACCTGTGGACATCATGTTCAGCCCGGGTCAGGAGAACCTGTTGGCTTCATTAGGGATGCGCCAGAGAACATACGTGGAAGATGTGGGAAAACTGATCCGAGAGACAGAGATAGGAGACAGTGTCGATCCTGTCAGGTCCAGCGCCTACAACACCAGCCGTTACTAC…	sp|P09954|CBPA1_PIG_Carboxypeptidase_A1_OS=Sus_scrofa_GN=CPA1_PE=1_SV=2	34.73	406	237	8	73	1227	4	402	1e-75	249	GO:0004180,GO:0004180,GO:0004181,GO:0005576,GO:0005576,GO:0006508,GO:0006508,GO:0008233,GO:0008237,GO:0008270,GO:0016787,GO:0046872	carboxypeptidase activity,carboxypeptidase activity,metallocarboxypeptidase activity,extracellular region,extracellular region,proteolysis,proteolysis,peptidase activity,metallopeptidase activity,zinc ion binding,hydrolase activity,metal ion binding
comp41065_c0_seq5	2350	10073	382.887	4286.38	218.221	5416	304.728	2304.68	138.652	CTTCAAGCCTGCACAAAAAACCTAAGGCGGATCTGCGCTGCATTTTGATAACAGCACGACACTGTATAATATATCCAAAGGTCTCTTGCCAGGGAGTGGCGACTCAATTCTATGTGACAATATTAAAGAAATAATCACACAAAATAAATCCAAAAATCTAATTCGTGCACACATCGAACGCGCACATCGCTGAAGGATTATTACTGATCTCTGCGCAGATCTAGTGTTCTAGGCCTTATTGCTAACAAGCAGGACTTCGTGAGATAAAATTTAGTTTTGTCTACCACTTCGCTTACGTAATATTTCGGGGACCCCGCCCGAACGCGTCTGTCCTTTGAAGAATTAAGTTTCGAAACCACCAGCCACAACAACAGTCAATAATTCAAGATGTCGTCTGCC…
comp42192_c0_seq14	350	1629	936.164	4654.29	236.951	386	304.007	1102.86	66.3491	CTCAGCCTCAGGGAGCCCAGGCCACGGGGCCTCAGGCTGCTTCTTCCAATCCCCGAGGACCCACCGTGGAGGAGGTCGACTAAACATGCTTGGACTGGACATTAACTGGACATTTAGTGTCGAAAACGAACATTAAAATGAAAATGTGTGATAATCCTTCAAGTTAATCGGAGTTATTGTGTTTCTAGTCACTTGAAGCAATGATTTTTGTGCTTTTACCCGTGTGTATAGACATATCTATGTTTGTTATGGGCTCATTGTAAATACTTTTGCACATTTTGGCCCAAATGTATTAATTTTATGCAAGCATTTAAATGATAATAAACTTTATAAAAATTAAAAAAAAAAAG
comp32513_c0_seq3	266	0	0	0	0	383	296.193	1439.85	86.6229	GTGACATTATAAGTCATGCAATTTCTGTACTTTCGATTTAGGCAGACATAAGAAACATTATAATTAAATGGTGCAGACAACACAGGCGAGCTCTCCGCCATCCTCGTAAGGCGGACAAGGGAGCGGACCACAAATCCCTTCTGCATTCCAGAGACCAGCAGTGACCGGACTCACGGTACCAGAGTTAGCAGTTTCTGGAGTTTGGTCCATACAAATAAACTCCGTCCTGGTGTCAGAATGCATCTGAGCCACCAGGTAGCCGGTGT
comp35070_c0_seq1	1855	32906	1630.36	17739.1	903.101	4544	294.318	2449.6	147.37	ACCTGTACAAAAAGACTTACGCTCGCCTTACCTTATTGCCATTGGCTGGTTTCCCCGCGCGCTGGCTCACTGGTTCGCCTGGAATCGCGAGCCCGGCTAGCCGCGTCCGGCGTTCCTACGATAGTTCGTCTGCTGTTCACATTCCGGCGCCTCTCTCGCTCTTAAAACGGAAGTCGTCTGCTCGGACCGGCGTCAGTACTGTGAGAATCCATCGCGAGGGCAACTTCTGCACGGAACGGCAGCTAACGGCTTCCTACTCTCTTTCCCGTCTAGTATAAGACATCCAGCCATCATCCGCCATGACTAAGTACGTTGGTATCGCCGCTATGTACATGTCCATGCCCATGGCCGCCCAGTCACTACCCATCCTCGGGAGCTGTGTGGTCGAAGACAAGAAGA…
comp40824_c0_seq8	796	61	6.40742	76.6332	3.90141	2301	292.593	2890.7	173.908	TTTTTTTTTTATTTTAGCATTGCATCTTTATTGAACTTCGTTCAAATACATAAGCCAAAAATGGCTCATAATATTGCTTTCTTTGTCATTTTTATTCATCAAATAATTTCTTTGGTCGTCGATGGTGAGTCATCACGAATATTTCATTTGTTTGGGTCGTTTGGGCTCTTTGAAGCCTTCACGTTGTCTTGGCAGTGTTACCTAATGGTAGCAAGAGACGTCTCCGGTCCAGACCCTCCACAGGCGGTCATTGCCATGGGGATCGTAATCGCTGTACAGGCCGATGATGTAATTGGAAGCCGAATAATTTATGGGGGTCCCACAGCTATTGATGTAGTTAGTATAGCCCATACTCGCGTGCTGGCAAAAGAGGTACCCAGTAGGCTTGCAACACTGAAA…	sp|Q01528|HAAF_LIMPO_Hemagglutinin/amebocyte_aggregation_factor_OS=Limulus_polyphemus_PE=1_SV=1	27.98	168	106	5	720	235	5	163	9e-16	76.6	GO:0005576,GO:0005576	extracellular region,extracellular region
comp39909_c0_seq3	2107	20834	148.098	9887.99	503.4	10211	290.665	4846.23	291.554	ACTATAATGCGTCCACAGCTCTTACTAATCTAGTCGCACATGGATATTGTAAACTGAATTGCGAAGAGAACGTTCTAATCCTGTTCTTCACCTGGATAGCGGGGGCTGTTCCGGCTGACGAGGAGGTGGCATGGGATTCGTCCCGGATGATGGGGGAGCAATAAACTGGCTGTGATGCCTGACGGGCTCTATATTTCTATACACTGACCTCGATCCAGAGAAAAACAAACGCGCGCCAGTCTATAAGTAGAAACGCGGAAGGGGATCGTCTGCTATTGGTGCGAGCCTTAGTTTCGAACAAGTATAAATACCGCCTGGTTATCACCGGGAATTTTCATTCTCTTGTCAACGATTGAATCGAAATTCATCACGATCCGGATTCGATCATTTTATGTGATT…	sp|P15845|SM20_SCHMA_20_kDa_calcium-binding_protein_OS=Schistosoma_mansoni_GN=SM20_PE=2_SV=2	47.22	144	75	1	667	1095	10	153	1e-39	147	GO:0005509,GO:0016020,GO:0046872	calcium ion binding,membrane,metal ion binding
comp36581_c0_seq1	953	1932	393.675	2027.28	103.209	1109	289.988	1163.69	70.009	TATTTTCATTTGGCGTACAATTACGGTGTTTATAACAAATAATACAATGATAAGCCTCGCTATCATATCACCGTCAAATCTCGGCTACGGGAGTCCCCCTTTTCTCGTTGTATTAATGTGTGTGAACATACGATACGACGGCAATATAACAACTCTAAACATAGGTACTCAACGATGATCAACTGTGAAAGCACAACGGATAACAAGTATTGAAACAAGAAGGCGAAAAAAGTTCAAGCATTCATTTTAAAAAATCAAAATTAAAATTTTCAAAAATTAAAATTCTTGGTATAGATTATTGTCCAAAGAAAGGTCGATGAAAAATTTGAAGCGAATCCGCGCAGTAGTTTCAGACAAAAAGTTTTTTTAAATTGCTAACGAGGACGACAATGACGATGA…
comp26699_c0_seq1	1093	5	0.393866	4.57457	0.232892	2796	285.782	2558.1	153.898	GATCTGAGGAGCCAAGAAAACACCATTATAGAGGAGCAGAATCATAGCAGATTTGAACGTTAGAAGGAGTCCCGTTCATTTCACTAACACTGATCTACAAAATAACCTTATTTTATTTTATTGTACACATTAAGTCACATTTCGCCGACAATCATGTCTAAGGTGGTCACTCTCTCCGAACTGAACAAACACAACAAAGAAGACGACTGCTGGATCTCCATAGACGACGTGGTCTACGACATCACCAGTTTTCTGGACGACCATCCCGGAGGACCTGAAGTTGTAGTCGCCACAGCAGGCAACTACGCCACGCAGCAATTCGAAGATACCATTCATTCGCCAGAAGCGCGGGAAATGATGAAGGACTTTCGGATTGGAGAGATGGCGCAGTCCGACAGA…	sp|Q9V4N3|CYB5_DROME_Cytochrome_b5_OS=Drosophila_melanogaster_GN=Cyt-b5_PE=2_SV=1	47.13	87	46	0	157	417	6	92	2e-21	92.8	GO:0005783,GO:0005789,GO:0005811,GO:0012505,GO:0016020,GO:0016021,GO:0020037,GO:0031090,GO:0035206,GO:0043231,GO:0045610,GO:0046872,GO:0055114	endoplasmic reticulum,endoplasmic reticulum membrane,lipid particle,endomembrane system,membrane,integral component of membrane,heme binding,organelle membrane,regulation of hemocyte proliferation,intracellular membrane-bounded organelle,regulation of hemocyte differentiation,metal ion binding,oxidation-reduction process
comp41241_c2_seq7	757	142	1.72556	187.583	9.54987	33259	285.138	43935.3	2643.19	CAAATGCCACGTGTCCGCATGGGGTGAGTGGAGCGAGTGGAACGCACCGAACCACGACAACAGCATCAAGAGTTTCCCAGTGACCGAGAAATTCACTGACGGCTCTAAGAGGGCCATGATGATGAAAAGGATGCAAGAACAAGCCGACATCTTTACCAAATGTATGAGTGAGGGAACCTGCCCAGAGTACGACAACAAGCAGATTGACGGATATGCACCATGCGTTGATGGACTGGCTCGTACTCCCACAGCCGACTACCCTTGCTCCAACGTGGACATGTCGTCTTTCATCCCAACGGCTGAGCTTTTCCCTAATCCAACCATTGGAGGAGGAAAAGAAACCAACGACATCTGGGGCTGGACCGACACAGGATTCAACGGGGACGACTACATCATCGT…
comp10942_c0_seq1	1569	5532	277.385	3525.81	179.5	4740	284.309	3021.03	181.749	TTTTTTTTTTTGATGATAAATTACCAATTTATTGGAATTTCAAACCTACAATTGTTAATAATAGAACAGTGGTTATGAATTAGATCCATACACAGAATGGGAAAAAACTAAGGGTGGTATAACATATAAAAAAACAACTGACAAAAGAAAAGGCCCCTTGTCAGAACACCTTACAAGTGAATTAAGTTAGTGACACTACGCTCATGATCAAGTTATCAGATGGCAACTTTCCTGCCACATCTTCCAAGTCATACATTCAAGAACAATTTCATTTAAGAGGATGACACACTGAGTTTACTTTATATCACAAAAAAATAAAGCATTTGAAAAAGAAAAAAAATTCAAACAGATGTTTATGGCAAGGGACCTATGATTTTGCGACAAAGTCCTCTCCCTTTT…	sp|P40926|MDHM_HUMAN_Malate_dehydrogenase,_mitochondrial_OS=Homo_sapiens_GN=MDH2_PE=1_SV=3	66.47	334	112	0	1381	380	1	334	1e-135	403	GO:0003824,GO:0005634,GO:0005654,GO:0005739,GO:0005739,GO:0005739,GO:0005739,GO:0005739,GO:0005739,GO:0005743,GO:0005759,GO:0005759,GO:0005759,GO:0005759,GO:0005886,GO:0005975,GO:0005975,GO:0006006,GO:0006094,GO:0006099,GO:0006099,GO:0006099,GO:0006107,GO:0006108,GO:0006108,GO:0006108,GO:0006475,GO:0006734,GO:0016491,GO:0016491,GO:0016615,GO:0016615,GO:0016616,GO:0030060,GO:0030060,GO:0030060,GO:…	catalytic activity,nucleus,nucleoplasm,mitochondrion,mitochondrion,mitochondrion,mitochondrion,mitochondrion,mitochondrion,mitochondrial inner membrane,mitochondrial matrix,mitochondrial matrix,mitochondrial matrix,mitochondrial matrix,plasma membrane,carbohydrate metabolic process,carbohydrate metabolic process,glucose metabolic process,gluconeogenesis,tricarboxylic acid cycle,tricarboxylic acid…
comp25679_c0_seq2	2723	4221	134.492	1550.13	78.9174	6868	283.307	2522.22	151.739	TTTTTTTTTTTTAAAAATAATAAAATATTTTTTATTCAAACAGTTCACAATTGAGGTTTTATCTTTTCACAAAACTCGAAGAAACACTCACAATGCATCAACTGTTTACATAACACACACGCGACATTTCCAAAATCTCTCTTCACCAACTACTAGATATTTACAGTGAGAAAAAAAATCACATTTGAGCTTTTGAACAAAACACTGGATTAAAAAACTATTTGTGGTTTAACAGAAAAAGCTGTGTTCAAATTTATTCTAAAATACAGAAATATCAAGTGGGATCCAAAATTTACAATTTGTAGTACACTGACATAAGTTTTGGACTTTTTAAAATAAGAACTGTATATATTGTCAGAAATAGTTCTAATAGCTTATAATATCAATACTGCTTTAATG…	sp|Q26636|CATL_SARPE_Cathepsin_L_OS=Sarcophaga_peregrina_PE=1_SV=1	59.62	317	118	5	2448	1522	25	339	4e-128	396	GO:0005764,GO:0005764,GO:0006508,GO:0006508,GO:0007275,GO:0008233,GO:0008234,GO:0008234,GO:0016787,GO:0030154	lysosome,lysosome,proteolysis,proteolysis,multicellular organismal development,peptidase activity,cysteine-type peptidase activity,cysteine-type peptidase activity,hydrolase activity,cell differentiation
comp32336_c0_seq1	2466	5079	152.236	2059.61	104.855	7688	281.717	3117.6	187.558	TAAGCTCCGAGTGAGAAACATACACACACAGGCTGTGGGCCGGGCGTTGTGGGACAAGATTAATACAACATTGGCGTAACCAATCAAGCCATCACCACCTGACACCGATGATGCCGGCACAACAGAACGGTGACTTGATAGAAGAGGATGAGGAAACCTCGTTCTTGTTCACTTCGGAATCCGTTGGAGAAGGACACCCAGATAAAATCTGTGATCAAATCAGTGATGCCGTGTTGGACGCTCATCTGAGACTGGATCCATCCGCTAAAGTAGCATGTGAATCAGCATCGAAGACGGGCATGATCATGCTCTTTGGAGAGATCAGTTCCAAGGCTCATGTGGACTATCAAAGAGTTGTCAGAGATGCCATCAAATACATTGGTTATGATGATTCTGCGA…	sp|Q5R5H1|METK2_PONAB_S-adenosylmethionine_synthase_isoform_type-2_OS=Pongo_abelii_GN=MAT2A_PE=2_SV=1	77.22	395	90	0	111	1295	1	395	0	590	GO:0000166,GO:0004478,GO:0004478,GO:0004478,GO:0005524,GO:0005524,GO:0006556,GO:0006556,GO:0006730,GO:0016740,GO:0046872,GO:0048269	nucleotide binding,methionine adenosyltransferase activity,methionine adenosyltransferase activity,methionine adenosyltransferase activity,ATP binding,ATP binding,S-adenosylmethionine biosynthetic process,S-adenosylmethionine biosynthetic process,one-carbon metabolic process,transferase activity,metal ion binding,methionine adenosyltransferase complex
comp32652_c0_seq1	1292	19862	814.465	15373.1	782.646	6762	280.039	5233.75	314.868	TTTTTTTTTTACGCTTGGACGAACAATTTTATTGTGTAGTCAAAAAATACAAAATTTCAAATACAAAATAAAATCGCACAAAATTAACAACTCTTTCTGCCTAAATACCAGCCAATAGGCGATATAACTCTTTCTCATAGGATATTGTTCTTGCAGTCAAGCAATTAAAGATCTAGCTCTCAACAGATCAACGTTTTAAACCCTTTTCTAGCACTTGTTCACTCACTGGTTGTAACATTTTTTTATCACACCTCTCACACTTAGCGCTGCAAACACATCACGTTTTAATTGCTGTAATAAACAAAAGATCACAAAAATAATTTAAGTAGCTTAACACTATCGAAGAACTGACTGAACAGCGACAGTTTAGCAGCACAACACCGCTCTGAATATAATTAA…	sp|Q78P75|DYL2_RAT_Dynein_light_chain_2,_cytoplasmic_OS=Rattus_norvegicus_GN=Dynll2_PE=1_SV=1	96.63	89	3	0	1146	880	1	89	3e-54	181	GO:0003774,GO:0005515,GO:0005634,GO:0005737,GO:0005737,GO:0005813,GO:0005856,GO:0005856,GO:0005874,GO:0005875,GO:0006810,GO:0007017,GO:0008039,GO:0008092,GO:0008152,GO:0016020,GO:0016459,GO:0030286	motor activity,protein binding,nucleus,cytoplasm,cytoplasm,centrosome,cytoskeleton,cytoskeleton,microtubule,microtubule associated complex,transport,microtubule-based process,synaptic target recognition,cytoskeletal protein binding,metabolic process,membrane,myosin complex,dynein complex
comp35655_c0_seq1	1524	2	0.202565	1.31234	0.0668113	1931	278.303	1267.06	76.2277	GGAGAATGATAATATAGAGACAAAAATAGTTGAAACCCTTGACAGGTTTCTTCAGAATGTCAGCGTTGTGGACGCTACAAAATTTTGATGAAAAGTGGCGTGGCAATGTTCAAAATGACTGTGAAACCAGATTTGTGCATCCATGGTGAAAATTAACATCTTTTCTCATCTAGACAACTGCTGCAAAGACAACAAAAGCAAAAGATGACAAATGCTATGGTTTTAAAGAATTTGTAGAGATATTTTTTTAGCACCCAATGTTTTAACTTTAAAATACATAACATAAAGAATATCCTGACTGAGCGCGTGTCACGTGAAAACCACCAGCACGTTATGTCAATTATTGGTTATCACCACAAACTCAGTCATATATGTCAAGCAAAATATATGATTGTGTAT…
comp22548_c0_seq1	1174	3662	258.834	3119.25	158.802	3061	277.043	2607.33	156.859	GGTCCTGTGGCCGTAGCGCTCAGACAGAAAGAGAGAAAGGTCGACGTCTTGTAGCAAACCATGGCCAGCGCCGTCACCAAAACCGCTCCGGCATGGAAGCAGGCCCTTCAGCGCTGGGCGTATGGCATTTCCTACTTCCCGCAAATAGGTCTGATGCGCGATGACATTCGACACGAGACGCCCGATGTTGAGGAGGCGTTGAGGCGGCTGTCCCGTGACGTCATGGCAGAGAGGTCGTTCCGTATCTCTCGTGCCTTCCAACTCTCCATCCGCAAGGAGATCTTGCCCAGAGACGAGTGGACCAAACTGGAAAACGACGTTTTATATTTGACGCCCCTTGTCGAGGAAGTGAGGAAAGAGCGGGAGGAGCGAGAAGCGTGGAACAAGAAATAACCACAT…	sp|Q9D855|QCR7_MOUSE_Cytochrome_b-c1_complex_subunit_7_OS=Mus_musculus_GN=Uqcrb_PE=1_SV=3	49.07	108	54	1	67	390	5	111	1e-21	93.2	GO:0005739,GO:0005739,GO:0005739,GO:0005739,GO:0005743,GO:0005743,GO:0005743,GO:0005750,GO:0006122,GO:0016020,GO:0055114,GO:0070469	mitochondrion,mitochondrion,mitochondrion,mitochondrion,mitochondrial inner membrane,mitochondrial inner membrane,mitochondrial inner membrane,mitochondrial respiratory chain complex III,mitochondrial electron transport, ubiquinol to cytochrome c,membrane,oxidation-reduction process,respiratory chain
comp41338_c1_seq7	690	6	0.735769	8.69565	0.442698	1685	276.907	2442.03	146.915	TCGTTTTCCAACTTCATGATGCTCACTCTGAACCCAGGCGACCTTGTGGAAACGTACCTCTCAGCCGGAGAGGGTGATCTCGACAACTCAGACCTCAACACAACTGTGGAAGGCATATTTACCGAGTTCAGCGGCGTTCTTCTGAAAGAAACCTTACTGAGTTCTCTCGATGACATTGGACATCATATTGAGGATGACATAACTGCATTTTCCGCCACTAGGACAGAGGACATGGCAGCTGTTTCGACTGACACTCCTATACAATTTGACGTGGAGGATTGCAACATTGGCCGAGCATTTGACGGAGTGTCCAAATTTCAAGCCCCAGTCGATGGCTACTACCTGTTTACCTTCAGTGCTGGCAGAGCTATTGATGTCAAGGTTCATCTGAAAGTTGAC…
comp29361_c0_seq1	686	1745	254.002	2543.73	129.502	1586	275.804	2311.95	139.09	GGCTTCTTTGGTGAGATGTGGACGGCTTCTTTCCCGTCCATTTCTTGTCCAAAAAGCCCTAGTTACTCCAGTTGTTCCTAGAGCTACAGCCACAACCTGGAACAAAGACTGGAAACCTGGTCCATATCCAAGGACACAAGCAGAAAGGGCTGCAGCTGCCAAGAAATATGGTCTTTTGGAACGTGACTATGAACCTTATCCAGACGATGGCTTTGGATATGGAGACTATCCCATGCTTCCCAGAGTTTCAGCAGCCAGCAGGGATCCCTTCGTTGATTATGATATACCCACATTAAAGAAGAATTTTGGAGAACCATTGCATGTGGATGCTGATGCATTGAGAGAAGACTGTTGGGATCCAAATGCAGTCTACAAACACTCCTTTGGCGCAATGCTTCT…	sp|Q02372|NDUB8_BOVIN_NADH_dehydrogenase_[ubiquinone]_1_beta_subcomplex_subunit_8,_mitochondrial_OS=Bos_taurus_GN=NDUFB8_PE=1_SV=1	45.26	137	60	2	104	493	34	162	5e-31	118	GO:0003954,GO:0005739,GO:0005739,GO:0005743,GO:0005743,GO:0005747,GO:0006120,GO:0008137,GO:0016020,GO:0016021,GO:0055114,GO:0070469	NADH dehydrogenase activity,mitochondrion,mitochondrion,mitochondrial inner membrane,mitochondrial inner membrane,mitochondrial respiratory chain complex I,mitochondrial electron transport, NADH to ubiquinone,NADH dehydrogenase (ubiquinone) activity,membrane,integral component of membrane,oxidation-reduction process,respiratory chain
comp10576_c0_seq1	764	0	0	0	0	1899	275.452	2485.6	149.536	TTTTTTTTTTTTGACCAACCAGATTGATTTTATTCAAAATAACATCTGGAATTTAGTAGACTACATGTAGGCCTACAATAGGCATATCTTTTCACATTATTTTCTCAATGTGGAAAACGCTAGTTGATCTACCATGGTCGGTAGAACTCCCACCACTGGTCGGACTTGCCACTTCCATCGCAGAAATCTTCACAAGTGTACTGCTGTATAACAGTTCCATCTGAAGAGCTGGACCAGCCACTGACATCGAGGCATTGGCTAGTGGCGTGGTTTTGCAAGCGGACGTAATTGCTGGTGGTGAATTCTTCCACCCTCCAACTTTGGCTGGGTGAACCTTTAACGCAACTGGTCAGCTGAAGATCCGCGCCTGTGCTGGTGCTGTAGGAGGGATTTATATCA…
comp33475_c0_seq4	1085	23914	465.894	22040.6	1122.09	11793	275.451	10869.1	653.898	GTGCTCTTCCGATCTGGCCTGTCAGCCCCCAGCCGCTGCTACTTGGATCTGGTGACATTTATCGAGCAAAATGGCCAAACGTAGAGGACGTCCCGTTGGAGGGTTTGTGAAGGTTGTTAAAAACAAGCAATACTTCAAGCGATACCAAGTCAAGTTCAAGAGGAGGAGAGAGGGCAAGACTGACTACTTCGCCCGTAAACGCCTCACCGTTCAGGACAAGAACAAGTACAACACACCCAAATATCGCATGATTGTTCGATTCACCAACAAAGACATTGTCTGTCAGGTAGCGTACGCCAAGATTGAGGGAGACGTGATCATTTGCAGCGCTTATGCCCACGAGCTTCCTCGCTATGGCCTCAAGGTCGGGTTGACGAACTACGCCAGCGCCTACTGTGT…	sp|P09895|RL5_RAT_60S_ribosomal_protein_L5_OS=Rattus_norvegicus_GN=Rpl5_PE=1_SV=3	72.85	291	79	0	101	973	2	292	8e-159	454	GO:0003723,GO:0003735,GO:0003735,GO:0005515,GO:0005622,GO:0005634,GO:0005730,GO:0005737,GO:0005737,GO:0005840,GO:0005840,GO:0005840,GO:0006412,GO:0008097,GO:0008097,GO:0010922,GO:0017101,GO:0019843,GO:0030529,GO:0030529,GO:0071241	RNA binding,structural constituent of ribosome,structural constituent of ribosome,protein binding,intracellular,nucleus,nucleolus,cytoplasm,cytoplasm,ribosome,ribosome,ribosome,translation,5S rRNA binding,5S rRNA binding,positive regulation of phosphatase activity,aminoacyl-tRNA synthetase multienzyme complex,rRNA binding,ribonucleoprotein complex,ribonucleoprotein complex,cellular response to in…
comp40849_c0_seq16	980	3183	440.311	3247.96	165.354	1697	274.97	1731.63	104.177	CATTTTATTTTGAACCAGTAAACAAGAAGAAAATTGAATAGTAATTTAAACATTAATTTTCACTTTATGCTACCATTACACAATATTTTGGTAAAGTTTTAATGGTATTTACTTCCCTAACATATTATGTTCAATATGTTCTGCATAGTGTTTTGATACTGTACAATGAATGCTATTGGTTCATGTTAAATATTCGAGCGTAGTTTAAATACTACAGTTTTAGAACATTTCGTGTTTTGGATTGGAAATGTGTTTTTCCAGGCTTTGTGAAGAATGAAGACGGATTGGAGGCAAATGAATAAGATGAATATGCAAATATGTTCAAATAAGTAGGAAAATCACACGTGTTGGCTGTTCAAATTTTTAATTGCGGCACAATTGAGAGTAAACTCCTGTAAA…
comp24781_c1_seq2	1699	24	1.03592	14.126	0.719155	5025	272.577	2957.62	177.934	TCTTTTTTTTTTGCAGCTGTGATAGCAATTTATTTCTTTTAGAACTAATCAACACATAATATTATGTACTCTCCGTGGACGTTGGATCAGTCCGATTTTACCCTTACAGACTTAAAGGCGCTGTAGGTAGGATAGAGAGTCCTATTGATGAGTCCACAGACAGATTGGAAACATTGGAAGGCTGAATTCTGAACATAGGTGATGTTACAATACGATTTCCATCAGCAGAAATCCGCCAAAAGAAGCAACGAAGTCGATATTATACAAGCTTCCTTCTCTGAGGACAACCCTGAGTGTGTCCCCTTGTCTCATGTAGACAACAGCGGAGCGTCCTATCGTGGTCCATTCTTCTGATGGGGCGTTCGCGCGGTAAATCTTCATCACCTCCGTCTCGCCTGC…
comp17596_c0_seq1	1554	4336	235.961	2790.22	142.051	3756	272.421	2416.99	145.409	GTCACGTACCAGAAACTGGAGAAACTGCGAGAATCTTGCACCTGAAAAAGTGACGTACATATGTACATACACAACTAAAGTGACAACAGTCAACAACTCTTTAAGGTCTGGCAGTACGACCAGGTCTTATAAAGCACACGTTATTGATTTCGCCTGCAATTTGTCAATAGACACAATGGAAGCATTTGACAGAGAATTGAAAAGACTCCTCGATTTTGGACATCTGGAAAAGCATGTCCAAGTCCATTTGAAGAATGTGTATGCCACACTGTCCATGGGCCTTTTGGCAGCGGCAGCAGGAGCCTATGTTCACATGTTCACCAACCTGATGCAGGCTGGAATGCTGTCAGTATTGGGTGCCATTGGCTGTTTTCTGTGCCTGTCAATGACTGCCCACAA…	sp|P55062|BI1_RAT_Bax_inhibitor_1_OS=Rattus_norvegicus_GN=Tmbim6_PE=2_SV=2	54.85	237	105	1	176	880	1	237	5e-80	256	GO:0003674,GO:0005575,GO:0005783,GO:0005789,GO:0006915,GO:0006986,GO:0007283,GO:0016020,GO:0016021,GO:0016021,GO:0030324,GO:0043066	molecular_function,cellular_component,endoplasmic reticulum,endoplasmic reticulum membrane,apoptotic process,response to unfolded protein,spermatogenesis,membrane,integral component of membrane,integral component of membrane,lung development,negative regulation of apoptotic process
comp41065_c0_seq9	225	375	692.479	1666.67	84.8504	123	271.983	546.667	32.888	TGAACACGCGTATTTCGAAGGAACGTGTATACATAGCCTAGATTCGAAGGTTGTCTGTGAGCTTACACAACCAGCAGTTATAAAATATACATAATTATGTAAACGGTTTCAAATTACACGTATATTTGAAAGTTTTCGCCTTTACAGCCAGCTTTAGACAGGAGGAGGAAGCCCCTTATAACAATAATGTCGTCTGCGATATAACTATGAATAATATACCCTATG
comp41528_c0_seq12	1979	187	0	94.4922	4.81062	7777	270.349	3929.76	236.419	TCGGCCCCGGTGAGCCTAAAAATGTGGACGCTGTTCATAGAACAGTCCCTTATAATTATTGGATTGTCATTTCATTTGTGACAAAAACACGTCGCACACAATAATAAAAAGCAGTTTGCTTCACATGGCTGTATACATGTCCCAAAACTGACAAAATTATGCGCTGTAATTAGAATTCGTCATACATGCACTAAAAAAAGTTGGGGATATTTTAAAATATGGAAATGACAAAGAGGAGAAAATCACAAAAGGATACACAAAACAAAATCATTTCAAAATATCCCTGGCTTTTTTTTGTAGTGTACTAGTATAAGAACAAGTTAAGTGTTGTGAATGATGAATTCAGAACAGCATGTCACAAATGCGACAGATCAAGCACCAGTAGAGATACAGAACGAG…	sp|P49326|FMO5_HUMAN_Dimethylaniline_monooxygenase_[N-oxide-forming]_5_OS=Homo_sapiens_GN=FMO5_PE=2_SV=2	35.54	498	285	15	1893	454	9	488	1e-71	247	GO:0004497,GO:0004499,GO:0004499,GO:0005783,GO:0005789,GO:0008150,GO:0016020,GO:0016021,GO:0016491,GO:0031090,GO:0043231,GO:0050660,GO:0050661,GO:0055114,GO:0055114	monooxygenase activity,N,N-dimethylaniline monooxygenase activity,N,N-dimethylaniline monooxygenase activity,endoplasmic reticulum,endoplasmic reticulum membrane,biological_process,membrane,integral component of membrane,oxidoreductase activity,organelle membrane,intracellular membrane-bounded organelle,flavin adenine dinucleotide binding,NADP binding,oxidation-reduction process,oxidation-reducti…
comp33007_c0_seq1	1133	101	5.09528	89.1439	4.53833	4352	268.62	3841.13	231.086	TGCTCTTCCGATCTGTCCAGAGAACAACACTCATTATGCGGTCGATAATCTGTGCTCTGCTTTGCATCCACGCGGCATTGGCCGATGTGACGTGCCCCGGCCTTGGTACCTTTGAGAACACTGGCCCGTTTGACGGATGGCCAGACCCCAGCTGTCCGGGCGATGCCAACTTTGACCTGGTCCACACCCTGTACAACACTGACAGCGGCTCTAACAACGGACAGGTCATCACCAGTAGTGGCAGCATACCATCGATCTTCAACCCCAGCTACGACACGATTTTTGTCATACACGGCTGGACAGGGAGTGATGAGACAGGATGGATGGACAGTGCCAAGGACGCTCTGATCAGTAACGATAACGTCAACGTTGTCGTGGTCGGATGGGGAGGCTCCGAGG…	sp|P81139|LIPR2_CAVPO_Pancreatic_lipase-related_protein_2_OS=Cavia_porcellus_GN=PNLIPRP2_PE=1_SV=1	32.77	296	177	8	102	947	8	295	2e-26	112	GO:0003824,GO:0004620,GO:0004806,GO:0004806,GO:0004806,GO:0005509,GO:0005576,GO:0005576,GO:0005615,GO:0006629,GO:0006629,GO:0006629,GO:0009395,GO:0016042,GO:0016787,GO:0019376,GO:0046872,GO:0047372,GO:0047714,GO:0047714	catalytic activity,phospholipase activity,triglyceride lipase activity,triglyceride lipase activity,triglyceride lipase activity,calcium ion binding,extracellular region,extracellular region,extracellular space,lipid metabolic process,lipid metabolic process,lipid metabolic process,phospholipid catabolic process,lipid catabolic process,hydrolase activity,galactolipid catabolic process,metal ion b…
comp27313_c0_seq1	1150	19	1.06454	16.5217	0.841125	3911	267.901	3400.87	204.6	ATCCGGGACTGTGGAGAGCCTCACAGGGACTTACGGGACCTGACACCAACACCCAACAGCGAACATGTTCCTCTCAGCTTTTCTGTTGTCCACAATGGTGGCTTTGGCTTCAGCTCAGAACCCTTCTGATGCCGAAATTCTACAGGCAACGGGAGATATCTGGACGGCCGCTTCGTCCAACTTCTTCTCTGACTCGGAGTTACAGTACGACTCGGACGCCTCCGAGACCGGCAAACTCTTCATATCCGTGGATCCGGCTAAGCTTGCCTCAGGGACGTACGCCGCATACCGGGCCCTGCTCAACAATTACGTGGACACTACCGGGACGGCGGACAGTTGTGATGGTACTTGTCTGGCAGAGCGCGATGATTTCCTCACCCAGGTGATGTCATCGCCCGC…	sp|A8E627|ENDUD_XENLA_Poly(U)-specific_endoribonuclease-D_OS=Xenopus_laevis_GN=endou-d_PE=2_SV=1	33.07	254	149	7	125	829	33	284	4e-32	127	GO:0003723,GO:0003723,GO:0004518,GO:0004519,GO:0004521,GO:0005576,GO:0005576,GO:0008152,GO:0008152,GO:0016787,GO:0016788,GO:0046872,GO:0090305,GO:0090305,GO:0090502	RNA binding,RNA binding,nuclease activity,endonuclease activity,endoribonuclease activity,extracellular region,extracellular region,metabolic process,metabolic process,hydrolase activity,hydrolase activity, acting on ester bonds,metal ion binding,nucleic acid phosphodiester bond hydrolysis,nucleic acid phosphodiester bond hydrolysis,RNA phosphodiester bond hydrolysis, endonucleolytic
comp40837_c2_seq3	1496	2743	176.355	1833.56	93.3467	3080	267.821	2058.82	123.861	TTCCGATCTCACACATTCAAATTTATTTCGGCCTTCTAAGTTCTTTGAAATTTAGACACGGTTATAGTTTAATAGGTAACATAATTGGTTTTATAAATGACACTGATGACAATGGACTCAAAATATAAAGATAAATCTGTGAAGGTTATTAAATTTACAAAACAAGACGTATTAAAATAATAAATAAACCACATTAATAAACCATGGTTGCATCCCATAGAAATCAAAATCAACAAAAAAAATTGCCAAGGCAACACAACAATTACACTGAACACATCACAAAATTGATGACGAAAGTGACTGGCACATTCGATCAAATTTGAGACTGCCATTAAACGCCGCACATGAAAAGTAATACATGTAATTGTATATCAATATGTGACCCTTGATGACATGATT…	sp|O42123|FKB1A_XENLA_Peptidyl-prolyl_cis-trans_isomerase_FKBP1A_OS=Xenopus_laevis_GN=fkbp1a_PE=3_SV=3	65.77	111	35	1	1394	1062	1	108	2e-41	149	GO:0000413,GO:0000413,GO:0003755,GO:0003755,GO:0005737,GO:0005737,GO:0006457,GO:0016853	protein peptidyl-prolyl isomerization,protein peptidyl-prolyl isomerization,peptidyl-prolyl cis-trans isomerase activity,peptidyl-prolyl cis-trans isomerase activity,cytoplasm,cytoplasm,protein folding,isomerase activity
comp38663_c0_seq2	2563	18040	349.487	7038.63	358.338	11468	267.521	4474.44	269.187	GTGTGCTCTTCCGATCTTGGAGAGGAGACCGGACACGGACGTGCCGAGCCCAGCAGACTGACAGCCAGCAGCGGCGTAAACAACACACACACAGCACCGGCAGATCGTCTCGGAGCTCCAGAAGGCCAGCATGTCTCGTTTCGTGGAATACCTGAGCAAGGAGAAGGAGGATGAGCTGCGTCAGATCGCCAACGCCATTGTTGCTCCTGGAAAGGGCATTTTGGCAGCTGACGAGAGCACAGGTACCATTGGCAAGCGTTTCTCCAACATCAGTGTAGCCAATGAGGAGGAGAACCGCAGGAAATACAGACAGCTGCTGTTCACCGCTGGCAAGAACCTGGGTGACCACATCTCTGGCGTGATCCTCTTCCACGAGACCCTCTACCAGAAAACGGACGA…	sp|Q9GP32|ALF_ECHMU_Fructose-bisphosphate_aldolase_OS=Echinococcus_multilocularis_GN=FBPA_PE=2_SV=1	72.18	363	101	0	131	1219	1	363	7e-170	503	GO:0003824,GO:0004332,GO:0004332,GO:0006096,GO:0006096,GO:0006096,GO:0016829	catalytic activity,fructose-bisphosphate aldolase activity,fructose-bisphosphate aldolase activity,glycolytic process,glycolytic process,glycolytic process,lyase activity
comp27193_c0_seq1	735	1860	249.496	2530.61	128.834	1725	267.177	2346.94	141.194	TTTTTTTTAACCTTTGTAACAACTTGTTTATTCATTTAATATGCACACATGAAACTGAATGCAACAATGAGCATTGCAGCCATTCTTGTTGTTGAAATATTGGACCTCACAGTGGGTGTTGTCTCTGAGGTTTCTATTTCCCATCTAGTCGCAAGTCCATGATACTAAAGTGCACTCGTAGAGAAAAGTAACATGACAACACATTCATTATACATGTATCTCAATAAGAAATGTTTTTTGTGGGGACAGAATATAATTATACAGTTCTTGAATCCTCAGTGAGCTTCAGCTTCTGGCTTGCCATACTGTCTCTCCCAGTTCTGTATGTACTCGAGTTTTCTCTGTTCACGTCGTGCAAAGTAAACAGGATACTGAGCTCTCTCCAGGGGGTGCCAAACG…	sp|Q02369|NDUB9_BOVIN_NADH_dehydrogenase_[ubiquinone]_1_beta_subcomplex_subunit_9_OS=Bos_taurus_GN=NDUFB9_PE=1_SV=2	49.65	143	69	2	704	285	1	143	3e-38	137	GO:0005739,GO:0005739,GO:0005743,GO:0005743,GO:0005743,GO:0005747,GO:0016020,GO:0055114,GO:0070062,GO:0070469	mitochondrion,mitochondrion,mitochondrial inner membrane,mitochondrial inner membrane,mitochondrial inner membrane,mitochondrial respiratory chain complex I,membrane,oxidation-reduction process,extracellular vesicular exosome,respiratory chain
comp23089_c0_seq1	1093	1962	158.345	1795.06	91.3869	2515	266.814	2301.01	138.431	ATCTCCGACAAACAGACTGAGGAGAGCTGAGCACACACGAGAGGGCTGGAAATCTGGGGGGCTGTGGAGAAAACTCGCCATTCAACAACAACATCGGGCGCCTCTGGTCGATTGGTCCGCACCTGGACACGCTAAATAGATGGCTAATGCTAATATGGCTTCCATAAAAAACAGTCATGCACAGGGCATTCCCATACGAAGGGTGTTGTTGAATGATCCGTCCCAGCTGCCTTCAGACTACAGCCAGACTCCGGGGGGCACGTTGTTTTCGACGACTCCAGGCGGAACAAGGATCATCTATGATCGAAATTTCTTGATGCAATGTCGCAATTCACCGTTGGCCAAAAGCCCCCCACCAAATCTGCCCAAAATCCCGGGAGTGACCACGCCTGAACCCGA…	sp|Q60876|4EBP1_MOUSE_Eukaryotic_translation_initiation_factor_4E-binding_protein_1_OS=Mus_musculus_GN=Eif4ebp1_PE=1_SV=3	59.83	117	34	5	158	481	5	117	3e-32	122	GO:0000082,GO:0002192,GO:0002931,GO:0005634,GO:0005634,GO:0005737,GO:0005737,GO:0005737,GO:0006417,GO:0006446,GO:0008190,GO:0008190,GO:0008286,GO:0017148,GO:0030324,GO:0030371,GO:0030371,GO:0030371,GO:0031333,GO:0031369,GO:0031929,GO:0031929,GO:0043234,GO:0045471,GO:0045931,GO:0045947,GO:0045947	G1/S transition of mitotic cell cycle,IRES-dependent translational initiation,response to ischemia,nucleus,nucleus,cytoplasm,cytoplasm,cytoplasm,regulation of translation,regulation of translational initiation,eukaryotic initiation factor 4E binding,eukaryotic initiation factor 4E binding,insulin receptor signaling pathway,negative regulation of translation,lung development,translation repressor …
comp41320_c1_seq1	1623	3481	217.903	2144.79	109.192	3176	265.391	1956.87	117.727	ATCTTGGACGGCGAACACGAAAGCAAAACACTGATCGTATTTAAAGTCAGCCATACGGTCTCAGTTGATCAACGTGTTCTACAGACGAGTCCACATCAACACACCACAAAAATGGCAACGAAACAGCGAATGAGGGTCGCCAACGACAAGCACGACAAGAAAGTGGTGAACCGAGGGAACGTGCCCAAAACTTTGAAACAAGCGGAAGAAAAGACCCCAGTTGGACCATGGTTGTTGGGTTTATTCATCTTTGTCGTCTGCGGTTCAGCGGTATTCCAGATCATCCAGAGCATCCGAATGGGCTAAACGGCCAGACGATGAACACTCCCTCTCCCTCTACGGACATCGACGCACGCTATGTACGCTACTCATTCCCTTCAAGTCGTCAGCGAAGATTTC…	sp|Q6TAW2|SERP2_MOUSE_Stress-associated_endoplasmic_reticulum_protein_2_OS=Mus_musculus_GN=Serp2_PE=2_SV=2	71.88	64	18	0	112	303	1	64	2e-24	101	GO:0003674,GO:0005575,GO:0005783,GO:0005783,GO:0005789,GO:0006810,GO:0006810,GO:0015031,GO:0016020,GO:0016020,GO:0016021	molecular_function,cellular_component,endoplasmic reticulum,endoplasmic reticulum,endoplasmic reticulum membrane,transport,transport,protein transport,membrane,membrane,integral component of membrane
comp40150_c0_seq12	733	94	8.31768	128.24	6.52873	2370	265.236	3233.29	194.518	AGACATTGGTTGTACCCCACGATGTGAAAATGGAGGCACGTGTATCTTGGGAGAATGTAGTTGTCAACCGGAATATGTTGGCGATTACTGCCAGATAGAAAAGCCATGCTATCCAATGTGTCGAAATGGAGGAACGTGCGTCCTAGGTTCCTGTTTTTGTCCAGATGGGTACACAGGAAGCGCTTGCGAGACAGAAATTGCTACACCCTGTTTTCCCGGATGTCAATATGGGGGAACCTGCGTCGCGAACAAATGTCAATGCAGAACATTTTTTACCGGAGAGTTTTGTGAGACTCCTCTGTTGTCCCGTTGTCCCCAGCCGTGTGAAAATGGCGGAGTATGTCTATTTGGGTCATGTTATTGTCCACCTACACATGTTGGACAGGCCTGTCAAATTGA…	sp|Q8N2E2|VWDE_HUMAN_von_Willebrand_factor_D_and_EGF_domain-containing_protein_OS=Homo_sapiens_GN=VWDE_PE=2_SV=4	38.53	218	118	12	11	643	1330	1538	6e-38	147	GO:0005576,GO:0005576	extracellular region,extracellular region
comp29164_c0_seq1	618	0	0	0	0	1557	265.117	2519.42	151.571	CTTGCGAATCAAACAATCAGCGAATCTTCGAAGGAAAACCTAAAGATGTTTGCAAACAAAGGAAGCATGCTTCTGTGGTCAGTCTTCATCGTTGGTTGTCTATTGCCATCAGTGCTTGGCATCGACCAAGATTGTTTGGATTGCATTTGCGAGGTGGAAGGCTGTCGGGCTCTCCTGGGCAAGTGTAACTGGGATGTAAACTCTGACAGCTGTGGACCGTTCCAGATCAAACTAGCCTACTGGTGTGACGCTTGGAGAAAATCGCCTAATACGTGCCACGCGTATGACAAACAATGGCGCGCCTGTGCTAAGGAGATGGCCTGCTCTATCGAGACCATGAAGAGATACTTGAGTCGTTACGGAACCTACTGTACCCGGGGACGTACGCCGACTTGCGAG…	sp|P83673|LYS1_CRAVI_Lysozyme_1_OS=Crassostrea_virginica_GN=lysoz1_PE=1_SV=3	50.42	119	46	4	121	474	72	178	2e-33	124	GO:0003796,GO:0003796,GO:0003796,GO:0003824,GO:0005576,GO:0005576,GO:0005576,GO:0008152,GO:0008152,GO:0016787,GO:0016798,GO:0019835,GO:0042742,GO:0042742,GO:0050829,GO:0050830	lysozyme activity,lysozyme activity,lysozyme activity,catalytic activity,extracellular region,extracellular region,extracellular region,metabolic process,metabolic process,hydrolase activity,hydrolase activity, acting on glycosyl bonds,cytolysis,defense response to bacterium,defense response to bacterium,defense response to Gram-negative bacterium,defense response to Gram-positive bacterium
comp38895_c0_seq1	1711	44	1.45103	25.716	1.3092	7232	264.913	4226.77	254.287	TTTTTTTTTTGCGTTTATTGATATCGAACGGTTTATTTCATAACTTGAACAGTTGGATGTGTTTACTTTCTTAGACGTGAATGGCTATGTAGGGATCCTCAATTGAGCCAACACCCCCAATGGAGATGTCTGCAAATCCCAAGGCGTCGACAGTGATCACACGGCATGGCTGATCCCCGTCGCTGTTCTGGCAAGGTGGCGCGTTGCTGTCACAGGATATGACGTCACAGTACGTCCCCTCAGGCAGACCGGTGTCGAATGACTGATTTATGTCGTAATCTTCGTTGTTAATGACGACATAGCCGACGCTGGTGCCCCCTTCGACACCTCTAGCGAAGGCGATGAGGTGCCACTCGTTGTCATACCAACGCGTCACAGGGTTACCCAGGGCGACGTTGT…	sp|P83053|AMYP_STRCA_Pancreatic_alpha-amylase_OS=Struthio_camelus_PE=1_SV=1	48.74	517	232	10	1597	74	1	493	3e-165	487	GO:0003824,GO:0004556,GO:0005576,GO:0005615,GO:0005975,GO:0005975,GO:0008152,GO:0016787,GO:0016798,GO:0043169,GO:0046872	catalytic activity,alpha-amylase activity,extracellular region,extracellular space,carbohydrate metabolic process,carbohydrate metabolic process,metabolic process,hydrolase activity,hydrolase activity, acting on glycosyl bonds,cation binding,metal ion binding
comp33165_c0_seq3	1772	2118	11.0756	1195.26	60.8509	9169	263.044	5174.38	311.296	ATGTGTTGATGCAAACGATTGTTAAATGCACATCAGAACTTTGGACTACAGTTAGCCACATCCTACTGTGAATGTCTGTGATTTGCTACGTGACATGGTGAGGCAGACCACAAAGGTGACACCAAAAGGCAAAGGTTTGCCTACATAAAACATCAGCACTCAGTCTGCAGTGTGGAAAGCATTGTGCACTGGTAATTTTGGCTATACAACATCACAGCTGATTCAACACCAGACCACAGCAAAAGACTCAGAATGGCTCATCTCAGCGAAGAGTTACGGGCGGAGTTGCGAAGAGTTGCGAACGCTATTGTAGCTCCCGGCAAGGGAATTCTTGCAGCAGACGAGAGCACAGGTACTATTGGCAAACGGTTGGCGTCAATTCAGGTTGCCAACGAGGAG…	sp|Q9GP32|ALF_ECHMU_Fructose-bisphosphate_aldolase_OS=Echinococcus_multilocularis_GN=FBPA_PE=2_SV=1	69.19	357	108	1	259	1323	7	363	5e-168	489	GO:0003824,GO:0004332,GO:0004332,GO:0006096,GO:0006096,GO:0006096,GO:0016829	catalytic activity,fructose-bisphosphate aldolase activity,fructose-bisphosphate aldolase activity,glycolytic process,glycolytic process,glycolytic process,lyase activity
comp36286_c0_seq7	1102	4	0	3.62976	0.184792	4522	262.228	4103.45	246.868	GAGACTGATAATCATCATTGTTCACTGATGATCAGTCCTGTCACGAAAGCCTATAAAAGTCACTTACTTAAAGTCAAACATTCAAGCTAACAGCTTCCACTGGACAGTTCAAGTTGCCTGACTCGAACCAAACACCGAAGATGTTCACTCTCTCAGCTTTCCTCGTCGTTGCCCTTGTGGCTTCTGCCTCAGCTCAGTCTGATGCTCAAATCAAAGCCGCCACCGGTGACATCTGGAACGCCGCTCAGTCCGGTTTCTTCTCCGACAGCGAGTTGGTCTACGATAGCGACAGTACCCCCGAGGGTGACCTCTTCGTGTCCGTTGACAGCGGCAAGCTGAACTCCGGGACGTACGCCTCGTACCGCGCCCTCCTCGACAACTACGTGGACACGACGGGCA…	sp|A1L237|ENDUA_DANRE_Poly(U)-specific_endoribonuclease-A_OS=Danio_rerio_GN=endoua_PE=2_SV=1	31.73	271	166	5	198	956	30	299	3e-34	133	GO:0003723,GO:0003723,GO:0004518,GO:0004519,GO:0004521,GO:0005576,GO:0005576,GO:0008152,GO:0008152,GO:0016787,GO:0016788,GO:0046872,GO:0090305,GO:0090305,GO:0090502	RNA binding,RNA binding,nuclease activity,endonuclease activity,endoribonuclease activity,extracellular region,extracellular region,metabolic process,metabolic process,hydrolase activity,hydrolase activity, acting on ester bonds,metal ion binding,nucleic acid phosphodiester bond hydrolysis,nucleic acid phosphodiester bond hydrolysis,RNA phosphodiester bond hydrolysis, endonucleolytic
comp23288_c0_seq1	1237	2329	187.311	1882.78	95.8528	2525	262.011	2041.23	122.802	GGCATGGATTTCTATCTTTATTTAACATGAATTAACATGAATCTCATCTTTGATGACACACACTAATAACACAACTTTTACAAGGAGTTCACAATTTTCTTTTGCTTTTCACAAGAAAAATCCTTGAAATTTTCAGTAAGTCATGTTAATTGTAAATTTTACCAATAAACAGCAGGCCTAGGTTTGCACGATGCTCATTTTATATGAAAAGTATGACTAAATTTTCACTTCAAGGCATTGTTTTATATTTCTTAAACAAGCAGTGTCACACTGTGACTCACACATAAGTAAACTCCCATTAGCTACAATAAGAATAGCTGCTATATGAAATATTTGAAGATGCAAGAAGTTTTGTTTTCTACTTCTTGTCATGTCTTTTTTTCTGCTAAAGATACCACA…	sp|Q99643|C560_HUMAN_Succinate_dehydrogenase_cytochrome_b560_subunit,_mitochondrial_OS=Homo_sapiens_GN=SDHC_PE=1_SV=1	42.41	158	85	4	1186	722	1	155	5e-29	115	GO:0000104,GO:0005739,GO:0005739,GO:0005739,GO:0005743,GO:0005743,GO:0005743,GO:0005743,GO:0005749,GO:0006099,GO:0006099,GO:0006099,GO:0006099,GO:0006099,GO:0009055,GO:0009060,GO:0016020,GO:0016020,GO:0016021,GO:0016021,GO:0016627,GO:0020037,GO:0022904,GO:0022904,GO:0044237,GO:0044237,GO:0044281,GO:0045273,GO:0045281,GO:0046872,GO:0055114,GO:0055114	succinate dehydrogenase activity,mitochondrion,mitochondrion,mitochondrion,mitochondrial inner membrane,mitochondrial inner membrane,mitochondrial inner membrane,mitochondrial inner membrane,mitochondrial respiratory chain complex II,tricarboxylic acid cycle,tricarboxylic acid cycle,tricarboxylic acid cycle,tricarboxylic acid cycle,tricarboxylic acid cycle,electron carrier activity,aerobic respir…
comp24384_c0_seq1	823	1952	217.235	2371.81	120.749	1877	260.7	2280.68	137.208	GGGTGGCAAACATGGCGGCCTCGAGTTTGCTCCGTTTGGCTCAGCAGGGATTTCTCAAATTGCCACCTACTGCGTTAAGGAACACAATTAATGTTGTCAAAGCTGAGCAGCAAAGTTTAGGTTGCCAGCAAGTTCGCCATGGCGGACATGGAAGGACAATGGAAATTTTGCCCAGCCAGTTTGAATTTCGAAAATTTAGAGATCATGTGCATTTCTACTTCTGGCTTGGTGCATTGCCTTTGGCTCTCATCACAGCATATGCCAACTTATTTATAGGTCAGGCAGAACTCACAGACATCCCAGAAGGATATGAACCAAAACATTGGGAATATTACAAGAGTCCTATCTCACGCTGGATATCCCGGACGTTCCATGACGATCCACAAAAGCAATATGAAA…	sp|Q0MQD8|NDUB5_PANTR_NADH_dehydrogenase_[ubiquinone]_1_beta_subcomplex_subunit_5,_mitochondrial_OS=Pan_troglodytes_GN=NDUFB5_PE=2_SV=1	47.66	128	64	3	132	509	44	170	2e-33	126	GO:0005634,GO:0005739,GO:0005739,GO:0005739,GO:0005743,GO:0005743,GO:0005743,GO:0005747,GO:0016020,GO:0016021,GO:0055114,GO:0070469	nucleus,mitochondrion,mitochondrion,mitochondrion,mitochondrial inner membrane,mitochondrial inner membrane,mitochondrial inner membrane,mitochondrial respiratory chain complex I,membrane,integral component of membrane,oxidation-reduction process,respiratory chain
comp17638_c0_seq1	582	1601	246.099	2750.86	140.047	1348	260.518	2316.15	139.342	CATCGCGTACATCGACCATCTCTCGCCGGTCGGTTGTGTGCAGTGAGCACGATGTCCGAGGTGGAGAAAGCTCAGGCCGCATCTCCGGAGGGAGATACGATATTTGGCAAGATCACCAGGGGAGAAATACCTTCTAAATTCATTTACGAAGATGACAAGAGTGTAGCCTTCAATGATATCAACCCACAAGCACCTACGCATTTCCTGGTGCTGCCCAAGAAACCAATTCCTCAACTGTCAAAGGCAGAGGACAATGACTCAGAGTTATTGGGCCATTTGCTGACTGTTGCCAGGAAAGTGGCGGCACAGGAAGGTCTTGCTGACAATGGATACCGCATCATTATCAATGATGGCAAAAACGGAGCACAGTCGGTGTATCACCTCCACATTCATGTAATG…	sp|P62958|HINT1_BOVIN_Histidine_triad_nucleotide-binding_protein_1_OS=Bos_taurus_GN=HINT1_PE=1_SV=2	64.52	124	43	1	58	429	4	126	9e-54	174	GO:0000118,GO:0000118,GO:0000166,GO:0003824,GO:0005634,GO:0005634,GO:0005634,GO:0005634,GO:0005737,GO:0005737,GO:0005737,GO:0005886,GO:0006351,GO:0006355,GO:0006355,GO:0006355,GO:0006915,GO:0009154,GO:0009154,GO:0016787,GO:0016787,GO:0016787,GO:0070062,GO:0072332,GO:0072332	histone deacetylase complex,histone deacetylase complex,nucleotide binding,catalytic activity,nucleus,nucleus,nucleus,nucleus,cytoplasm,cytoplasm,cytoplasm,plasma membrane,transcription, DNA-templated,regulation of transcription, DNA-templated,regulation of transcription, DNA-templated,regulation of transcription, DNA-templated,apoptotic process,purine ribonucleotide catabolic process,purine ribo…
comp10538_c0_seq1	1354	2252	109.756	1663.22	84.6749	4601	259.745	3398.08	204.432	GATAGGTTCATCATGTTATCAAGCAGCTCTCTCGGAATGAAGATGGCCAAAAAAAAAACCATCACAATTTAGGCGGACAGCCAAGCTTCCAGGACAAAAATATGGCAAGGGAACACAACTGGACTGGTATATAAGTGGAGTCCTGAAAACGATGAACGAGACAAGAGTGCCTTTGGAAAGTCCTGATTGGGAGTTTTTCTGGACAAACTGATAGTCGTAGTCAGTAGCTGTTGTCAAGGCTAAAATGAAGCTCGCATTTTCCTTTGCGTTTCTCTGCTCGGTGGCCACCGTGTTGGCTCAGGGTCCTCCTTATGTCTACAATGTCGCCAACCCAAATCCAGAGTTTGACGAGAACCAGATTCCTTATGAAGAAGAGAATAATCAAGGCGGCTTTGACCA…
comp27465_c0_seq1	567	17764	335.48	31329.8	1595.01	10582	259.507	18663.1	1122.79	GCCATTTTCCCGACGTGAGTGGCAGAAAGATTGTGCGCATCAAATCCGATGAAATCTCCTCGAATTGTGTGCAACTGTCGCACTAAACACTAAAACTTGTTCATTTATCATTTCAGGTCAAACGTAACAGCATGAGGGCCAAGTGGAGGAAGAAGCGCATGCGAAGGTTGAAGCGCAAGAGGAGGAAGATGAGGGCAAGGTCGAAGTAGGCTGCTCGTATTCCTCTGCATCTTGTGAACAGACGAGACAACTAAGCACTGTTGTGAGCCGTCCTTTGGATGATTGTCAAACATGGGACTGAAGACTAACGGCTGACTGAACATTGGGTCTCCATTAAACTCCAACCATCTATCTTGATGCATGTGAGACAGCGTATGTGTACTTCCGTCATCTACGTGT…
comp16877_c0_seq1	555	2863	452.624	5158.56	262.623	1437	259.058	2589.19	155.768	GATCTAGGTCGTATTTTGTAGGTCAAACAGTTATTTAGCGAGCTGAGACAGGTAGACGGCCAAAGTCAAGCTCAGGCACACGCCCTCCACTGATAAAGCAGCTGATAACCTATCTGATCTTGACAAGATGGAGCTCCTCTTGAAAATAGCCGTGTTTTTATCAGCCTTGGTCGCCGTTCTGGGACAAGAAAGCATCAACGTCCACCAGGGCATGAACGTCGGTCTCCACGCGGGCGTCGCTCTCCTGATCAGCTTCGGAATCCTGGCCACCTGTGCTATCGGAGTCAACGTCATCACCCGAGCCTGCGCAAAGAAGCTCTCCGTGCAGTAGACGAGTCATTGAACTAGCGCAAGAAAGCAAGCAACATCAATCAGCCCGCAATCAAAACAAACCATCGT…
comp38945_c0_seq3	1614	38979	456.35	24150.6	1229.51	12047	258.746	7464.06	449.046	ATTATAACGGCAGTGCGGCACACGGAAATAAGTACATTTGAAAAGGGGATCACTTGTTCGACACGCTGCGTTTCTCGTTCAGTATTTGACAAAGAAAATCCACACAGAATCATGCGTGAAATCGTCCATTTGCAAGCTGGCCAGTGCGGCAACCAGATCGGCTCAAAGTTTTGGGAAGTGATCTCGGATGAGCACGGAATTGACCCCACTGGATCATACCATGGAGACTCAGATCTGCAACTCGAGAGAATCAATGTTTACTACAATGAGGCCACAGGTGGCAAATATGTCCCTCGTGCTGTCCTTGTTGATTTGGAGCCAGGAACTATGGACTCTGTCAGATCCGGACCTTTCGGTCAGATCTTCAGACCAGACAACTTCGTCTTCGGCCAGAGTGGA…	sp|P30883|TBB4_XENLA_Tubulin_beta-4_chain_OS=Xenopus_laevis_GN=tubb4_PE=2_SV=1	99.06	426	4	0	112	1389	1	426	0	825	GO:0000166,GO:0003924,GO:0005200,GO:0005525,GO:0005525,GO:0005737,GO:0005856,GO:0005856,GO:0005874,GO:0005874,GO:0006184,GO:0007017,GO:0043234,GO:0051258	nucleotide binding,GTPase activity,structural constituent of cytoskeleton,GTP binding,GTP binding,cytoplasm,cytoskeleton,cytoskeleton,microtubule,microtubule,GTP catabolic process,microtubule-based process,protein complex,protein polymerization
comp39789_c0_seq1	3094	24256	593.866	7839.69	399.12	8318	258.214	2688.43	161.739	TCTTCCGATCTGTAGCTGGCAGAGGAAGGAGTGAAACAAGGAGAAAACAGCTAGGCTACGCTACCCCCATCGGGAGGGAATAGAGGGTGAACCAGGATAGGCTGTAAAGGTGAAAGATCCGCAGAGATCGAACAAGAAGGAGAGAGCTGGATCAGTTCAAAGGAACACAACACTAACTAGACGTTCGGGCACAACATAAGTCCCAGTCAGCTAAGCGGCAGCACCAACATTAACTTCTCTCCATTCACCTGGACTTCAGAGACAACCGATCAACAATGGACGAACTACAGTCAAGAAGAAGCAGTACAGAGCAGGCCATCCCCCAGTCCCCTCGAACCCTGGAACAGCTGGTTTCCTTCCTCGGGATTGACATCGTCGGAGACCTCGACCATCGCCATG…
comp42202_c0_seq1	4671	35311	154.736	7559.62	384.862	19343	257.991	4141.08	249.132	CTCATTAAACGATTACAATAGCAAAAATCTTAACTTAACTAACTGGCCTTCGACCCGTCTAGTCCAACGCGACGTGATGCGATGATCCACGTAGATCCGGTGATCCTGATGGCGATGACGGTCACGCCGGTCGACGAATATCCACAATAGTCCAATAAATATTGTCCAGAGAGAGTACACAGTCAATATATCCAAAGTCTCACGATGGTGTAGAACTTAGAGAGTCCAGCACACTTGGTCACAAGTTCAGATTCAGCTTTCGTCGTATGATCAGTCATAGCCAATATAGCGAACGTTTATAGCGCACCAATGATCCAGGCGTCTTGCTGGCTTAGCGAACCAAAGAACTTTTTCCTCGAGGCAACAACAGCCTTATATATCATTTAGCTTAGTGTCCAG…	sp|P04323|POL3_DROME_Retrovirus-related_Pol_polyprotein_from_transposon_17.6_OS=Drosophila_melanogaster_GN=pol_PE=4_SV=1	39.91	446	248	8	2060	753	189	624	1e-78	288	GO:0003676,GO:0003964,GO:0003964,GO:0004190,GO:0004518,GO:0004519,GO:0006278,GO:0006278,GO:0006508,GO:0008233,GO:0015074,GO:0016740,GO:0016779,GO:0016787,GO:0090305,GO:0090305	nucleic acid binding,RNA-directed DNA polymerase activity,RNA-directed DNA polymerase activity,aspartic-type endopeptidase activity,nuclease activity,endonuclease activity,RNA-dependent DNA replication,RNA-dependent DNA replication,proteolysis,peptidase activity,DNA integration,transferase activity,nucleotidyltransferase activity,hydrolase activity,nucleic acid phosphodiester bond hydrolysis,nucl…
comp39134_c0_seq1	881	107	6.57277	121.453	6.18319	3671	257.568	4166.86	250.682	CAGAATTTGAAAATATTCATAACTTTTTCTTGTAGTGTATATATTATTTTATGCTTGGAATCCTCAGCATGTCAGCCAACTGGACGGATCAATCCGGACACCGCTGACGTCGATCTGTATGTGGGAGTGGTCAGTCATGGTCGAGCCGTAACAACCACAGTGTAGGCCGATATGGGTGGCGATCGGGTCTCCTTGTTGTACCGTTGTGCCGATGAGGCCCGAGTTCGGAGTGTTATAAAACACCTTGACCAGGTGGTCAGACCATTCCCCCGAGCCTGTGATTGTAAAGCCGAGGTCACAGCAAGAGCCGTCTCCGTAAGGGTAGGAATAGCTGAGCGTGCCCGTGATAGGGGCGTAGACGGTATCGCCGGCACTACACTTTACGTCTACTCCAAGGTG…	sp|O14960|LECT2_HUMAN_Leukocyte_cell-derived_chemotaxin-2_OS=Homo_sapiens_GN=LECT2_PE=1_SV=2	35.92	142	79	5	495	73	21	151	8e-18	82.4	GO:0001501,GO:0005576,GO:0005576,GO:0005615,GO:0005737,GO:0005737,GO:0005737,GO:0006935,GO:0006935,GO:0030178,GO:0042802,GO:0042802	skeletal system development,extracellular region,extracellular region,extracellular space,cytoplasm,cytoplasm,cytoplasm,chemotaxis,chemotaxis,negative regulation of Wnt signaling pathway,identical protein binding,identical protein binding
comp42422_c0_seq1	2148	5180	150.244	2411.55	122.772	7345	257.262	3419.46	205.718	GTGCTCTTCCGATCTCCATCGCCGTGTGCACATCGATCAGTAGCCGGCGGGAGCCCTGTAAATTGGTTTAGCAGTGCAAATAAACAGACTTTGACAACATGTCTCAGAAACCATCGTTCAAAGTTGCTGACATGAGCCTGGCCGCGTGGGGCCGTAAGGCTATTGACATCGCCCAACAAGAGATGCCTGGCCTCATGAAGATGCGAGAAGTCTATGGTCCATCAAAACCTCTGAAAGGGGCACGTATTGCTGGGTGTCTTCACATGACTGTCCAGACAGCAGTGTTAATTGAGACATTGACAGAGCTTGGTGCTGAGGTCCAATGGTCAAGCTGTAACATCTTCTCCACACAAGACCATGCCGCCGCTGCGATTGCCAAGACAGGGGTACCTGTCTACG…	sp|P51893|SAHHA_XENLA_Adenosylhomocysteinase_A_OS=Xenopus_laevis_GN=ahcy-a_PE=2_SV=1	83.14	433	73	0	99	1397	1	433	0	743	GO:0004013,GO:0004013,GO:0006730,GO:0006730,GO:0016787	adenosylhomocysteinase activity,adenosylhomocysteinase activity,one-carbon metabolic process,one-carbon metabolic process,hydrolase activity
comp42901_c0_seq1	555	1546	283.465	2785.59	141.815	1173	256.79	2113.51	127.151	TGGTTGTTTTGGGGAAGGTCGGCCGATCTGACGAGAGAAAAGTCAGAAAACCGGCAAAATGTGGTACGAAATTCTGCCCAGTGCCGCAATTGTTTTCTTGGGCATGACGATACCTCAATACGGAGCGGCAGGACTGAATTACCTCTGTCAGAATGGCAAGTTCAGTGCACGATACTGGGACAAGAATCAATATGATTGGTTGCTTTACACCAGGGATCGACGGCTTACTGGGAGCGAGTTTGTCCCCCGGGGTTTGGAGTTCTTGGATGAGCCAAAGAAGGAGTAGGCTGAAAAGACAATGAAAAAGCATAACACATTAGAACAGTGGAAAATTCTCAGCAAAGACAGTAATGGTGATGACAATGGCATGGGCCTTGTCTGTCTGCAGTCTGCAATTAC…
comp36662_c1_seq17	1556	8252	417.131	5303.34	269.994	4114	256.555	2643.96	159.063	TCAGCGTTCACAGCATTGGAGAAGCCGGCAAGCAGATAATTCAGACAATCTAATCTTCTGTGGACTTCCAAAATATCATCATCAATATGGGGAAAAAAGACGGCAAGCCTCGCGGTCGCATGACAGCATACGCCTTCTTTGTTCAGACGTGTAGAGAGGAACACAAAAAGAAGCACCCTGATGAGCAGGTGGTGTTTGCCGAGTTCTCCAGGAAGTGTGCAGAAAAGTGGAAGGGTATGAACCCCAAGGAGAAGAAGAGGTTCGAAGACATGGCTAGCAAAGACAAAGTGCGATATGAGCAGGAAATGGCCAACTATGTTCCTGTTGGTGGTGACAAGGGCAAAGGAAAGAAACGCAAGAAGGACCCCAATGCACCCAAAAGGGCTCTGTCTGCATTCT…	sp|Q24537|HMG2_DROME_High_mobility_group_protein_DSP1_OS=Drosophila_melanogaster_GN=Dsp1_PE=2_SV=1	68.52	162	46	2	93	563	174	335	5e-55	195	GO:0000122,GO:0000122,GO:0000122,GO:0003677,GO:0003677,GO:0003677,GO:0003682,GO:0003697,GO:0005515,GO:0005634,GO:0005634,GO:0005634,GO:0005634,GO:0005634,GO:0005634,GO:0005694,GO:0005694,GO:0005700,GO:0006268,GO:0006338,GO:0007379,GO:0008134,GO:0008301,GO:0008348,GO:0008348,GO:0017025,GO:0017055,GO:0032502,GO:0035218,GO:0043388,GO:0043388,GO:0045892	negative regulation of transcription from RNA polymerase II promoter,negative regulation of transcription from RNA polymerase II promoter,negative regulation of transcription from RNA polymerase II promoter,DNA binding,DNA binding,DNA binding,chromatin binding,single-stranded DNA binding,protein binding,nucleus,nucleus,nucleus,nucleus,nucleus,nucleus,chromosome,chromosome,polytene chromosome,DNA …
comp29780_c0_seq1	730	1955	250.239	2678.08	136.342	1661	255.874	2275.34	136.887	GGTGAGCGCGCTGCATGCTGGGATCGTCCTCCCGGCCTCTCCATCTTGTTTGGGTCATTAGAGAGTTTGTCAGCAAACATCATCATGGCTCTTCTCAGATCAGGGCAAATTCTCAGCACCTTGGGCCGACAATGTGTGCGCGTCGCGGCCTTTCAGACCCAACAGACGCGGGGAGCAGCTGACATGGCTTTCACATTTGCTTCTCCTGTTAATGTATTTTACAATGCTGAAGCCGTCAAGCAGGTGGATGTGCCATCATTTAGTGGAAGCTTTGGCATCCTGCCAGAACATGTTCCCTTGTTGGCAGTTCTAAAACCTGGTCTGGTCACCGTCTTCCAGAACGATGGAACCTCAAAAAAATTTGCTGTAAGCAGTGGATCTGTGACCATCAATGACGAC…	sp|Q9D3D9|ATPD_MOUSE_ATP_synthase_subunit_delta,_mitochondrial_OS=Mus_musculus_GN=Atp5d_PE=1_SV=1	53.47	144	67	0	145	576	25	168	6e-35	128	GO:0005739,GO:0005739,GO:0005739,GO:0005743,GO:0005743,GO:0005743,GO:0005753,GO:0005753,GO:0006200,GO:0006754,GO:0006810,GO:0006811,GO:0015986,GO:0015992,GO:0016020,GO:0016887,GO:0045261,GO:0045261,GO:0046933,GO:0046961	mitochondrion,mitochondrion,mitochondrion,mitochondrial inner membrane,mitochondrial inner membrane,mitochondrial inner membrane,mitochondrial proton-transporting ATP synthase complex,mitochondrial proton-transporting ATP synthase complex,ATP catabolic process,ATP biosynthetic process,transport,ion transport,ATP synthesis coupled proton transport,proton transport,membrane,ATPase activity,proton-t…
comp38761_c1_seq1	564	1290	246.978	2287.23	116.444	1190	255.73	2109.93	126.936	CCAACACAGGTTTCACTGTAGTTTTAATACTTCATCAAACACTTAGCATGCTTAGAGATATCACATGTATTATGCATGTCTGGGGTGGAGGGTATACAGATACATACATGTAATTGGTTTTCCTTTACATGTTTACTTCATATTTCATTTCAAGGAATACTTGTAGATATTTACTCAAACCAAGTCACTGTGCCAGAATTAAATAGCTGCTGAATCTCAGACCTACAAAAAATTTAGTTTAGGCACCATTCACTTAACAATTTCAACCAATTTATATAATGCCCTGTGAAGATGAAACATTAATTTTAAGATGCCTAAATGGTGGTCTAGAGTTTCCCAGGACAAAACTGACTTGGGATGGGTTTTCCGTCCTTCCACTTGGTCGGCTTGATGAAGGCT…	sp|Q41898|ATP5E_MAIZE_ATP_synthase_subunit_epsilon,_mitochondrial_OS=Zea_mays_PE=3_SV=1	46.94	49	26	0	509	363	10	58	3e-11	60.5	GO:0000275,GO:0005739,GO:0005739,GO:0005743,GO:0005743,GO:0006754,GO:0006810,GO:0006811,GO:0015986,GO:0015992,GO:0016020,GO:0016787,GO:0045261,GO:0046933,GO:0046961	mitochondrial proton-transporting ATP synthase complex, catalytic core F(1),mitochondrion,mitochondrion,mitochondrial inner membrane,mitochondrial inner membrane,ATP biosynthetic process,transport,ion transport,ATP synthesis coupled proton transport,proton transport,membrane,hydrolase activity,proton-transporting ATP synthase complex, catalytic core F(1),proton-transporting ATP synthase activity,…
comp10978_c0_seq1	763	2567	270.513	3364.35	171.28	1978	254.424	2592.4	155.961	GTTTGGTGTGTTTCTAAGTCCGGCGATTTTCTCCTCAAAACACCAAAATGGCCCAAGGAAAGGTCCGGACGTGGGATCCCAACAAAATGTTTGACGCCAGCTTCGAGGAGCAGAGAGCCATGGCAGAACGGGCCAAGATGCGTGCCGCTCTCAAGGCAGAATGGCAGAAGAAAGTCAGCAACCCGTACCGAGGAGTCTACGGCTACATCTTTGATCCTGCTGTCCAAAGATTCCTTGCCATGAGGGCCACCGGATGGGATCAGTTCAAAGCAACTCCTAAGAATGGAGCCTTTGCCTTCGGCATGGGTGTAGTGCCCATCCTCTTCCTCTGGTATCAGGTTGTACGTGAGAAGCGAGATTTGGAGCAGAAATGCAGAACTGGACAAATTGCTTACAAGG…
comp32692_c0_seq2	285	303	186.941	1063.16	54.1256	404	253.698	1417.54	85.2809	TTTTTTTTTTATTTTTCGTAACTGGAAATTTATTTCAACACTATGTGATGTAAACACTTGCACTTGAAAAGTTCAGTATGTCTTTTTTTCTCTCTTCCCACAAAGAAATTCCCTAACCTAGATTGATATAAATACACAAGTATGGAGGTGTAGTTAGTTGATGGTGTGCGGGTCGTTCTCGGGCTGGTCCGACTTGACGTGGGGCCAGAATGTGGGCCGTTTCTGCGGGTTACGGGCCTGGTCCGGGAAGTAGTCGGCGTACATCTCATGGGTCATCTGTTCCAA
comp35162_c0_seq1	1648	42	1.4467	25.4854	1.29747	6164	253.602	3740.29	225.02	GTTCGCTTTAAGAAGGATGTTGCAGTTTGTGTGTTTGGTTTCTCTCCTTGGTCTTACTGCTGGCCAGCCCGGCACGGCCCTCTGGGATTATGTCCACAGGGATGACGGCATGTTCTCTTACGGGGAGCTCTACAGCATCCCTCAAGATGGCTTCACGTCCTACGTCTTCAACATGACGTCACAAAACTGGTTCGATGAATCCTACACAAACAAGCCGACGTGGTACCATTACGTCACCGTTCACATCCCTGATAACGTCGACCCGGCGTACAACAACAACGCCTTTGTCTATGTCGGAACGGGAAGCTGGGACGACAATCCCCCCGACGCCGGCTCCCGACACGTGTTCGAGACGGGAAGATACGCCAACCGTACGGGCATGATCACCGGGTGCATCAA…	sp|Q5XM24|APRA_DICDI_Autocrine_proliferation_repressor_protein_A_OS=Dictyostelium_discoideum_GN=aprA_PE=1_SV=1	31.36	491	306	15	35	1480	6	474	2e-61	216	GO:0005102,GO:0005515,GO:0005576,GO:0005576,GO:0005576,GO:0005576,GO:0005615,GO:0005622,GO:0007049,GO:0008285,GO:0008285,GO:0030435,GO:0031157,GO:0043234,GO:0044351,GO:0016049	receptor binding,protein binding,extracellular region,extracellular region,extracellular region,extracellular region,extracellular space,intracellular,cell cycle,negative regulation of cell proliferation,negative regulation of cell proliferation,sporulation resulting in formation of a cellular spore,regulation of aggregate size involved in sorocarp development,protein complex,macropinocytosis,cel…
comp37836_c0_seq1	2160	699	5.93731	323.611	16.4751	17098	253.014	7915.74	476.219	GATCTTATGTCAAACGCATCGACTGTGTTTCAGAGGACGAAGATTTTAGGCGTTTATGTTGATCGCAGACAAAATTGGAATTATTATCTTTTCGACATAACCCAAAAGTTAAACGACCATGAAGGTTCCACCGGTTCTCCTGCTTGCCCTTCTGGTGACAGGAACCCTGGGCCAGTTACCGAAAAAGCGCGTGTGTTACTTCACCAACTGGTCTCAATACAGACCTGAACCAGCGACTTTCTGGCCTGGAGATATCGACCCCTTCTTGTGTACTCACATTGTCTATGCCTTTTCCAAGATTGTTGACTCTGAAATGAAGCCATACGAGTGGAACGACGCAGACCTTATGGAGCAGATTATGATGTTGAAGAACGAAAATCCGGCACTGCAGATTTTGCT…	sp|Q6RY07|CHIA_RAT_Acidic_mammalian_chitinase_OS=Rattus_norvegicus_GN=Chia_PE=2_SV=1	41.56	450	251	4	191	1507	25	473	2e-107	342	GO:0000272,GO:0002376,GO:0002532,GO:0004553,GO:0004568,GO:0004568,GO:0004568,GO:0004568,GO:0005576,GO:0005576,GO:0005576,GO:0005576,GO:0005615,GO:0005737,GO:0005737,GO:0005737,GO:0005737,GO:0005975,GO:0005975,GO:0006030,GO:0006032,GO:0006032,GO:0006032,GO:0006032,GO:0006915,GO:0006954,GO:0006955,GO:0008061,GO:0008061,GO:0008061,GO:0008152,GO:0016787,GO:0016798,GO:0090197	polysaccharide catabolic process,immune system process,production of molecular mediator involved in inflammatory response,hydrolase activity, hydrolyzing O-glycosyl compounds,chitinase activity,chitinase activity,chitinase activity,chitinase activity,extracellular region,extracellular region,extracellular region,extracellular region,extracellular space,cytoplasm,cytoplasm,cytoplasm,cytoplasm,carb…
comp35564_c0_seq2	2638	266	7.86204	100.834	5.13348	7387	252.762	2800.23	168.465	GTTGCATGTAAGCGTCGTGACATCTTATTTGAGTGAAATAGACCTAAAAGCATGATTTTATATACATGTAATGTTCAGTCTATATGTATCATTTAATATTTTCTGTCATAACGCTCGGAAATAAGTATGAATATACCTATTCTGTTACAGTAATTCGTTGACAATGGGACATAGTAATATTGACATTTTATTTGGTCGAAATAACAAATGAGCAGACTTTATAAATGGAAGAAATCAAGGATAACAATAATATATTAAACGATGTAACATGGAGATGATTATTATATATCTGTTTAACATGGTTAATGGACCGACACCACGCTTATCAACATCTTTCAAAAACGCAAATAAAAAATCACATGTATTTCGTTCTAAAAATGCTCCAAAGTCAAAGAATAC…	sp|P80193|BODG_PSESK_Gamma-butyrobetaine_dioxygenase_OS=Pseudomonas_sp._(strain_AK-1)_PE=1_SV=1	27.88	391	262	8	2324	1167	6	381	1e-37	150	GO:0005506,GO:0005737,GO:0005737,GO:0008336,GO:0016491,GO:0016491,GO:0016706,GO:0045329,GO:0045329,GO:0045329,GO:0046872,GO:0051213,GO:0055114,GO:0055114	iron ion binding,cytoplasm,cytoplasm,gamma-butyrobetaine dioxygenase activity,oxidoreductase activity,oxidoreductase activity,oxidoreductase activity, acting on paired donors, with incorporation or reduction of molecular oxygen, 2-oxoglutarate as one donor, and incorporation of one atom each of oxygen into both donors,carnitine biosynthetic process,carnitine biosynthetic process,carnitine biosynt…
comp40020_c0_seq4	4436	76149	522.2	17166.1	873.932	23559	252.012	5310.87	319.507	GCCTCGACCAATCAGAGGCGTCGCTGACGGGTCACGTGACTGCCGTGGGACGGTGACGTTTTAAAAGTGCCAGACTTTGGTGATCGCTCCTTAGAGTGCTCTCGGCTCGGGGAAGGATCGGCAACTCGCTCCATCGCCCTCTGGACCAGCTCGGTCGTCGTGACAGCCAGCAAGACACTCTCACAGTTTAAGTTCTTTTTTCGTGAGGTGTAGGGAATAGCAAAGACCAACCATGGGTGAAGAAAAGTCAAGCAAGAAGGAGAAGAAGTCCAAGAAGAAGGAAAAGAAGACCGAGGAGGAGGAGCCTAAGGAGGAGGCCGCCGACAATGGCGCAGACGAGGCCCCCAAGGAGGAGCCCAAGCGTGCTCAGAGGGCCACCTCCAACGTGTTCGCCCTCTT…	sp|P80164|MLR_LUMTE_Myosin_regulatory_light_chain,_striated_muscle,_25_kDa_isoform_OS=Lumbricus_terrestris_PE=1_SV=1	63.78	185	51	1	323	829	11	195	1e-65	226	GO:0005509,GO:0016459,GO:0046872	calcium ion binding,myosin complex,metal ion binding
comp39103_c0_seq13	408	43	0.000781	105.392	5.36554	832	250.534	2039.22	122.681	AATAATGATATCCAGCACACTTTTGAGTACAAAGGATGATTTGTGTGTTTCATGTTGGAACTTTGGACCACCAGATAACTCATTTCGAACATCAGGGCGCAGAACTCGTCATTATTTGTATTCGTTGACGGCTGATGAGGGCTGACACTTCCATCTGTTGTCCTGCAGGATCCTAATAAAGACCTGAACAAGAATCGACCTATAATTATGCCACAATACAAGCTGCTTTATTACGACACACCAGGACGAGCGGAGGTCACACGTTGGCTATTAACCACAGCCGGAAAAGATTTCGAAGACGTCAGATATAGTCCAGATGTCGACACATCAAAATGGAAATCATCTGCTCCTTTCGGCCAGCTTCCAATACTCCAGGTGGACGGCACTACCCTGTGTCAA…	sp|P91253|GST7_CAEEL_Probable_glutathione_S-transferase_7_OS=Caenorhabditis_elegans_GN=gst-7_PE=2_SV=1	48.48	66	33	1	208	405	1	65	2e-11	62	GO:0004364,GO:0005575,GO:0008152,GO:0008152,GO:0016740,GO:0045087	glutathione transferase activity,cellular_component,metabolic process,metabolic process,transferase activity,innate immune response
comp40304_c0_seq6	1797	2	0.026357	1.11297	0.0566613	6255	249.755	3480.8	209.409	TCACAATACTTGAGGAGAAAACGACGTGAACATGCTGAGCTTGTGCCTTGCTTTGATGGTCGTGTGGGCAGTGCCACTGACAGCACGAGCCCAGACGGTGTTGTTTACGGCAAGTCTACGTAGTGACGTCCTTGTTACCACCAGCGACCAGCCTCTGACCTTTGACCGGCCTAGTATAAATGAAGGAGATGCGTTTGACGGAACCACGTTCACGGCCCCCGCAGACGGCGTCTACCTCTTCATGTTCGCCGTCAAATCTCATAACGTCACCGTGCATCTGAAGGTCAATGACGTCATCAGACGCTCGGCGGCCGTCAGCATGGAGACCGAAGACCACATAAACGACGAGAATATGGCGTCCAACTCTATCATGCTGTTCCTATCCACCGATGACACTGT…
comp10685_c0_seq1	1627	58	2.00985	35.6484	1.81487	6463	248.794	3972.34	238.98	GTGACGTTTACTTATCCTATTATAAGCTTTATTAGCCAGTAGCCACTGCCATTAAAGCTAGGTCATTTAATATGACCGTTATGACAGGCGCTTTGACGTTTAATGATAGCGTGTATCGTATATAAACTTTTCAAAGACATCATAACCTCGGATAGGGGTGTCCGTGGGAACCATATGGCCCGATCCCCTGATGGTGCAAAACGCCAGATTTTCCCACTCCTGGGCGAATCCGGCGACCTGGGTCGAGTTGTTCTCGTCGTTATACAACCACAGGTCGTAGTCCGTTAGGGGCGCGCGTCCCAGTTCCTCGGCGAACCATCTGCCCCCGTGATGGTTACAAGCGATGTCGGTGTCGCCATAGTACATTGTGACCCGGTGACCCGCGTCCAAAACTTTGGT…	sp|Q3MI05|PPGB_BOVIN_Lysosomal_protective_protein_OS=Bos_taurus_GN=CTSA_PE=2_SV=1	39.38	480	263	11	1539	121	16	474	1e-111	347	GO:0004180,GO:0004185,GO:0005634,GO:0005739,GO:0005764,GO:0005764,GO:0006508,GO:0006508,GO:0008233,GO:0016020,GO:0016787,GO:0043231,GO:0070062	carboxypeptidase activity,serine-type carboxypeptidase activity,nucleus,mitochondrion,lysosome,lysosome,proteolysis,proteolysis,peptidase activity,membrane,hydrolase activity,intracellular membrane-bounded organelle,extracellular vesicular exosome
comp35947_c0_seq19	724	7	0.074426	9.66851	0.492226	2843	248.4	3926.8	236.24	ATTATGTGTATTTGGTGTTTTCCAAGTAAGCAATCTGATTCTTATAGCTGTTACAGAGCAGTATACCTTTGTTTCTTGTTCTATTTAAAAAGTTGTACGGCAGCAAGTTTAACTCAAACCTGACGAGTTTGGAAATGGATACGAAAATCTTCCTCTTGACATTTTGCTTTGTGACGTCATGGGTGTACAATGAAGCGCAATTCTGTGACGGCGAGGATATGGGTCTGTACAACGGCCATTGTTACATGGTTTTCGGCACACCAAAGACGTTCGAAGACGCCTCCGACTACTGCAAGGGATTGTCCTCTATTTCGTGTTCTGGCGTCTCCTACTTGGCCGAGTTTGACAACATCACAGAGGAGAACTTTGTGGCCAGCGTGATAGCGAAAGCGCAAGTAC…	sp|Q8JIW1|XB1_DEIAC_Agkisacutacin_subunit_B_OS=Deinagkistrodon_acutus_PE=1_SV=2	28.78	139	74	6	216	620	28	145	9e-11	61.6	GO:0005576,GO:0005576,GO:0030246,GO:0046872	extracellular region,extracellular region,carbohydrate binding,metal ion binding
comp16891_c1_seq2	508	0	0	0	0	1043	245.48	2053.15	123.52	GGATATGGGTCTGTACAACGGCCACTGTTACATGGTCTACACCGGCGAAAAGACGTACGAAGACGCCGCCGACTACTGCAAAGGAGTGTCATCTATTGGCGGATCTGGCGTCTCCTACTTGGTCGAGTTTGACGACATTACAGAAGAGAACTTTGCTAATACCGTGATAGCCTCTGTGACAGATTTTAATTCGGATTTGATCTGGTTTGGATTGATAAACTTTGACAACACACAACCGTTGGAGTATCATTGGTATACAAGTCTGGAAATACCAAGCTACCAAAATTGGGATGACGGAGAGCCTCAAGCTCCTGACCAGCAATGTGGTTGCAAACGGACATTGGAAGATCAGAAGTGGCATGATGGGACATGCACTGTCGCACGTCCTTTTATTTGTGA…
comp29876_c1_seq1	857	304	41.8351	354.726	18.0592	1415	244.794	1651.11	99.3324	CAGGAGCGATTTGCTGGCTGCCCGCCCAAGATTGTCATGTACAGTCAGTATGAGCGCCAGAAGGACAAGAGGGACTACGGAGGTCGCCGTGACTTGTACACGGGGCCCGTCTATGGCTACCCGGCTGAAAGGATCACTCCCCAGAGGAAGATCACGTGGACGGAAGACGGACGACCCGAATACATAGAGCTAGAAGGGGCAGAGGCGCCGCAAGATGGCGCGGACGCACAGGAAGAATAAACAGCTATAATTATGAACAGATTGAACGAAAAACTAATTTTCTCCAAGACATGAATTTCTCTGCGCGACATGATTTCACTTCTGGTGACCACAGCTGCAAACTACCCAGATCTGCAAACAGCCCAGAACTCTAGAACTTGTGCTTGGTTTATTTTTAAG…	sp|O96447|LMBC1_LUMRU_Antimicrobial_peptide_lumbricin-1_OS=Lumbricus_rubellus_PE=1_SV=1	50	64	26	1	40	231	15	72	6e-13	67	GO:0031640,GO:0042742,GO:0050832	killing of cells of other organism,defense response to bacterium,defense response to fungus
comp40163_c0_seq7	380	469	176.553	1234.21	62.8339	571	244.75	1502.63	90.3999	TCTCACTCTACAACCAAGAGCTTGTGAGCATGGATGTCCAGGGTGACTATGATCCAGAGGATGCTGCTGGATTCATCAAGGTTAATGCTTTGAGGCTGACAGAATACCAGCGTCTACAAAACCTGAAAAATCCTGATGCTCATAAGCAGAATGGTGTATCTGAATGTGACGGCAGCTGGACGAAACTTGGCTAAGACTGGATCTGTGATACTGATCATGTGTAGACAGGAGGGCATCTGATTGTATCTTATAAATTGTTAGTGCTTCTAATGTACATGTACCTGACCTAATCAAACTTCATCTGGAGAACTTTTTCATTGCCACTATGTCTTGTTGTATTGTTGTCTGTGTTATTGTTATTGTTGTATTTATGTCTGTGC	sp|Q7ZWM4|ASSY_XENLA_Argininosuccinate_synthase_OS=Xenopus_laevis_GN=ass1_PE=2_SV=1	78.57	42	9	0	3	128	369	410	8e-14	70.9	GO:0000050,GO:0000050,GO:0000166,GO:0004055,GO:0004055,GO:0005524,GO:0005524,GO:0006526,GO:0006526,GO:0006526,GO:0008652,GO:0016874	urea cycle,urea cycle,nucleotide binding,argininosuccinate synthase activity,argininosuccinate synthase activity,ATP binding,ATP binding,arginine biosynthetic process,arginine biosynthetic process,arginine biosynthetic process,cellular amino acid biosynthetic process,ligase activity
comp38045_c0_seq1	1763	2210	93.6124	1253.55	63.8183	4409	244.1	2500.85	150.454	CTGCCACTACTGTCACGGTGGCTGTGCGCGTGCGCTGTCCCAGTGAGTGAGCCCTGTTGTTTAATAGCAGCAGCTGATATAAAACCGTGATCAATCTATGCAACGTGGTGTGTACTACCTCGCCGGCCGGCTACTCCAGCCCTTGGGCTCTAGGACAGATCGTCACCATCTGACACGCTGTGGACGTGTGCTAGCCACTGTCACCAACCATTTGAGTGTTAACGCGACACGATCAGTCACCACCAAGATGTCTTACACTGCTATTGAAAAGGGCTCACCCAACACGCTGGACTACCGTGTTTACTTCACCTCTCAGAATGGACCCATCTCACCATTCCATGACATCCCCCTGTATGCCAACAAGGAGCAAAACATTCTCAACATGGTGGTCGAAATTCC…	sp|Q6BWA5|IPYR_DEBHA_Inorganic_pyrophosphatase_OS=Debaryomyces_hansenii_(strain_ATCC_36239_/_CBS_767_/_JCM_1990_/_NBRC_0083_/_IGC_2968)_GN=IPP1_PE=3_SV=1	61.54	286	106	3	248	1102	1	283	3e-125	377	GO:0000287,GO:0004427,GO:0004427,GO:0005737,GO:0005737,GO:0005737,GO:0006796,GO:0016787,GO:0046872	magnesium ion binding,inorganic diphosphatase activity,inorganic diphosphatase activity,cytoplasm,cytoplasm,cytoplasm,phosphate-containing compound metabolic process,hydrolase activity,metal ion binding
comp42188_c0_seq5	547	5326	427.277	9736.75	495.7	2968	243.481	5425.96	326.431	CGTCATGGCAAGTACATGGCCTGTTGCCTCCTGTTCCGTGGAGACGTGGTCCCAAAAGATGTCAACACCGCCATTGCAGCCATTAAAACCAAGCGAAACATCCAGTTCGTTGACTGGTGTCCAACTGGCTTCAAGGTCGGCATCAACTACCAGCCCCCGACCGTGGTGCCCGGCGGAGATCTGGCCAAGGTGCAGCGTGCCGTCTGCATGTTGAGCAACACGACGGCCATCGCCGAGGCCTGGGCCCGTCTGGACCACAAGTTTGACCTGATGTACGCCAAGCGCGCCTTTGTCCACTGGTACGTGGGAGAGGGCATGGAGGAGGGCGAGTTCTCCGAGGCCCGTGAGGATCTGGCTGCTCTAGAGAAGGACTACGAGGAGGTCGGAGTCGACTCGGTC…	sp|P02553|TBA_LYTPI_Tubulin_alpha_chain_(Fragment)_OS=Lytechinus_pictus_PE=3_SV=1	96	125	5	0	1	375	18	142	9e-86	256	GO:0000166,GO:0003924,GO:0005200,GO:0005525,GO:0005525,GO:0005737,GO:0005856,GO:0005856,GO:0005874,GO:0005874,GO:0006184,GO:0007017,GO:0043234,GO:0051258	nucleotide binding,GTPase activity,structural constituent of cytoskeleton,GTP binding,GTP binding,cytoplasm,cytoskeleton,cytoskeleton,microtubule,microtubule,GTP catabolic process,microtubule-based process,protein complex,protein polymerization
comp39566_c0_seq1	1568	5155	201.71	3287.63	167.374	5359	243.227	3417.73	205.614	TTTTTTTTTTGATTGGTATAACAGCAGCAAGCTTTATTTTCAGAAGTCATATTTCTCCTTGCGGGGTTGATTTGTACAATATTACAAATTGAATTCTTGATGAAAGAGCACATTAATTTTTCGTGAAGCCATCATTCTGCGTAACAACAGGGTCCACCAACCTCTAAATTATCATGGAATACAACAACAATAACAGTTATAATTCAGAACGTGTTTCGAAGAGTGTCATGGCCTAGTCTTGGAGCAGGTCGTCTTTCAGGTCGAGAAGTCCCATCTCATCGATGCTTCTCAAGATGATCTCAAGGTTTTGGTACATGATAGCCACTTGTGGGGGCGGTCCGAAGTTGTAGGATCCAGGGTATGGGTAATTGTATCCTGTATCACCTTCCGTTGGGTAAG…
comp41386_c0_seq18	1230	5544	274.187	4507.32	229.468	4343	243.157	3530.89	212.422	GGGTGTGTCCCGGTCCTGAGCTTCCTTCTGGCGTAGTCTACATGTCCCAATGTGCAGACGAAAAAACGCCGTATAAGACACCAAATACCGAATCTGCATAAGATTGGGTCCTTCCTCAGCTTTGCCTGCAGTGGTTGAGGTTTCACTAGCGTCATTGGTAGAGTGGCCAAGCAGGGTCTCTCATTGTCTTGTCCTTGTGAGGTCTTCGTAGCTAGTTCTGCATGCCTGGACGGCGCCCCCCACCATCCAACCAGGAGGGTCTGTTTTGAGGCTGACTAGGACACAAGGTTCCTTTCTTGGAATCTCAAGTTTCTGTTCGTCAACTGTTGCTAGATTCCCTGTGGTCTTCCTTGTCCTGTTTGCTTCCATCATGCTGTTGTTGTTGTGTTCTTGAGTGAG…
comp40824_c0_seq5	785	185	17.9872	235.669	11.9979	3098	242.637	3946.5	237.425	CGATCTACATAATATTGCTTTCTTTGTCGTTATTATTCATAAAATAATTTCTTTGGTCGTTGATGCTGAGTTATCAGGAAGATTCCATTTGTTTGGGTCGTTTGGTCTCTTTGAAGCCTTCACGTTGTCTTGGCAGTGTTACCTAATGGTAGCAAAGGACGTCTCCGGTCCAGACCCTCCACTTGCGGTCCTTGCGAAGGCTATCGTAATAGCTGTACAGGCCGGTGATGTAATTGGAGGCCGAATAACTCATGGGGCCCCAGCATTCATTGATGTAGCCGGTATAGCCGATACTCTCGTGCTGGCAAGAGTTGTACCCAGTAGGCTGGCAACACTGAAAGCTCCAGATCCGATCCCGGTAGTAATTGTTGTAAAAGCTGGACACAGCGCTGAGGACAT…	sp|Q01528|HAAF_LIMPO_Hemagglutinin/amebocyte_aggregation_factor_OS=Limulus_polyphemus_PE=1_SV=1	27.88	165	110	4	661	176	5	163	2e-19	87	GO:0005576,GO:0005576	extracellular region,extracellular region
comp42324_c0_seq1	1188	3066	193.438	2580.81	131.389	2982	242.45	2510.1	151.01	GCAGGACTGCGAGGTGTTTGGAGTAAAAATTATCGTCAGATTGGAAATTCGGCGATGTTTAACACCCTTTCTCGCTCGGCGGGCCTTGGCCTGTCCGCCTCATCAACAATCGGGCCTTCGTCCGCTGTGAGGGCCATAATTCCTGGATTTGTCGAGAAAGCGCAGAAAGTTTTCGTGGAACCAGCCCCAGTCAAACTGACCAGCGACACTCTCTTCAAGTCTTTGCCATCAAACGGATTTCTGTACACACACGCCACCCAAACCCTGGGAGGACCCTCACAATTAAGATACGCCCACACAGATATTCAGTACCCTGATTTCTCTGCGTATCGCCGCGATGGAGTCAAGAACAGTTCTAGCAGTTCTGAGGCATCAGATGGAGACAGGAAAGCTTTCACT…	sp|Q5ZLR5|UCRI_CHICK_Cytochrome_b-c1_complex_subunit_Rieske,_mitochondrial_OS=Gallus_gallus_GN=UQCRFS1_PE=1_SV=1	66.02	206	70	0	262	879	67	272	1e-95	294	GO:0005739,GO:0005739,GO:0005739,GO:0005743,GO:0005743,GO:0005743,GO:0008121,GO:0008121,GO:0016020,GO:0016020,GO:0016021,GO:0016491,GO:0016491,GO:0016679,GO:0046872,GO:0051536,GO:0051537,GO:0051537,GO:0055114,GO:0055114,GO:0055114,GO:0070469,GO:1902600,GO:1902600	mitochondrion,mitochondrion,mitochondrion,mitochondrial inner membrane,mitochondrial inner membrane,mitochondrial inner membrane,ubiquinol-cytochrome-c reductase activity,ubiquinol-cytochrome-c reductase activity,membrane,membrane,integral component of membrane,oxidoreductase activity,oxidoreductase activity,oxidoreductase activity, acting on diphenols and related substances as donors,metal ion b…
comp43516_c0_seq1	1177	2	0.134192	1.69924	0.0865084	2781	241.665	2362.79	142.148	AGTGAAAGCATGTGTTCCATACCCTGACAAATATAGACCATACCCTGATTGAAGCCAGGACCAGGGCTTGAAACTTTGTAAACCGGGTTTGCACGCTGAAGGTCCACAGACTCCACAGTTGCTAAATTCTCACTCTCACTCTGACATTGACATGGGATCTTTGAAAATGGGAAGAATGCAGTAGAAGACTTTCGCACAGACAGCCAGAGAGACAGAGCTCGAGACAGACAAGGACCAAACAGCACCACTACAACCGCCCATCGAGGATAGACAAGCAGGCAGACAGAGATCGAGACAAGCAAAGAAATAAGTCTTTTAGTAACTCTGCAACCACCGAGCGAGGATGTGGCCAGCAGTGTTGAATGCAGGAACTACAGTTGCCAAGTGTTTATTGGAGGA…
comp42335_c0_seq1	866	2318	204.855	2676.67	136.27	2251	240.864	2599.31	156.377	GCACTGCGAAGGTCAAGGACAGCTTCTCGGTCGTGGGGGACGAGTCGGTGAAAACCGACTTAAATCTTTAATTATGGCCTCCGAAGAACCCCAGGCCAAGCCAAAGTTCCAGAGCATCGTCCGCATGTACAATTATGACTCCCCTGATGGCCAAGACTGTTTGAAGAAAGCAGCTCACACCACATTCTGGTGTGGTCTTTTAGGTACCTACATTTCCATGTACGACATCATTGGAATTACCCAACCAAGAGGAGCAGCCCTTGTCATGGGAAGAATGCTGACTTTCACTGGACCAGCAGCTATGGCCGGAGCAGTTTACTCAGTCACATCGTGCGTGCTGGGTGACATCCGAGGCGAGAACGGCCCTCTGAATCATGCCGTTGGTGGAGGACTTGCTGG…
comp10473_c0_seq1	1443	64	3.60411	44.352	2.25797	3753	239.967	2600.83	156.469	CGTGGTTCACGGACGGCCCAACTGTTTTAGCACAACCCGTTAAACTGGTCAAAAATCGTACGTAAAAATGCATAATTCAACAGAAAAACGACACACCTATGACTGATGAATTAGCTTTATTGGCAACATTAAATTAACGCTGTCACTGATCTAAGCATATAAATATTATATACACAGTGCCTGTCAACATTTCAAAAAAAGTACATCTAGATAATCATTATTATTTACAGATACTTGCTTATGGCTTATTTTCAAAATAGGTATTAGAGGTTACAACTTGATGTTTGGGGGGCTTCAGCCATTTCACCATTGGAAAATAGAAGTAGTAAGGTGACCAGTTCAGTCAGACACTTGAGAACACATCTGTAGACTCACATCCCACAGCTTCTGCGCCAGTTC…	sp|Q8BYK4|RDH12_MOUSE_Retinol_dehydrogenase_12_OS=Mus_musculus_GN=Rdh12_PE=2_SV=1	41.2	284	158	2	1212	361	36	310	2e-66	222	GO:0004745,GO:0004745,GO:0005622,GO:0005622,GO:0007601,GO:0008152,GO:0016491,GO:0016491,GO:0042572,GO:0042572,GO:0050896,GO:0055114	retinol dehydrogenase activity,retinol dehydrogenase activity,intracellular,intracellular,visual perception,metabolic process,oxidoreductase activity,oxidoreductase activity,retinol metabolic process,retinol metabolic process,response to stimulus,oxidation-reduction process
comp24136_c0_seq1	1093	4538	288.12	4151.88	211.373	3607	239.869	3300.09	198.537	TTTTTTTTTCATAATTTACGATTGTTGTTTATTGATACTGATTTGTCGTGTAGATGTTGTCAGGATATTGGTATAAAATAGGGTCAATGTGTTGTGTCCAGATTTGTTCTCAGAAGTCTCATGTCACTTTGGGTCGTCTGTATGTGGTCAAACATTATTGTTTGTATATCCGGATGTCCCCCACCCCTTGGCATGTGTCTCCCCTTCCCTCTGTATGTCTGGTGTTGTATTTTGGTTTCCTCCCATAAATATGCGTCTGTACAGGTTTGTGGGCACACAGAGTCCAATAAAAACAGGTCAAGGTCAATCATCACAAGAAAACGGTGAGTTGGTGGTGTCGTCTCGTGGCAGTGGTTGGCGTGTGATGCCGACGGCTGTGGTACTGGTGGGATGATCGCA…	sp|Q6PC91|BT3L4_DANRE_Transcription_factor_BTF3_homolog_4_OS=Danio_rerio_GN=btf3l4_PE=2_SV=1	75.8	157	37	1	988	518	1	156	1e-55	186	GO:0003674,GO:0005575,GO:0008150	molecular_function,cellular_component,biological_process
comp39995_c0_seq1	1387	41	1.76571	29.5602	1.50492	4883	237.877	3520.55	211.8	TCGATCAGGTAGTCAATCTTCTTGTTATTGACCCAACTGTAGGTGTTGTCGAAACGGACCACGTACGTGCCCGGCGTGTCGACCTCAATGTTGCCCTCCTCCGGCACGATGTGGCTGTTGATCCGCTCACTCTTCACGATCTCCTCCATCTCGCCCTTCTTCTGGCGGACGTCAGCGGTTCTCTTGAAGATCCCGAAGCCGATGTCGTTACCTTCCGACAGAAACTGCCACCTGAGAGACGAGCCTGGTTCTTTGACTTCGTACTCGAGTTGGACCGTGGAGCCTTTTTGCACAGTGCACTTCTCGAAGTTGGTCATGTCCACGTTCTCGCGCAAGTTTTGCAGTCGGTACTTCTCAGGTATCTTCCCGCCCATACAGAATTTGGATTTACAGAACTCG…	sp|Q99MS0|S14L2_RAT_SEC14-like_protein_2_OS=Rattus_norvegicus_GN=Sec14l2_PE=1_SV=1	48.57	385	191	4	1148	3	1	381	4e-129	387	GO:0005215,GO:0005622,GO:0005634,GO:0005634,GO:0005737,GO:0005737,GO:0005829,GO:0006351,GO:0006355,GO:0006810,GO:0006810,GO:0008047,GO:0008289,GO:0016021,GO:0016765,GO:0043085,GO:0045542	transporter activity,intracellular,nucleus,nucleus,cytoplasm,cytoplasm,cytosol,transcription, DNA-templated,regulation of transcription, DNA-templated,transport,transport,enzyme activator activity,lipid binding,integral component of membrane,transferase activity, transferring alkyl or aryl (other than methyl) groups,positive regulation of catalytic activity,positive regulation of cholesterol bios…
comp35651_c0_seq3	2040	38418	508.646	18832.4	958.759	20358	236.83	9979.41	600.372	CTAAAGCAACAGACGAGCAACCAAAGAAGAAACCGGAATTTCAATAACACCGTTTCTTTTGACTTTGACAGAGGTTTTGAAGCCTTATTATTACCATACTGGACTATCAACTGAAGAAAAACCAGTGAAGTTAACGAGAAACATCACAATTTAACTTTTAAGACTTCCAAAACGTCGTCTCGGGTGGACGTTAATTTCGAAATTTCATTGGTTGACTTCAACATTTTCTGAAGAAAAACCACAGTGATGAGTTTTCCAATGGCCATGCTGTTTCCAGAAGGACTAGGCGGAGAAAGTGGTGGGGTCCCAAGAGGCTGTTATGGACGTCAACGCCCTTACCAGATGGACAACGCCTCATCGAGATGTCCCCGTAGAGATGCACAATGTCACCAACGGAGG…
comp10889_c0_seq1	1733	5313	224.48	3065.78	156.08	4739	236.605	2734.56	164.514	AGAAAACTTAAGACTGCTCTATGCAGACTTTGTGTACAATTGCGGTTTAAAAGTTTCAGAAATGTTCAAATTATTTTGGGCAGTAAACATGTACTAAGATTGCTCCAAACATGAAAGCTGGTTTGTTATGTTCGGCTGATCACAATATTGACATGAACCAGAAGTTGGAGAAAGTTGTGCAAGTCCTGGCAGTGGAAATTACACGTCAACAATAAATTAATATTCCATTAAAAAAAACAAATATTCCCGTGTCACTATTGCCTAAATTCATCTAGAAAAGTTCCTCCAGGTAGGGTGTCTTGGATAAGTCTCCTACAACTGCCATTGAGGGTTTTCCGTTGATGATTTTCTTGGCAACATTTTGCACATCAGCAGTTGTGATCTTGTCAATTGCTGCCA…	sp|P23004|QCR2_BOVIN_Cytochrome_b-c1_complex_subunit_2,_mitochondrial_OS=Bos_taurus_GN=UQCRC2_PE=1_SV=2	38.9	419	254	2	1531	278	36	453	2e-87	285	GO:0003824,GO:0004222,GO:0005739,GO:0005739,GO:0005739,GO:0005743,GO:0005743,GO:0005743,GO:0005750,GO:0006508,GO:0016020,GO:0046872,GO:0055114,GO:0070062,GO:0070469	catalytic activity,metalloendopeptidase activity,mitochondrion,mitochondrion,mitochondrion,mitochondrial inner membrane,mitochondrial inner membrane,mitochondrial inner membrane,mitochondrial respiratory chain complex III,proteolysis,membrane,metal ion binding,oxidation-reduction process,extracellular vesicular exosome,respiratory chain
comp34117_c0_seq1	1320	166	11.075	125.758	6.40235	3032	236.068	2296.97	138.188	AGGCCATACGGAGAGGTGACCCTTCTAGGACAAATCCGACCAGTAGACGAACGCGACTCGAATATCAACGCTTAATTTGGGAACAGTTTTTCTACATCAAGGATTTCATTAATAAAAGGACATCATGGCGACTGGTCCAGACGGGAGGACGGGTACCGCCGTGGTACTAGAGAGGACTCTGTCCGGATCAGACGCGGGGGGCAGACCACGGGCCGGCTCCGTCATCGGTCGTATTGTCGTCGTGGCGGTAGACTCCAGTGAAAACGCCAAGGTGGCCTTCAACTATTACATCGACAACATCCGCAAATCAGATGACCTCATTGTCCTTGTCCACTGTCCGGAGACGCCCAAACTGCCCTCCTTCAAGTTCAAGAGTGGCATGGCGCCCCCTGTTGACGA…
comp27778_c0_seq3	1383	449	2.10604	324.657	16.5283	5731	234.209	4143.89	249.301	CTTCCGATCTTGTCACTTTGTTCGGACATGCTCCAAGCTGGTTGATTAATTAATCTGTAATATTGACTCAACGAGTGCTAGTTTGTGACAGAAGCTGGACGTCCAAGGTGGTTGGACTTTTGACATTGTCTCAGAGTACCAGGTCTGAATGCAGCCTTAACACTCCCATATAGAAATTTGCCAAGAGAACGCGTTCCTGAACGTGACCACGTCCACACGTCTCTTTTGACAAAACGTGAGCAGTGTCACCAGTTCCCAGATTCTAGCATGGCTCCTGTTCTAATGTGTTCCAGGCATCAGGTGCAGGCTGTGCCGGCCAGTGCGTCTGCTTCAGATTTCAAGTCCAAGCCTGTCTTCGACCAGATCGAAGGAGCTTTGAAAGAGAATGGAGCTGAATAT…	sp|P11915|NLTP_RAT_Non-specific_lipid-transfer_protein_OS=Rattus_norvegicus_GN=Scp2_PE=1_SV=3	60.31	131	48	2	295	675	417	547	2e-37	147	GO:0003824,GO:0005737,GO:0005737,GO:0005739,GO:0005739,GO:0005777,GO:0005777,GO:0005777,GO:0006810,GO:0006869,GO:0008152,GO:0008289,GO:0010893,GO:0016740,GO:0016746,GO:0016747,GO:0033814	catalytic activity,cytoplasm,cytoplasm,mitochondrion,mitochondrion,peroxisome,peroxisome,peroxisome,transport,lipid transport,metabolic process,lipid binding,positive regulation of steroid biosynthetic process,transferase activity,transferase activity, transferring acyl groups,transferase activity, transferring acyl groups other than amino-acyl groups,propanoyl-CoA C-acyltransferase activity
comp34949_c0_seq1	1507	419	33.1765	278.036	14.1549	2331	231.932	1546.78	93.056	AATGAGGTTGGGGGTCAAGGGGGCTTTACCTGTTACTGTTTACTGTACATATATATAGATTTTTGGAACTTGTCATAATTTAAAAACAAATTACGTTAGTTAAATAAAATGATTGGTTTGAAGGGAAGAGTTGGGGGGCTGGATAGATTGGTGGGTGGTGTTTCACCCGTTTCGAGAATCCACCGATACAGTCAGTAGGCTAATCAAGTGGTGCGGCGCGGTGGATTTGGCATTGAAGCTCACTAGAAAAAAGGTGCTCATTTGGGAATTGGAGGACGTATAAGACAACCCTGAGAATGATGTTCTTGTCAGCACAAACAAGGGGGAGACTGGACAAACAAGAAGATGACCGTTTTCGTCGCCAGCCCATTGGCCAAGCTGATGATAATAATGTCTCCT…
comp23235_c0_seq1	1583	2427	144.013	1533.16	78.0538	2756	230.048	1741	104.74	AATCGTTGTGCGGTACCAGTTGCAAATTTCGTCTGATCAAGTTGAAGTCTTTTTTTGAAGTTCTTCAATACGTGTGCTTGCAAAGGAGTTATATGCCTATATAATTGTTCCGGTCCCTTTGAAGAGATATGGCAAGTTCATCGAACTGCAAGGCAGTCAGCACGGCCGAGGCAAAAGCCGGAGCTACGCCCGAGGTTACCAAGGAACTGCAAGACCTCGGTAAAAAGCTCAGTGACATTGGAAGGGACAAGCGAGGTGACCGGATGAAACTGTTGGAGCAGTTGCGACCCCGTCTGAGTGAGGCAACGAAGCAATTTCTCAAAGTTACGAAGCTCAGGGAAGTGCAGCACAGGGATTTTATGCAACGTCTCCTCCCTCTGGTCCCAGAGGTCAACTACA…
comp17913_c0_seq1	669	1831	236.901	2736.92	139.337	1476	230.042	2206.28	132.732	TTTTTTTTTGGGAATAGAACAACCAGGGAATTCTTTATTTGTCTACTAAACACAACAGAACAATGATACGGCAAAACAGAGAAAAAGCCGACAGATCAAAATAACAATTCTGTGGGTGGTAGACGTTTATTTGAATTTCTTTGAAGAGTAATTCTTGCATTTCCTGCTCGTCTCTGAAGGTCACACTTGGTCATTCATCAAGCAAAATATGGCATATTTACAATTTGTTGGATGACATTAACAACCAGTCTTTAATGCGCAACACACGATTCACAGAATATTACTTCAGATGGGCCATTTCCACTGGTTCTTGGGGGCTTCCTCTACGAGGGGTTCCCATGCCTTCCACTCCAGCATCCGTCTCGCCAAGTTCAGCTCTCTTTCAGCCTGTAAAACCAC…	sp|P0CC00|NDUA5_PONPY_NADH_dehydrogenase_[ubiquinone]_1_alpha_subcomplex_subunit_5_OS=Pongo_pygmaeus_GN=NDUFA5_PE=3_SV=1	56.52	115	50	0	633	289	2	116	3e-41	142	GO:0005739,GO:0005743,GO:0005743,GO:0005743,GO:0016020,GO:0016651,GO:0022904,GO:0055114,GO:0070469	mitochondrion,mitochondrial inner membrane,mitochondrial inner membrane,mitochondrial inner membrane,membrane,oxidoreductase activity, acting on NAD(P)H,respiratory electron transport chain,oxidation-reduction process,respiratory chain
comp39995_c0_seq3	1153	80	4.57161	69.3842	3.53237	3819	228.644	3312.23	199.267	AGAGACGAGCCTGGTTCTTTGACTTCGTACTCCAGTTGGACCGTGGAACCCTTTTGCACAGTGCACTTCTCGAAATTGGTCATGTCCACATTCTCGCGCAAGTTTTGCAGTCGGTACTTCTCGGGTATCTTCCCACCCATGCAGAATTTGGATTTACAGAACTCGTCACCATCCGGGTCCCGAGCGTTTCCTCCGTAGTGGGCCGGTAGTTGGTCGGCGTCAATGTACTCCAGCAGTTTTGATTTGTAATTTTTTCCTAGAATCTTGATCTTCTTTCTGGTGTCTTCGTGCAGGAAGGGTTTGACAATGTTCCACAGGATAGGGAAGATCTTTGGAGCGTTGACGATAAAACATGTTTTCATCGTCTCCGGGTAATTCGCCTCAAACGTTGACAAGAAA…	sp|Q99MS0|S14L2_RAT_SEC14-like_protein_2_OS=Rattus_norvegicus_GN=Sec14l2_PE=1_SV=1	47.7	304	153	3	914	9	1	300	4e-94	294	GO:0005215,GO:0005622,GO:0005634,GO:0005634,GO:0005737,GO:0005737,GO:0005829,GO:0006351,GO:0006355,GO:0006810,GO:0006810,GO:0008047,GO:0008289,GO:0016021,GO:0016765,GO:0043085,GO:0045542	transporter activity,intracellular,nucleus,nucleus,cytoplasm,cytoplasm,cytosol,transcription, DNA-templated,regulation of transcription, DNA-templated,transport,transport,enzyme activator activity,lipid binding,integral component of membrane,transferase activity, transferring alkyl or aryl (other than methyl) groups,positive regulation of catalytic activity,positive regulation of cholesterol bios…
comp30041_c0_seq1	824	21	1.76244	25.4854	1.29747	2222	227.621	2696.6	162.23	GTCAAACTGGTGCTGAATGACAATGCATTTTGAAAGCTCTTGCTTAAAGTGCTGTAAAACTCTCATAAATGTTCATAACTGCAAAGTGGAATCTATTGAAAGGACACCAAACCCGAAACAGCCGGCAAAAGATGGGGAAACAGAGCTTGTATTATAGTTTGTCAACAATGGTTGCGACCTTTCTGATGATTTTCATGACACTCTACGTGACACAGACTACCGGGGTTGCTATTTACACCCACTGGGGGAGACAAGCTTGTGAGAGTTCAACAGCAAATCTCGTCTATGCAGGTCGTGTCGGTGGCAGCCACTACCTAGACGAGCGAGGCGGTGGCTCGAACTATCTGTGTCTGCCTCTGACTCCGGACTACGAGAACTACAACGAGTCGTTTGACGGTG…
comp40981_c0_seq2	504	646	245.073	1281.75	65.254	429	227.504	851.19	51.2085	TTTTTTTTTTTACGTACGTGGTTTTAAGTTTATTCACCAAGAGTAAACCTGGTTCATGTGACAAGTTTATAGTCCGGTGATCAGATGAACTCTGTGTAGGCTGGCAGAAGGATACTACTAGTAGTCGCTTTAAATAACCCTTTTGGCGTGGCAGCTGAGCTTTCTCTGGATTTCAGCAAAGTGCTCATAATCTCAACAAGACATAATTAATTCCATAACTTTTCATTAAAAAAATTAAGTGTTGTATTGGAGAATGAATAACAATTGTGGAGCATTACTTCAGAAATATTTCTCAGCGACATGTTCAAGTAAAAAAATTCAGCACCAAAAGGGTCAAGAGCCTAACTAATTGCTATACTGTAAACCTACTAATGTTCGCGTGCGACTTCTTTCGCGGAT…
comp39103_c0_seq2	1020	1144	71.4226	1121.57	57.0993	3302	226.759	3237.25	194.757	GTTGTTTCCTTACATCACCTGTATCAACACATTAAAAGCGACTTCCGTGCAACGTTGCGGCTGTCCATCTACGAGTGACCGATCCGATCCTTCCAACCCGACTTCAATCTTTCACCATCATACTTGTGTCTTGTCAACTCCTAACGGTTTTAAGTAACATAATTATCTTGAGGGTGTAGATCTAGACAACGATTTGACAAAATGTCGCATTACAAATTGACCTATTTTGATCTCGATGGACGGGCAGAAGCCATCCGTGTGATGCTGACCATCGCTGGAAAGGACTTCGAAGACATCAGAGTGACAGATGAAGATACACCGAAGTGGAAACCAGCTGCTCCTTTCAGTCAGCTTCCCATGCTTCAGGTGGATGGCACTACCCTGTGTCAAAGTCACGTG…	sp|O73888|HPGDS_CHICK_Hematopoietic_prostaglandin_D_synthase_OS=Gallus_gallus_GN=HPGDS_PE=1_SV=3	37.2	207	119	4	202	816	1	198	4e-31	121	GO:0000287,GO:0000287,GO:0001516,GO:0004364,GO:0004667,GO:0004667,GO:0004667,GO:0004667,GO:0005509,GO:0005509,GO:0005737,GO:0005737,GO:0006629,GO:0006631,GO:0006633,GO:0006693,GO:0006693,GO:0006693,GO:0006693,GO:0016740,GO:0016853,GO:0042803	magnesium ion binding,magnesium ion binding,prostaglandin biosynthetic process,glutathione transferase activity,prostaglandin-D synthase activity,prostaglandin-D synthase activity,prostaglandin-D synthase activity,prostaglandin-D synthase activity,calcium ion binding,calcium ion binding,cytoplasm,cytoplasm,lipid metabolic process,fatty acid metabolic process,fatty acid biosynthetic process,prosta…
comp42653_c0_seq1	859	3532	276.956	4111.76	209.33	2534	226.408	2949.94	177.472	TTTTTTTTTTTTAACAGCACATCTTTATTGTCTGACAAAACGCCTAAATATGTTACAAAGATAGAAATCACTCCACATGGGCATCAGATTCACTCCGCACTCGTCACATTGTCAGCTCCATGATCGCATTGACAATATCGTTGCTATTGTTCTTCAAGGCTTTCACTGCTTTCGACCGAGACACATTCGCTTGGGACATGACAAGCTCAATGTCTTTGGACTCTATTCCATTTTCATCAACCTCCTCATCAGACTCCTCCTGTATGGTCGGCACGGCGCCCGGCGTCTCGCTGGCGGCAGGCGACGGCTCCGGCGCCTTGAACTTCTCAGCCGCGACCATCTGAGCTTGTTGGCTGAGATCCTCGATCTTGGCCTCACCAAACACGATGTAGGTATCGG…	sp|Q8JIU7|NACA_DANRE_Nascent_polypeptide-associated_complex_subunit_alpha_OS=Danio_rerio_GN=naca_PE=1_SV=1	73.4	203	52	2	709	107	13	215	3e-83	256	GO:0006810,GO:0015031	transport,protein transport
comp35947_c0_seq9	822	1	0.098625	1.21655	0.0619346	1820	224.274	2214.11	133.203	ACGTGTGCTCTTCCGATCTGCTTTGATGCAGTCGCTGCACATGCTACATGACTAAAGAATCATAATTGGAAAAGCGAAGACTGACTATGACAAAAATGGACAAAAGGTTTTTCTTGCTAGCGTCATGGATCCTCACGGTATTCATGATGTCTTTGACACTCACTGAAGGGGCCGTTTGTGACGGTGAGGACATGGGTTTGTATAATGGTCATTGCTACATGGTTTTCGTCGGAAAGAAAACTTTCGATGATGCTATCGACTACTGTGAGGGTGTGTCTTCTATTTGCGGTAACGGTGTCTCCTACTTGGCCGAGTTTGACGATATTGATGAAGAGAACTTTGTCAGCACTGTGATGGCATCTGTTACAGACGTTGCTTCCGAGTTCGTCTGGATTGGCC…	sp|Q6T7B5|LEC3_BITGA_C-type_lectin_3_OS=Bitis_gabonica_PE=2_SV=1	28.74	167	105	6	96	593	1	154	1e-14	73.2	GO:0005576,GO:0005576,GO:0030246	extracellular region,extracellular region,carbohydrate binding
comp40768_c0_seq6	1227	210	6.62248	171.149	8.71324	4835	223.91	3940.51	237.065	TTTTTTTTTTTGAAAATAATCAAATTCTTTATTGGCTTCTATTAGCCTAAGTTTGGACAGAATTGGCTATATTGTAAGATGATAATTAACTCAAAATAAATCTTTCGACATTAAACATGCCATGAATTTGAATAAAATGAGCAGGGATAACCGACACCAATAGTTTTGAACATTACCGTACGGTAACCGTGCCATTATAAGATTACAGTTTCCTCAAATAAGCCTGTATAGGTATAATTACATGGGAATTACACAATGAAAATGTCATGGCATGGAAAACATGACCTGATATTGCCAGTTAGGCCTATTAAGGGCCAGATTCTGAAATTATCGTTGTGGTATTTTTCATTTTTAAACAAAACTAATTACATCTATGTAATTTCATATTTTATTTTATTT…
comp38481_c0_seq4	1083	6324	338.035	5839.34	297.282	3967	223.762	3662.97	220.368	TGTAATGACCACACAATAACAGAAATGCCGATTGTTAAACTGGTATTAAAATGACCGGGCCACATTTTCACTTGGGTCAGGCAGAATTGTCAGCATTACTGTTCAAAGTATATGAAGTCTCAACATATCTGAAATCATAATTTCGTGAAACATGTGAAATGAATGCATCTTAAAAGTGAGACACAACTGACAAGACAGAACATTCATAACACACATCATTATCAGACATTATCATGCGTTGGACTGTGTGCGACACACGTATGAGAAGCGGAGGGATTCATTTGTACGGCGCCTTTTGAACTATTATCATTAAATTATAGCAACATGTATCAAACATGTATGCACGTTATTAAGTTGGTGATGTAATAATGAGAAGGAATCAACAATGTCTAGAGACTC…	sp|P99029|PRDX5_MOUSE_Peroxiredoxin-5,_mitochondrial_OS=Mus_musculus_GN=Prdx5_PE=1_SV=2	60.92	174	66	2	911	393	38	210	1e-66	216	GO:0001016,GO:0004601,GO:0004601,GO:0005102,GO:0005102,GO:0005615,GO:0005634,GO:0005737,GO:0005737,GO:0005737,GO:0005737,GO:0005739,GO:0005739,GO:0005739,GO:0005739,GO:0005739,GO:0005739,GO:0005777,GO:0005777,GO:0005777,GO:0005777,GO:0005782,GO:0005782,GO:0005829,GO:0006979,GO:0006979,GO:0016209,GO:0016209,GO:0016480,GO:0016491,GO:0016491,GO:0031410,GO:0032967,GO:0034614,GO:0042744,GO:0042744,GO:…	RNA polymerase III regulatory region DNA binding,peroxidase activity,peroxidase activity,receptor binding,receptor binding,extracellular space,nucleus,cytoplasm,cytoplasm,cytoplasm,cytoplasm,mitochondrion,mitochondrion,mitochondrion,mitochondrion,mitochondrion,mitochondrion,peroxisome,peroxisome,peroxisome,peroxisome,peroxisomal matrix,peroxisomal matrix,cytosol,response to oxidative stress,respo…
comp39103_c0_seq3	940	127	6.13435	135.106	6.8783	3470	223.669	3691.49	222.084	TACACGCGCTACACGCTGTTTCCTTACATAACGTGTGTCAACACATTCAAAGCGACCTCCATGTGACGTTGGGGCTGTCCATCTACGAGTGACAGATCCGATCCCTCCAACCCGACTTCAATTCTTCACCATCATACTTGTGTCTTGTCCACTTGAGTGTTTAAATCTGGATTTGACAAAATGTCGCAGTACAAATTGACATATTTTGATCTCGATGGTCGGGCAGAAGCTAGCCGTTTGTTGCTGACCATCGCTGGAAAGGACTTCGAAGACATCAGAGTGACAGATGAAGATACACCGAAGTGGAAACCAGGTTCTCCTTTCGGTCAGATTCCAATTCTTCAAGTGGATGACACTACCCTGTGTCAAAGTCACGTGATGGAGAGATACCTGGCTCAG…	sp|P91253|GST7_CAEEL_Probable_glutathione_S-transferase_7_OS=Caenorhabditis_elegans_GN=gst-7_PE=2_SV=1	36.36	198	119	5	181	765	1	194	1e-28	114	GO:0004364,GO:0005575,GO:0008152,GO:0008152,GO:0016740,GO:0045087	glutathione transferase activity,cellular_component,metabolic process,metabolic process,transferase activity,innate immune response
comp41379_c1_seq5	5176	112906	988.401	21813.4	1110.52	34298	223.38	6626.35	398.648	CTCAATCTACAAGGAGCAATCGCAGGCAGCATTAGCAGCAGCAGAAAACGAGGTGCCAGGAAATAGCATCGATCCGGATTTCTGCCTGTGTGCGGGGGAGAAGTTCACTCTGCCGTTCTGCCTCCCTCCTCCTTCTCCCGACGTGTTCGATCCCTGATTGCTTTTGCATTGCATGGATCTGCAGCTCTCTATCTCTATCTGTGTTGGCCTTCGAGAGATGTTCAGATCATCCCCCACTCCCCCCACACACTGAAGCACCAGCACCCCCCAAGGAACAACTTCCTGAGCTCGGGCCAGGGCCAGCGAGAATAAAATGCCGGTATGTTTCTAGGCACACGATATACCATTCCATAGGCACCGAGCAGTTCTCCTCTGCCACCTCCGCCTCCTCCTGATCCC…	sp|P43689|TPM2_BIOGL_Tropomyosin-2_OS=Biomphalaria_glabrata_PE=2_SV=1	71.26	261	75	0	895	1677	24	284	2e-73	253
comp40824_c0_seq2	228	0	0	0	0	133	221.884	583.333	35.094	TTTTTTTTTTATTTTCCCGCTGCATCTTTATTGAATTTCATTCAATTACACAAGCCAATAATGGCACATAATATCGCTTTCTTTGCCGTTATTATTCATAAATTAACTCCTCTGGTCGTTGATGCTGGGTTATCAGGAAGGTTCCATTGTCGTTTGATCTCTTTGAAGCCTTCACATTGCCTCTTAGCGGAGTTACTTAATGCCGGCAAAAGACGTCTCCGGTCCAGA
comp41206_c1_seq19	1344	58	2.36499	43.1548	2.19702	3322	221.293	2471.73	148.702	TTTTTTTTTTCGTGGTCATAATATTTATTAATTTTACATGTCTGTCACATATCACATGTTTGCCTCTTCTCCTCTGTTAGCCTAAAAATGCCTTTCTAACTCACGTATAGCCTACTTTTGATCGCACCACCATTAAATTTTGAAGGAGAATAATAATAGTATACATGAACAATAATGTCCGGCATCAGATTTAAAACACACAAATTGCACAATTTATGGCCTAGGGGTACACCAGCCAATATTAACATTTGTTTGGTGAATCGTTCAATTAATCAACGTTTAGTTTTCTGAAAGACGCCTCGCCCACATCAGTGTCCTTTTCCTTCATATCGATCTTGAACTCTTTGCTGGTGAGATATTTAATTCGCTGTCGCACTTCAGGCTTTGTGAACTCGGCAA…	sp|Q9D3D0|TTPAL_MOUSE_Alpha-tocopherol_transfer_protein-like_OS=Mus_musculus_GN=Ttpal_PE=2_SV=3	28.27	283	193	5	1213	380	28	305	1e-23	104	GO:0003674,GO:0005215,GO:0005622,GO:0006810,GO:0006810,GO:0008150,GO:0016020	molecular_function,transporter activity,intracellular,transport,transport,biological_process,membrane
comp32513_c0_seq2	481	0	0	0	0	984	220.812	2045.74	123.074	GGAATCATCAGCGCGGCAGAGTGGGTCGGAACAGCACACACCGCGCATACGGCATCCTCGTCGTCAAGTGGTGTTTCATTTGGAACATTATAAGGGAAGTTGTTGCTAGAACTTTCCATCTCATACTCTGCTCCATAGACCTTCGCGCCGAATTCCCGCACCGTGTTGTCAAAGTTGGCATATTCCGGGCTCTGAGGGAGGCACAAATAGTTACTGGCGCCACCTATTACCTGAGCCGAGCTACCTCCAATATAACCCGTATAAACGAGGACTCCTTGCCCAACACCACCGTCGCACGTTTTTCGTCCCCAGCGGATGTAGACAGCAAGGCCATGCACCCCGGTGTTGTGAGCGATCAGCACCCAGCACAAAGTCAGCACGGCGGTGAAGTGATAGTTT…
comp40849_c0_seq15	242	424	246.656	1752.07	89.1981	303	220.554	1252.07	75.3256	GGAAGAGGACCACGGGACAAGGGAGTAGGAACAGGAGGGACCACGGGAACAGAAGAAGGACAAGGGACCAAAGGATCAAGATCGGGAAATGAGATTGGTTAGCTTGAAGGGAGCTGTGGGATTTGGTAGTTTTTGGCGGGAAATTTTTTAAACCGGGAACAAAAGTATGGCCATGGGAATAGGGGGACAAGGAAATGAAATACTTGTCGTTATGGGTTGGGACAAAGGGTGTACTTCAACAT
comp35256_c0_seq1	1450	1799	93.3582	1240.69	63.1638	3293	218.751	2271.03	136.628	ACGCTCTTCCGATCTGTCCAATTGAACAAATGTTGAAGAAACCATTTCATGAACAGCAATTGATGTATATAAAACAGTCGGGGAATTGCATAATTACAAGCCATTTTGATCGCTGACCAATTGAAAATATTTGTCAAGTTTATCAAGGAATGGTTGCACAATAATTAGTCAGACTGTTGATCACGTTTATGATATTTTACGATCATGAAATAATGTGCCTACAAATATCTCTTTCACATGTTCATACAGTGACAACGCTTGCATTCTGTTGCGATTTTTTGATGAGATGATTCCACACAAATTCTGATGTCTTAAATTGCATTAAATTATCAGTTATTTTATATCAAAAAGAGCAAATGACAAAACATAGACATAAGATCATACACTTGCATCAAATAA…	sp|P24367|PPIB_CHICK_Peptidyl-prolyl_cis-trans_isomerase_B_OS=Gallus_gallus_GN=PPIB_PE=2_SV=1	73.77	183	43	1	1196	648	30	207	2e-79	253	GO:0000413,GO:0000413,GO:0003755,GO:0003755,GO:0003755,GO:0003755,GO:0005783,GO:0005788,GO:0006457,GO:0016853,GO:0032403,GO:0032991,GO:0042277,GO:0061077,GO:0050821,GO:0005518	protein peptidyl-prolyl isomerization,protein peptidyl-prolyl isomerization,peptidyl-prolyl cis-trans isomerase activity,peptidyl-prolyl cis-trans isomerase activity,peptidyl-prolyl cis-trans isomerase activity,peptidyl-prolyl cis-trans isomerase activity,endoplasmic reticulum,endoplasmic reticulum lumen,protein folding,isomerase activity,protein complex binding,macromolecular complex,peptide bin…
comp41280_c0_seq2	560	705	259.356	1258.93	64.0923	453	218.249	808.929	48.666	TATATACCTGTAGATTTTTAAAACTCTGGTCCATTTTTATGGTATAGTGATATTTATTATTATTAATTTATGTTTGAAGAAGTCCAGCATGCAATTTTGTTTTTAGCTTTTTCGGTTGTACATTCTATCAACTCATAAAATGTGTACAGCCTCGGTAGAGGAAATTTTCAGGAACAATTTTATTTTTAGAATTTAAAAATCAAACTTAAGTTCATAAGACTTCAGGACTGGTTGTTGATTAATCATTTGTGTAATTGATTATCCTGTGTAAATATTGTATTTCATATATGTAGAAATCTTACAGATGAGTACGTGTTCGTTCCTAAGTAATGTTTATGGTATCGAGTACCAAGAATGGAATGTACAGTCCTCCTTCTGTCTCTGTGCAAGCTGCGACAG…
comp33664_c0_seq2	1321	2955	147.944	2236.94	113.883	3493	217.64	2644.21	159.078	CTGTGAAGCCGTGCTTGCTCTGAGCAGGATGACCTGTCCGTGAACTGTAATTTTCATCAACTGTCAACCCCCCGTTTTGTGAGAGAAATAATTAATGAAACGTGTCTAGATAACAACTGGGGGCTGCCTTTGCACACGACCCCTCAGCCAGAGTGAGTGAGTCGTTTTAAAACTCTGACATGATTTGACCGGTGCCCTCATTCCAAGATTCACCCTCAGACAGCAAGCACACACGACACACGTTCCTGTCTGTCCCAATATTTTCACTTTTCACACGTGAAGAATCTACCTGAAAGTTCGAAAATGGTGTTCGCTGTGTGTGTATTGAAAGGCGACAGTGAGGTCAAAGGAACCGTCAAAATTGAGCAGAAAGAGGGTTCCGCACACGTCACTGGCGAA…	sp|P28755|SODC_CERCA_Superoxide_dismutase_[Cu-Zn]_OS=Ceratitis_capitata_GN=Sod_PE=3_SV=2	68.63	153	44	2	304	756	2	152	7e-69	222	GO:0004784,GO:0004784,GO:0005737,GO:0005737,GO:0006801,GO:0016209,GO:0016491,GO:0019430,GO:0019430,GO:0046872,GO:0046872,GO:0055114,GO:0055114	superoxide dismutase activity,superoxide dismutase activity,cytoplasm,cytoplasm,superoxide metabolic process,antioxidant activity,oxidoreductase activity,removal of superoxide radicals,removal of superoxide radicals,metal ion binding,metal ion binding,oxidation-reduction process,oxidation-reduction process
[truncated: 110,278 more rows]

## Sheet: b) fpkm+tpm_tentacle_fpkm >1000
			tentacle				the rest of body
[truncated: 110,767 more rows]

## Sheet: c) fpkm+tpm_ body_fpkm >1000
			tentacle				the rest of body
[truncated: 110,767 more rows]
