# Supplementary material for: Violet bioluminescent Polycirrus sp. (Annelida: Terebelliformia) discovered in the shallow coastal waters of the Noto Peninsula in Japan
Source: Sci Rep. 2021 Sep 27;11:19097. doi: 10.1038/s41598-021-98105-6 (PMC8476577; doi:10.1038/s41598-021-98105-6)
Supplement: Supplementary file 3 — Supplementary Information 3. [file 41598_2021_98105_MOESM3_ESM.xlsx]

## Sheet: Sheet1
Supplementary Table S4. Top 100 genes highly expressing in the tentacle.
fpkm, flagments per kilobase of transcripts per million fragments; TPM, transcripts per kilobase million. Values of fpkm and TPM are shaded with yellow and light blue, respectively. Subject ids annotated as a gene coding for fucolectin are shaded with grey.
		tentacle			the rest of body
target_id	length	tot_counts	fpkm	TPM	tot_counts	fpkm	TPMt	tent/body	sequence (sequence)	subject id	% identity	alignment length	mismatches	gap opens	q.start	q. end	s. start	s. end	evalue	bit score	GO (GOID)	GO name
comp39213_c0_seq3	1863	12049	368.026	329.263	2	0.067239	0.0645851	5098.13	TTTTTTTTTTGCTGTTTGACTCGTTTCTTTAATTTAATTGAAACAGTGCAACTCGACTTTGTGAAAATGCTGGCTTGAAAATCAGATCTCGAAAAGTCCACCGTCAGGGGTTGAACCTGGGTCTTCTGATTACATGTCGAGTGAAAGCTGCACATTATGTCTCCACTGTGCTTGGCTAATTGGCCGGCAAGGTGAGGTTGACGTTGTCACACCAGCCCGTGCTCCATGTCCCGTTGTAGGCGGGGTTGTCAGCGGCCCACTGATTGTTCTTCTGGGCCTCGTCAGATGGGGGACGGTACTGGTTCTTGATCATTTCGAGGACAAACAGCTTCATCAGGCGCAGTTTGGTGGCGAAGCTGTCGTTCTCTGCCAGGTCTGTCCGCTCGTACGGATCATCTT…	sp|Q32KJ8|ARSI_RAT_Arylsulfatase_I_OS=Rattus_norvegicus_GN=Arsi_PE=2_SV=1	36.76	487	252	6	1741	326	47	492	2e-97	316	GO:0003824,GO:0005576,GO:0005576,GO:0005783,GO:0005783,GO:0008152,GO:0008484,GO:0016787,GO:0046872	catalytic activity,extracellular region,extracellular region,endoplasmic reticulum,endoplasmic reticulum,metabolic process,sulfuric ester hydrolase activity,hydrolase activity,metal ion binding
comp41536_c0_seq4	4050	5072	39.6156	63.7572	1	0.00839	0.0148546	4292.09	AGCGACTGACAATAGGTCAACTCTTCTCTGAGACTTTCAACGGCATCAGATCTTGCAACAAGATTCTTCTACAGAAATTGGGCATCCGTAACCATGTGGAACAGTTGGACAGCTGTTGTACCAGCTGCTCTGCTCTTCTGGGTGACAGTCTTAGGAAACCTGGACAGATCTGTGGCTGATTTACAGTGTCTGGATACCGAGTTCAAAGTCCTCAGTCCATACTTCAAAGACCCACAGAACAGGAAATGCGGTGACATTATTGGAAAACAGATGACGGCTCAATATGACAACGAAATGGTTGACGCTTGTCGGCGAAGGGTATCGCCAGAAGTACAGGGCGACAAACCAGTGGTCCAGCACTCCGTGGCAAAATGCGACGACGACAAGGAAATCACAGAG…	sp|P10079|FBP1_STRPU_Fibropellin-1_OS=Strongylocentrotus_purpuratus_GN=EGF1_PE=1_SV=2	25.34	446	258	14	397	1572	440	864	9e-27	122	GO:0005509,GO:0005576,GO:0005578,GO:0005615,GO:0016023,GO:0031410,GO:0032579,GO:0033166	calcium ion binding,extracellular region,proteinaceous extracellular matrix,extracellular space,cytoplasmic membrane-bounded vesicle,cytoplasmic vesicle,apical lamina of hyaline layer,hyaline layer
comp41536_c0_seq5	4029	5003	18.2381	63.2176	1	0.008609	0.014932	4233.7	AGCGACTGACAATAGGTCAACTCTTCTCTGAGACTTTCAACGGCATCAGATCTTGCAACAAGATTCTTCTACAGAAATTGGGCATCCGTAACCATGTGGAACAGTTGGACAGCTGTTGTACCAGCTGCTCTGCTCTTCTGGGTGACAGTCTTAGGAAACCTGGACAGATCTGTGGCTGATTTACAGTGTCTGGATACCGAGTTCAAAGTCCTCAGTCCATACTTCAAAGACCCACAGAACAGGAAATGCGGTGACATTATTGGAAAACAGATGACGGCTCAATATGACAACGAAATGGTTGACGCTTGTCGGCGAAGGGTATCGCCAGAAGTACAGGGCGACAAACCAGTGGTCCAGCACTCCGTGGCAAAATGCGACGACGACAAGGAAATCACAGAG…	sp|P10079|FBP1_STRPU_Fibropellin-1_OS=Strongylocentrotus_purpuratus_GN=EGF1_PE=1_SV=2	25.34	446	258	14	397	1572	440	864	8e-27	122	GO:0005509,GO:0005576,GO:0005578,GO:0005615,GO:0016023,GO:0031410,GO:0032579,GO:0033166	calcium ion binding,extracellular region,proteinaceous extracellular matrix,extracellular space,cytoplasmic membrane-bounded vesicle,cytoplasmic vesicle,apical lamina of hyaline layer,hyaline layer
comp40731_c0_seq3	948	2917	152.594	156.651	1	0	0.063461	2468.46	GACGGCTCTGTCTGATTCACCACCAAAGGCAATGCTAGACTGGAACGTCTTCTTGTTCAAGGCAAGGTTGAGAAAGGCGCCTGCCGAGGACCCACCGGTTGGTGGAGCAATTCCGCCGCCGTTATCTGTTGTGTCATCAGTTCCCCCAGAGCCTCCTGAGCCTCCGGCGCCCCCTCGTCCATACACGTACACCTCACACAGCGTCAGGTAATTGGTATTCCTCAACTGGATGACAACATAGCGTCCTGTCATTGGTTTGGTACATACATAGACCTTGTCGGCAGGAGCCACTTCTGTAACATAGCGGCAGACGTCCGCGCCAGGAACCGGGGTAGTGCCTTGAGGGTTCTTGTCCGTTACACTGATGAAGAAGTAGGACAGTCGGTTGGAGCAGCAGTC…	sp|Q9I927|FUCL5_ANGJA_Fucolectin-5_OS=Anguilla_japonica_PE=2_SV=1	38.46	143	81	2	597	184	42	182	9e-21	92	GO:0001868,GO:0005509,GO:0005576,GO:0005576,GO:0005615,GO:0007155,GO:0010185,GO:0030246,GO:0030246,GO:0042806,GO:0045088,GO:0046872	regulation of complement activation, lectin pathway,calcium ion binding,extracellular region,extracellular region,extracellular space,cell adhesion,regulation of cellular defense response,carbohydrate binding,carbohydrate binding,fucose binding,regulation of innate immune response,metal ion binding
comp39504_c0_seq1	1991	8925	72.6821	228.214	4	0	0.120866	1888.16	AACAACAGAGTTGGTAGGTCATAATCCACGTCTCGACATCAAGACATTGTGTCGTGTCGTGTTGTGTAGTGTCGTGTCTTGTCGTGCTGTGTCATGCCGTTTCGGGTCTCAAAACGAGAATTTGTTCTCGCCGCCGTCCACATAGAAGAATTCCGTCTGTTTGACCACTCTGCCTTCCGTGACGGTCAAGTTGTAGTTGCCACGGAATGCGGAGAAGGTCTCATCGATGTCGTAGGAAGTGGGCTTGATGGTTGTCATCGTGTGCCAGTCCTTCAAAAACAGACCCCTAGTTCCGAAGATCTCTTCACCGGCTTCGTTGAGCGTTTGATATGTGCCTTCCGTCAAGTGATAGTCGCCAGAGAATGGATTGAATAGATTCGAGAATCCCCAGAAATTGAC…	sp|Q12603|XYNA_DICTH_Beta-1,4-xylanase_OS=Dictyoglomus_thermophilum_GN=xynA_PE=3_SV=1	26.1	295	179	9	1188	376	37	316	1e-20	97.8	GO:0000272,GO:0004553,GO:0005576,GO:0005576,GO:0005975,GO:0005975,GO:0008152,GO:0016787,GO:0016798,GO:0031176,GO:0045493,GO:0045493	polysaccharide catabolic process,hydrolase activity, hydrolyzing O-glycosyl compounds,extracellular region,extracellular region,carbohydrate metabolic process,carbohydrate metabolic process,metabolic process,hydrolase activity,hydrolase activity, acting on glycosyl bonds,endo-1,4-beta-xylanase activity,xylan catabolic process,xylan catabolic process
comp39504_c0_seq2	2066	9973	296.796	245.754	5	0.211637	0.145598	1687.89	TTTTTTTTTTATGCTATGCTTGTTTATTTTATTATTAACCAGAGAAAAAAAGTTTAACAACAGAGTTGGTAGGTCATAATCCACGTCTCGACATCAAGACAACGTGTCGTGCCGTTTTGTGCCGTGTCGTGTCGTGTTGTGTCGTGCCGTGCTGTGTCGTGCCGTGTCGTGGCGTTTCGGGTCTCAAAACGAGAATTTGTTCTCGCCGCCGTCCACATAGAAGAATTCCGTCTGTTTGACCACTCTGCCTTCCGTGACGGTCAAGTTGTAGTTGCCACGGAATGCGGAGAAGGTCTCATCGATGTCGTAGGAAGTGGGCTTGATGGTTGTCATCGTGTGCCAGTCCTTCAAAAACAGACCCCTAGTTCCGAAGATCTCTTCACCGGCTTCGTTGAGCGT…	sp|Q12603|XYNA_DICTH_Beta-1,4-xylanase_OS=Dictyoglomus_thermophilum_GN=xynA_PE=3_SV=1	26.1	295	179	9	1263	451	37	316	1e-20	97.8	GO:0000272,GO:0004553,GO:0005576,GO:0005576,GO:0005975,GO:0005975,GO:0008152,GO:0016787,GO:0016798,GO:0031176,GO:0045493,GO:0045493	polysaccharide catabolic process,hydrolase activity, hydrolyzing O-glycosyl compounds,extracellular region,extracellular region,carbohydrate metabolic process,carbohydrate metabolic process,metabolic process,hydrolase activity,hydrolase activity, acting on glycosyl bonds,endo-1,4-beta-xylanase activity,xylan catabolic process,xylan catabolic process
comp41877_c0_seq24	2412	1856	26.6602	39.1747	1	0.012784	0.0249424	1570.61	TCTTCCGATCTAAGACAACTGAGACAGACAACTGCTTGTGCCGGTTCTTGGCAAGTCCAGACTTTGCAGAATTTTGGTAATTGTTCAACGGAACTGCAACTCGACGCCTCAACCAATGATGTGGAACAGCCGGACAGCTGCGCACTGGGCAGCTGCGCTATTATTTTTTGCTGCAACCGTCGGAAGCCTTTCACTTGCAGATGGCTTCTCGTGCGGTTTTGGCGAGCGAATGATCAACAGTGTCAAGGTTTCGACGTCCGACGTGGGCGACTGTGGCACGATGATCGGGCTGTCTGTGGACCATTACCACCCCGAGTTTGTCGCCGACTGTAAGCGATGGTTGGATGATACACACGCCGACTTCGTCTCTACGTATCACGTGGACTGGTGCAACAAACT…	sp|O57409|DLLB_DANRE_Delta-like_protein_B_OS=Danio_rerio_GN=dlb_PE=1_SV=1	27.79	385	220	18	452	1579	149	484	8e-29	126	GO:0005509,GO:0007154,GO:0007219,GO:0007219,GO:0007275,GO:0007275,GO:0007399,GO:0016020,GO:0016020,GO:0016020,GO:0016021,GO:0016021,GO:0030154	calcium ion binding,cell communication,Notch signaling pathway,Notch signaling pathway,multicellular organismal development,multicellular organismal development,nervous system development,membrane,membrane,membrane,integral component of membrane,integral component of membrane,cell differentiation
comp41877_c0_seq6	2427	1837	14.8874	38.534	1	0.012916	0.0247882	1554.53	AACTACTGAGACGGACAATTGCTTGTAACGGTTATTTGCAAGTCCATAATTTGCAGACTTTTGGCCATTGTTCAACGGAACTGGCCAAACATAAGGATTATCCTATTGTGTGAGCTGGACGCTTCAACCAATGATGTGGAACAGCCGGACAGCTGCGCACTGGGCAGCTGCGCTATTATTTTTTGCTGCAACCGTCGGAAGCCTTTCACTTGCAGATGGCTTCTCGTGCGGTTTTGGCGAGCGAATGATCAACAGTGTCAAGGTTTCGACGTCCGACGTGGGCGACTGTGGCACGATGATCGGGCTGTCTGTGGACCATTACCACCCCGAGTTTGTCGCCGACTGTAAGCGATGGTTGGATGATACACACGCCGACTTCGTCTCTACGTATCACGTGGA…	sp|O57409|DLLB_DANRE_Delta-like_protein_B_OS=Danio_rerio_GN=dlb_PE=1_SV=1	27.79	385	220	18	467	1594	149	484	8e-29	126	GO:0005509,GO:0007154,GO:0007219,GO:0007219,GO:0007275,GO:0007275,GO:0007399,GO:0016020,GO:0016020,GO:0016020,GO:0016021,GO:0016021,GO:0030154	calcium ion binding,cell communication,Notch signaling pathway,Notch signaling pathway,multicellular organismal development,multicellular organismal development,nervous system development,membrane,membrane,membrane,integral component of membrane,integral component of membrane,cell differentiation
comp31460_c0_seq2	933	11976	795.683	653.484	7	0.536489	0.451369	1447.78	CTTATAATTCGCGAGAAGGCACCACCTAGAACAAATATTTGACATCCACAAGTTTTCAGGATGAACTTCCTGCTGGGTCTTCTGTGCCTCTGTGGTGGCTTTATGGTGGCCACAGCAAAGAGAGGAACCCACTTCATCATGGCCATCAACAACCAGACCGGCCAAGGCGGCTTTATCCCGACTGGGGACCCCAATGACCCATGGGTAATCTTCGAAGATAAGTTCCATGTTCCCCCAGGATGGGCTGGATTTCACACAGTCCAGTGCAATCCCTGTGGCCTGTGGTACGTCACCACGGACGCAGGCGAAATGTACGTGGGCCATCGTCCAGAGACACTTGCTGACACATTCATGTCCAGAGCCAAGAAAGTCGGAGCCGGATGGCAAAACTACAAATTC…	sp|Q27084|TAL2_TACTR_Tachylectin-2_OS=Tachypleus_tridentatus_PE=1_SV=1	29.44	180	117	6	307	831	33	207	4e-14	73.9	GO:0002376,GO:0005576,GO:0005576,GO:0030246,GO:0045087	immune system process,extracellular region,extracellular region,carbohydrate binding,innate immune response
comp29689_c0_seq3	361	1559	347.999	219.859	1	0.275446	0.166651	1319.28	GACTTGATCAAGCCGTCAAGATGTTTGTTGCCGCGACTCTAGCTGCCACTCTCCTGGTGTTCCTGTCTGGAACCAACGCCGTTGAATGGCAGAACGATTTTGACAAGCATCTTTCCTTTGTGTGTCCCTCGGGACAGGCATTCAGCAGGGTCCAAAGTTACCACAACAACTTCTTTGAGGATAGAAGGTGGCGATTCGATTGTGCGCCAAGTAAGGCACTCAAAACCGGAGAGAGAGCTGTGTGGCACAAGAAGGTCAACAGCATGGACAAGGAACTTGATTTTGTCTGCGACAACGGACAGCTGCTTTGTGGAGTAGAAAGTGACCATAGCAACTACTACGAAGACCGACGCTGGTCGTT	sp|Q01528|HAAF_LIMPO_Hemagglutinin/amebocyte_aggregation_factor_OS=Limulus_polyphemus_PE=1_SV=1	44.94	89	48	1	93	356	74	162	1e-17	79	GO:0005576,GO:0005576	extracellular region,extracellular region
comp40734_c0_seq3	5625	2934	16.6078	26.5548	2	0.004876	0.0213906	1241.42	GTCTACGGCCAAGCGGACTCAGGAGGAGCCTTGGAGGTGGAAGAGCTGACCGTACTGCCCGGCATGGCCTGCCAGGCGTCCAGCAGCGAGTCCGACCAGTTCGTCTGTAATAACGCCTTTGACCAGAACTATAACCCGGGCCGCGGCTCGGAGTGGGCCAGCAGCAAGGAGGCCACCGGGAGCTGGATCACGTTCTACCTGGCGAAACCCGCCTGGCTGACCAAGGTCATCATGTACCCCAGGTGTCACATCGGCGACCAGAACCAACACTACGAGTTCACCTTTGACGAAAACAGTGAGAACAACGGACTTACGACTGACCGCGAGTGCTCCAACAGACCCGCCTGGCTGGACTGTACCAATGTCCATCCGTTCGAGGTGGACCTCCGCGGTACCTAC…	sp|Q9Y493|ZAN_HUMAN_Zonadhesin_OS=Homo_sapiens_GN=ZAN_PE=2_SV=4	22.63	517	312	19	3037	4455	1030	1502	9e-17	91.3	GO:0005886,GO:0005886,GO:0005886,GO:0007155,GO:0007339,GO:0016020,GO:0016020,GO:0016021,GO:0016337	plasma membrane,plasma membrane,plasma membrane,cell adhesion,binding of sperm to zona pellucida,membrane,membrane,integral component of membrane,single organismal cell-cell adhesion
comp39633_c0_seq4	891	1454	65.2172	83.0791	1	0.071371	0.0675208	1230.42	TCCGGCCATGTCATAGCAAACGTCTTGTCCGAAAGTTGGAGGGTTCTTGTTGGTGACGTAAACGTAGAACGCGGACAATCGATTAGCACAGCAATCCCTTCTGTTGAAGAGCTTCACAGCCGCCACATTGTATAATGCTCCCAAATCCACCAGCCACCAGGGCTTGTCTTGTATATTGGTGTGGGTGCAACTGGCGCCTGCCCAGTTGGGGTTGGTGTTACCGTCCACAGCTCTGACAGAGTCGCCACCAAAAGCAATACTGGACTGATATGTCTTCTTGTTCAAAGCAATATTTTGCCACGGGAATAATGATCCACCTCCGATCTGAATCAGTCCACCTCCTGAGGAAGCCGCTGAACCCCCCGCTCTCCCATACACAATCACTTCACACAGGGTCAA…	sp|Q9I927|FUCL5_ANGJA_Fucolectin-5_OS=Anguilla_japonica_PE=2_SV=1	33.8	142	85	3	786	376	45	182	3e-19	87.4	GO:0001868,GO:0005509,GO:0005576,GO:0005576,GO:0005615,GO:0007155,GO:0010185,GO:0030246,GO:0030246,GO:0042806,GO:0045088,GO:0046872	regulation of complement activation, lectin pathway,calcium ion binding,extracellular region,extracellular region,extracellular space,cell adhesion,regulation of cellular defense response,carbohydrate binding,carbohydrate binding,fucose binding,regulation of innate immune response,metal ion binding
comp40734_c0_seq4	5595	2858	4.29964	26.0056	2	0.004966	0.0215053	1209.27	GTCTACGGCCAAGCGGACTCAGGAGGAGCCTTGGAGGTGGAAGAGCTGACCGTACTGCCCGGCATGGCCTGCCAGGCGTCCAGCAGCGAGTCCGACCAGTTCGTCTGTAATAACGCCTTTGACCAGAACTATAACCCGGGCCGCGGCTCGGAGTGGGCCAGCAGCAAGGAGGCCACCGGGAGCTGGATCACGTTCTACCTGGCGAAACCCGCCTGGCTGACCAAGGTCATCATGTACCCCAGGTGTCACATCGGCGACCAGAACCAACACTACGAGTTCACCTTTGACGAAAACAGTGAGAACAACGGACTTACGACTGACCGCGAGTGCTCCAACAGACCCGCCTGGCTGGACTGTACCAATGTCCATCCGTTCGAGGTGGACCTCCGCGGTACCTAC…	sp|Q9Y493|ZAN_HUMAN_Zonadhesin_OS=Homo_sapiens_GN=ZAN_PE=2_SV=4	22.63	517	312	19	3037	4455	1030	1502	9e-17	91.3	GO:0005886,GO:0005886,GO:0005886,GO:0007155,GO:0007339,GO:0016020,GO:0016020,GO:0016021,GO:0016337	plasma membrane,plasma membrane,plasma membrane,cell adhesion,binding of sperm to zona pellucida,membrane,membrane,integral component of membrane,single organismal cell-cell adhesion
comp40734_c0_seq2	5655	2854	3.38941	25.6937	2	0.00481	0.0212771	1207.57	GTCTACGGCCAAGCGGACTCAGGAGGAGCCTTGGAGGTGGAAGAGCTGACCGTACTGCCCGGCATGGCCTGCCAGGCGTCCAGCAGCGAGTCCGACCAGTTCGTCTGTAATAACGCCTTTGACCAGAACTATAACCCGGGCCGCGGCTCGGAGTGGGCCAGCAGCAAGGAGGCCACCGGGAGCTGGATCACGTTCTACCTGGCGAAACCCGCCTGGCTGACCAAGGTCATCATGTACCCCAGGTGTCACATCGGCGACCAGAACCAACACTACGAGTTCACCTTTGACGAAAACAGTGAGAACAACGGACTTACGACTGACCGCGAGTGCTCCAACAGACCCGCCTGGCTGGACTGTACCAATGTCCATCCGTTCGAGGTGGACCTCCGCGGTACCTAC…	sp|Q9Y493|ZAN_HUMAN_Zonadhesin_OS=Homo_sapiens_GN=ZAN_PE=2_SV=4	22.63	517	312	19	3037	4455	1030	1502	9e-17	91.3	GO:0005886,GO:0005886,GO:0005886,GO:0007155,GO:0007339,GO:0016020,GO:0016020,GO:0016021,GO:0016337	plasma membrane,plasma membrane,plasma membrane,cell adhesion,binding of sperm to zona pellucida,membrane,membrane,integral component of membrane,single organismal cell-cell adhesion
comp40734_c0_seq1	5625	2778	0.894793	25.1429	2	0.004897	0.0213906	1175.42	GTCTACGGCCAAGCGGACTCAGGAGGAGCCTTGGAGGTGGAAGAGCTGACCGTACTGCCCGGCATGGCCTGCCAGGCGTCCAGCAGCGAGTCCGACCAGTTCGTCTGTAATAACGCCTTTGACCAGAACTATAACCCGGGCCGCGGCTCGGAGTGGGCCAGCAGCAAGGAGGCCACCGGGAGCTGGATCACGTTCTACCTGGCGAAACCCGCCTGGCTGACCAAGGTCATCATGTACCCCAGGTGTCACATCGGCGACCAGAACCAACACTACGAGTTCACCTTTGACGAAAACAGTGAGAACAACGGACTTACGACTGACCGCGAGTGCTCCAACAGACCCGCCTGGCTGGACTGTACCAATGTCCATCCGTTCGAGGTGGACCTCCGCGGTACCTAC…	sp|Q9Y493|ZAN_HUMAN_Zonadhesin_OS=Homo_sapiens_GN=ZAN_PE=2_SV=4	22.63	517	312	19	3037	4455	1030	1502	9e-17	91.3	GO:0005886,GO:0005886,GO:0005886,GO:0007155,GO:0007339,GO:0016020,GO:0016020,GO:0016021,GO:0016337	plasma membrane,plasma membrane,plasma membrane,cell adhesion,binding of sperm to zona pellucida,membrane,membrane,integral component of membrane,single organismal cell-cell adhesion
comp29392_c0_seq1	916	6877	460.149	382.216	6	0.429691	0.394068	969.923	GCTTATACGAACACCTCCAGGATGAAGCTGTGTTTACTTTCTCTGGCCGTTGGTGCCGCGTTGCTCGCATTCGGTGACGCCGCAGCTTGCCCATCACTCCAAACGCTGTGGGCTGCTAACCCAACGTCTTTCCGTCGTAGCTTGAGACCCTCCACCAGTGACAGTCCATGGTGGGGTCCGGCCACCGAGATTGGCGGAGGCGGCTGGACGGCCTTCAAGTTTCTCTTCTTGAGTCGCTGTGGAGTGCTCTATGCCCAGGACGATGACAAGCTCTACGCGAACCCGCCGCCCGGCACGAAGAAGGGCAACTGGCGATCCAACGCGGTCGTGGTTGGGACGTCGGGCTGGGACCAGTTCAAATTCCTGTTCCTGGGACCGGACGGCGACATGTTCGGTGTG…	sp|Q27084|TAL2_TACTR_Tachylectin-2_OS=Tachypleus_tridentatus_PE=1_SV=1	43.04	230	122	6	130	816	34	255	1e-53	181	GO:0002376,GO:0005576,GO:0005576,GO:0030246,GO:0045087	immune system process,extracellular region,extracellular region,carbohydrate binding,innate immune response
comp39884_c0_seq3	1805	774	1.66637	21.8308	1	0.000332	0.0333302	654.984	CATCGTCGTAAAGAGCCTCTGCCCTTCGCCCTCCCAGACAACGTGGAAGAGGTTCCCAACATTGAGAGAATTGTCCACAACGGCGCCATCTTGGTCAACGGCGAGTTCATAGAGGCGGATGATATCATCTTGGCCACGGGTTACGAGACCTCCTTCCCCTTCCTGGCCCCGGAGTGTGACATCGTCGTCACTGACAAACGGGTCATGCCGCTCTATAACCAGGTCGTCAACATTGAGAAACCTTCGCTGTTTGTCATCGGGTTACCGAGGCGTGTCCTTAACTTCCGCGTCAGCTACGTCCAAGGTCACTTTGCTGTGGCGGTGATGCGAGGCACCGCCAAACTTCCAAGCAAGGAAGAGATGTACAAACATGAGGAGGAAGACTACCAGGCCCGCGTT…	sp|Q9FWW3|GSXL6_ARATH_Flavin-containing_monooxygenase_FMO_GS-OX-like_6_OS=Arabidopsis_thaliana_GN=At1g12130_PE=2_SV=1	33.33	147	95	3	40	474	251	396	6e-13	75.1	GO:0004497,GO:0004499,GO:0009686,GO:0009740,GO:0016491,GO:0050660,GO:0050661,GO:0055114,GO:0055114	monooxygenase activity,N,N-dimethylaniline monooxygenase activity,gibberellin biosynthetic process,gibberellic acid mediated signaling pathway,oxidoreductase activity,flavin adenine dinucleotide binding,NADP binding,oxidation-reduction process,oxidation-reduction process
comp40454_c0_seq1	4292	5257	69.243	62.3567	7	0.11255	0.0981192	635.52	TTCCGATCTTTCAGAGAAAGGAGAGACGTTAAGAAATCGTACAGAAAGAGATAAAATAGAGAGATAGCAGAAGAGAACAATTACTGGTACTTGAAGACAACCAAACAGAATGCGTCTGGCTATATTCGTGGCATGCCTGGCCTTGGTGGCCCTGGCACGAGGAGACATGGACATGGACGACTATGAGAGGATGATGCCCACCGTTTGGGAACCGACCACCAACTTTGACAGCTTCCAGGATACCGAACAGTGCAGGCTTGCCGGAGCTCCGTTTTGTTCCGACTGTGAGAATCCCGGAGTTCGTTGTTACGGCTGCAGCTGGGGTTATGTGCTTAACGTGGACTACTCCGGCTGCACTGCGTGCTCCGAAGGATGCCGAAGGTGCCAATGGACGTCCGC…	sp|Q92824|PCSK5_HUMAN_Proprotein_convertase_subtilisin/kexin_type_5_OS=Homo_sapiens_GN=PCSK5_PE=1_SV=4	22.63	1118	547	53	239	2854	682	1727	3e-39	164	GO:0001822,GO:0001822,GO:0001822,GO:0002001,GO:0004175,GO:0004252,GO:0004252,GO:0004252,GO:0005576,GO:0005576,GO:0005615,GO:0005615,GO:0005615,GO:0005794,GO:0005794,GO:0005796,GO:0006465,GO:0006508,GO:0006508,GO:0007267,GO:0007507,GO:0007507,GO:0007565,GO:0007566,GO:0007566,GO:0008233,GO:0008233,GO:0008236,GO:0009952,GO:0009952,GO:0012505,GO:0016020,GO:0016021,GO:0016485,GO:0016485,GO:0016486,GO:…	kidney development,kidney development,kidney development,renin secretion into blood stream,endopeptidase activity,serine-type endopeptidase activity,serine-type endopeptidase activity,serine-type endopeptidase activity,extracellular region,extracellular region,extracellular space,extracellular space,extracellular space,Golgi apparatus,Golgi apparatus,Golgi lumen,signal peptide processing,proteoly…
comp39884_c0_seq1	1244	739	11.987	30.2433	1	0	0.048361	625.365	GGCGCCATCTTGGTCAACGGCGAGTTCATAGAGGCGGATGATATCATCTTGGCCACGGGTTACGAGACCTCCTTCCCCTTCCTGGCCCCGGAATGTGACATTGTGGTCACTGACAAACGGGTCATGCCGCTCTATAACCAGCTTGTCAATATTGAGAAGCCTTCAATGTTCATTGTCGGGTTACCGAGGCGCGTGTTGAATTTCCGGGTTCACTATGTCCAATGTCACTTTGCTGTGGCCGTTATGCGCAATTCCGTCAAACTGCCAAGTAAGGAAGAGATGTACAGACATCAGGAGGAGGACTACCATGCAAGAGTGGCGTCCAAAGGACTTCCCCCCAAGAAAACGCATGACCTATTCGGAGTGGCCCTCCAAAACTACTTCGATCGTCTGGCGGAG…	sp|Q9FLK4|GSXL8_ARATH_Flavin-containing_monooxygenase_FMO_GS-OX-like_8_OS=Arabidopsis_thaliana_GN=At5g61290_PE=2_SV=1	33.33	132	83	3	7	399	278	405	1e-12	73.2	GO:0004497,GO:0004499,GO:0006661,GO:0016491,GO:0042744,GO:0050660,GO:0050661,GO:0055114,GO:0055114	monooxygenase activity,N,N-dimethylaniline monooxygenase activity,phosphatidylinositol biosynthetic process,oxidoreductase activity,hydrogen peroxide catabolic process,flavin adenine dinucleotide binding,NADP binding,oxidation-reduction process,oxidation-reduction process
comp40731_c0_seq6	515	705	39.753	69.6926	1	0	0.116818	596.594	AAGTTGGTGTTGCGGTTTCCATCGACAGCGTTGGCCGCCTTGCCACCCGATGCCTCACTACTCTGGAAGGCAGGTTTCTTGTACGCCAAGTTGTCATCTTGGTTCTCGGGTTCTGGTTTGGCGATTCCACCGCCACCTCCGGTAGTGTCATCAGTACCACCACCACTACCTTTTGGTTGGAAGACCTGCACCTCGGCAAGTGTCAAGTAGTTTCGTCCCTTCAGTTGAACACTGACGTAGCGTCCTCTCATAGTCCGAGTGCATTTGTACAGTTGGATGGCTGCGGACTGTCCGGCCATGTCATAGCAAACGTCCTGTCCATATACTGGTGGGTTGCTGTTGCCGACAAAAACGTAGAATGAGGACAATCGATCAGCGCAGCAATCCCTTCTGTTGAAA…	sp|Q9I927|FUCL5_ANGJA_Fucolectin-5_OS=Anguilla_japonica_PE=2_SV=1	37.29	118	62	3	515	183	70	182	1e-17	80.9	GO:0001868,GO:0005509,GO:0005576,GO:0005576,GO:0005615,GO:0007155,GO:0010185,GO:0030246,GO:0030246,GO:0042806,GO:0045088,GO:0046872	regulation of complement activation, lectin pathway,calcium ion binding,extracellular region,extracellular region,extracellular space,cell adhesion,regulation of cellular defense response,carbohydrate binding,carbohydrate binding,fucose binding,regulation of innate immune response,metal ion binding
comp39633_c0_seq3	520	1390	123.057	136.087	2	0.14399	0.231389	588.131	GCAAACGTCCTTTCCGAAAACTGGCGGGTTGCTGTTGGTGACGTAAACGTAGAACGCTGACAACCGATTAGCACAGCAATCCTTCCTGTTGTAGAGCTTGACACCTGCCACGTTGTACGCTGCTCCCAAATCCACCAACCACCAGGGCTTGTCTTGTATATTGGTGTGGGTGCAACTGGCGCCTGCCCAGTTGGGGTTTGTGTCGCCATCAACTGCTCTGTTCGGGTCGCCGCCAAAAGCAATACTGGACTGCTGAGTCTTCTTGTGCAGGGCCAAGTTTTGCCATGGGAATGTCACGCCGCCTCCGCCTCCTCCAGAGCCCGCTTGTCCGTAGACCGTCACTTCGCACAGCGTCAAGTAGTTGGTGTTCCTCAGCTGGACAATAACATAGCGTCCTGT…	sp|Q9I927|FUCL5_ANGJA_Fucolectin-5_OS=Anguilla_japonica_PE=2_SV=1	37.08	89	51	1	282	31	41	129	2e-14	71.6	GO:0001868,GO:0005509,GO:0005576,GO:0005576,GO:0005615,GO:0007155,GO:0010185,GO:0030246,GO:0030246,GO:0042806,GO:0045088,GO:0046872	regulation of complement activation, lectin pathway,calcium ion binding,extracellular region,extracellular region,extracellular space,cell adhesion,regulation of cellular defense response,carbohydrate binding,carbohydrate binding,fucose binding,regulation of innate immune response,metal ion binding
comp39832_c0_seq6	2138	1957	0.295821	46.6002	3	0.009893	0.0844168	552.025	CGATCTTTTTTTTTTTATGTTGGCCGTAAAGGCGATTTTATTTGGTAGTGTTATGCCTACAGGTGGCACAAAAGACGAAACTTGTGTTGACCACGTGTAGATGAAGCGCGTGCCGTTCTTCAATCCGTTTGATCACTCTTGTGGCATTTCGGATGGGAAGAAGCACCAGACCACTCCTGGCGTCTTGTTGTTGAAGCAACAGCCCCGTGTGGCGCACAGGTCTGCCGAGATCCCCGCGAATCCACAGTTCACACGCTTGTTCGGGGGATCCGTGGCAGCGCGGCACTCTGCGGAATCTGGATCCATTTTTACCGGTTTATAGTTCTCATTTTTGACAAAGCACCAGATGACACCAGAAACAGAATTATCAAAACAGCATCCAAGGTTCTCGCATTGGGT…	sp|Q00223|XP4_XENLA_Putative_gastrointestinal_growth_factor_xP4_OS=Xenopus_laevis_GN=p4_PE=2_SV=1	36.77	223	105	8	822	154	29	215	4e-41	154	GO:0005576,GO:0005576,GO:0008083	extracellular region,extracellular region,growth factor activity
comp39832_c0_seq7	1484	1946	11.9922	66.7596	3	0.027056	0.121619	548.923	CGATCTTTTTTTTTTTATGTTGGCCGTAAAGGCGATTTTATTTGGTAGTGTTATGCCTACAGGTGGCACAAAAGACGAAACTTGTGTTGACCACGTGTAGATGAAGCGCGTGCCGTTCTTCAATCCGTTTGATCACTCTTGTGGCATTTCGGATGGGAAGAAGCACCAGACCACTCCTGGCGTCTTGTTGTTGAAGCAACAGCCCCGTGTGGCGCACAGGTCTGCCGAGATCCCCGCGAATCCACAGTTCACACGCTTGTTCGGGGGATCCGTGGCAGCGCGGCACTCTGCGGAATCTGGATCCATTTTTACCGGTTTATAGTTCTCATTTTTGACAAAGCACCAGATGACACCAGAAACAGAATTATCAAAACAGCATCCAAGGTTCTCGCATTGGGT…	sp|Q00223|XP4_XENLA_Putative_gastrointestinal_growth_factor_xP4_OS=Xenopus_laevis_GN=p4_PE=2_SV=1	36.77	223	105	8	822	154	29	215	7e-42	154	GO:0005576,GO:0005576,GO:0008083	extracellular region,extracellular region,growth factor activity
comp28101_c0_seq1	1990	7606	254.699	194.584	12	0.463015	0.36278	536.37	GTGTGCTCTTCCGATCTCGGAAGTCCGAACCGTTGTTCCGCCGTCATGGACCGAACAACGATCTTCTTGTTGCTGCTTGGGTGCAGTTTGGCGATTCTGTCACGCGGATTTGCCGAAGTGATTTACGGCTATGAAGACCCCGACGTAAATCTGGTGAAACGAGGGGACTTTGAAGACATAACCTTAGAAGAAATGGACGACCTCCACACTGGATGCACGAAGAAAGGGTTGTGTCAGGTCGCGATTGCTGAAGACGGACATACAGGAGATAACTGTTTGAAAATCGTCAGTGAGGGTACTTCACGCCAAGTGCCGTACATAACGTTGAAGAATCTGACGCTCAACACCGAATACTATGCATCCGTGTTCCTGAAATTTGAAGAAATCAAGGATCACTTA…	sp|P10478|XYNZ_CLOTH_Endo-1,4-beta-xylanase_Z_OS=Clostridium_thermocellum_(strain_ATCC_27405_/_DSM_1237)_GN=xynZ_PE=1_SV=3	25.27	273	182	7	808	1578	535	801	4e-16	86.3	GO:0000272,GO:0000272,GO:0004553,GO:0005975,GO:0005975,GO:0008152,GO:0016787,GO:0016798,GO:0030246,GO:0031176,GO:0031176,GO:0033905,GO:0045493	polysaccharide catabolic process,polysaccharide catabolic process,hydrolase activity, hydrolyzing O-glycosyl compounds,carbohydrate metabolic process,carbohydrate metabolic process,metabolic process,hydrolase activity,hydrolase activity, acting on glycosyl bonds,carbohydrate binding,endo-1,4-beta-xylanase activity,endo-1,4-beta-xylanase activity,xylan endo-1,3-beta-xylosidase activity,xylan catab…
comp40506_c0_seq3	1941	599	16.724	15.7111	1	0.003561	0.0309949	506.893	ATTTTCACACGTTTCGAACGCTTGAAGTTCTTCCGTGCAAAGATTCCACTCTGTAATATTATTTCCCCCCGAAACACGCCAGGATCTTAACAATGTTTTCGATCGGGTACGTCGTCACTTGGACATTGCTTCTGACAACATTGTCCGTGTCTCCGGTCAGTCTTCAGTCTTGTCAGATGGACACAGAGACCCAGGAGTCGGACACCGAGAAGTCGCAGAAAGGTCATATCGAGAAGCTGACAACCGACACTTTCTTCGACTTCACCGCAAGCCACACATTTCTGCTCATGGAATTCAGCAAGCCCGATTGTGACGACTGCAAGGCCGTTGAGGCAGAGTTCATAAAGGCTGTGGACATCTTGAAAGACGTCGAAGGTGTCGGTTTTGGCAGAGTCGACG…	sp|Q5R5B6|PDIA1_PONAB_Protein_disulfide-isomerase_OS=Pongo_abelii_GN=P4HB_PE=2_SV=1	33.48	451	290	7	216	1544	22	470	1e-74	254	GO:0003756,GO:0005783,GO:0005783,GO:0005788,GO:0005886,GO:0005886,GO:0006457,GO:0008152,GO:0008152,GO:0016020,GO:0016853,GO:0016853,GO:0042470,GO:0045454	protein disulfide isomerase activity,endoplasmic reticulum,endoplasmic reticulum,endoplasmic reticulum lumen,plasma membrane,plasma membrane,protein folding,metabolic process,metabolic process,membrane,isomerase activity,isomerase activity,melanosome,cell redox homeostasis
comp40452_c1_seq1	3271	585	9.95558	9.10501	1	0.020158	0.0183923	495.046	GTGATTTTTGCGTGCGGGCCCCAGCGGCGGGTTCAATTTTCGGGAAGAAATTGTCAACAGTAGTGCGCATTTGCTGTTGTTTTTGGATAAAAAATATTTTGTCTGTGTTTTCGGAGCGAAAAGGGGATACACCGAGAAGACATTGAAGTGATTTTTAGCCATTTTCCCGTCTTCGCCGACGGCCAATAGACTTAAACAATGTACGGACATCTTAACGTCATCTTGAAATCTTTCCTCCGTACCAAGTATGGCGAGGATAAATGGCAGTCGATCGTGTCCAAATCTGGATGCGCAGCCAACTACGACACGCATGCGCGGTACGATGACGAATCCACCAAAAGATTGATCAATGCAGCCACGTCAGTTTTAAACGTGTCACGTGAGAACTTCCTGGTGACG…	sp|P22717|GCYB2_RAT_Guanylate_cyclase_soluble_subunit_beta-2_OS=Rattus_norvegicus_GN=Gucy1b2_PE=2_SV=1	36.72	640	355	8	382	2292	2	594	4e-129	416	GO:0000166,GO:0004383,GO:0004383,GO:0005525,GO:0005737,GO:0005737,GO:0005829,GO:0005829,GO:0006182,GO:0006182,GO:0009190,GO:0016829,GO:0016849,GO:0020037,GO:0035556,GO:0043167,GO:0046872	nucleotide binding,guanylate cyclase activity,guanylate cyclase activity,GTP binding,cytoplasm,cytoplasm,cytosol,cytosol,cGMP biosynthetic process,cGMP biosynthetic process,cyclic nucleotide biosynthetic process,lyase activity,phosphorus-oxygen lyase activity,heme binding,intracellular signal transduction,ion binding,metal ion binding
comp39271_c0_seq1	5136	45428	4.53871	450.302	79	0.000402	0.925375	486.616	GGGCGGAGTGGGCTCAATAGACAAATATTGTTGGCAATCAGATAATTCCTAGGGCATAATAGAGTTGGACAATAAAAGAGCTTTCGACATCTCGTTTCAACAGTTGGTCGGAAAGGCTCCCGCGCGAAAATCAGCAGGATGAAGGCGACCTACTTTTCTTTGGTCATATTGGCCGTTTTCGTTACACTTGCTTCCTCGCAGAAGGCAGTAAAACCCCCGTGCAACAACAGGTGTAAAGCCAATCAGGTCTGCGAAGAGAACAAGTGCGTTACATTCAAAGACTGCGACTGTGCGGTGAACCCGAAGTTTGCGAAGCCATGCGCTGATTATACAGGAGAACCCAACAAGAAATTGTGCGAATTGGCAGACTGCTGCTACAGAAAAGATGACGACGGCAAA…	sp|P07207|NOTCH_DROME_Neurogenic_locus_Notch_protein_OS=Drosophila_melanogaster_GN=N_PE=1_SV=3	23.17	1023	500	60	223	2979	223	1063	7e-25	117	GO:0000122,GO:0001708,GO:0001708,GO:0001745,GO:0001745,GO:0001745,GO:0003682,GO:0004872,GO:0004888,GO:0004888,GO:0005509,GO:0005515,GO:0005515,GO:0005515,GO:0005515,GO:0005515,GO:0005515,GO:0005515,GO:0005515,GO:0005515,GO:0005515,GO:0005515,GO:0005515,GO:0005515,GO:0005515,GO:0005622,GO:0005634,GO:0005634,GO:0005634,GO:0005634,GO:0005634,GO:0005654,GO:0005737,GO:0005768,GO:0005768,GO:0005768,GO:…	negative regulation of transcription from RNA polymerase II promoter,cell fate specification,cell fate specification,compound eye morphogenesis,compound eye morphogenesis,compound eye morphogenesis,chromatin binding,receptor activity,transmembrane signaling receptor activity,transmembrane signaling receptor activity,calcium ion binding,protein binding,protein binding,protein binding,protein bindi…
comp39271_c0_seq4	5626	61491	297.922	556.438	111	0.511185	1.18697	468.79	GGGCGGAGTGGGCTCAATAGACAAATATTGTTGGCAATCAGATAATTCCTAGGGCATAATAGAGTTGGACAATAAAAGAGCTTTCGACATCTCGTTTCAACAGTTGGTCGGAAAGGCTCCCGCGCGAAAATCAGCAGGATGAAGGCGACCTACTTTTCTTTGGTCATATTGGCCGTTTTCGTTACACTTGCTTCCTCGCAGAAGGCAGTAAAACCCCCGTGCAACAACAGGTGTAAAGCCAATCAGGTCTGCGAAGAGAACAAGTGCGTTACATTCAAAGACTGCGACTGTGCGGTGAACCCGAAGTTTGCGAAGCCATGCGCTGATTATACAGGAGAACCCAACAAGAAATTGTGCGAATTGGCAGACTGCTGCTACAGAAAAGATGACGACGGCAAA…	sp|A6NMZ7|CO6A6_HUMAN_Collagen_alpha-6(VI)_chain_OS=Homo_sapiens_GN=COL6A6_PE=1_SV=2	21.26	842	566	24	2992	5439	217	987	3e-33	145	GO:0005576,GO:0005576,GO:0005578,GO:0005578,GO:0005581,GO:0007155,GO:0022617,GO:0030198,GO:0030574,GO:0031012	extracellular region,extracellular region,proteinaceous extracellular matrix,proteinaceous extracellular matrix,collagen trimer,cell adhesion,extracellular matrix disassembly,extracellular matrix organization,collagen catabolic process,extracellular matrix
comp41335_c1_seq9	2572	526	6.70296	10.4117	1	0.009696	0.0233908	445.118	ACGCACGCACACACGCACGCACGCGAGGCCAACGGCGTCTGTACGTGTGGTGCTGAACGGTTCTTCCGGATCCCGAACTTTCCGGATCTCGCCGCCGGCGCCCAACCGGGGGGAGCACTGACTGAGAGCTCCGGGATCGTGGCGTCCTGCTCCTCGGAGCGCAAGGACTGACGGCCGAGGGAGTACGGCAGACGCTCCGTGCGCGCGCAACCAGCATGGCGCCGTCTGGGGAGTTTCGCCGAGGTGCCTGTTTCGCCGCCGTGTTGGGAGTGGTCCTGTGTGCGGCAGCCGTGTCGGGCCAGGGAACACAGGCTACAACTCCAGTGCCAATAGCAGGCTGCCAACTGGTGGACGTGGTGTTTGTGGTGGATTCCTCTGGGAGTGTCGGCCAGGACAACT…	sp|A6NMZ7|CO6A6_HUMAN_Collagen_alpha-6(VI)_chain_OS=Homo_sapiens_GN=COL6A6_PE=1_SV=2	25.69	362	258	5	393	1469	636	989	3e-27	123	GO:0005576,GO:0005576,GO:0005578,GO:0005578,GO:0005581,GO:0007155,GO:0022617,GO:0030198,GO:0030574,GO:0031012	extracellular region,extracellular region,proteinaceous extracellular matrix,proteinaceous extracellular matrix,collagen trimer,cell adhesion,extracellular matrix disassembly,extracellular matrix organization,collagen catabolic process,extracellular matrix
comp41335_c1_seq11	2543	522	2.49494	10.4503	1	0.010022	0.0236575	441.733	ATTGTCATCACCGACGGGATGCCCAACGAGCGGATCGAAGAGACCATCCCCCAGGGTGCTTTGGCCAAGTCGGAGGGTATCACGATCGTCAGTGTTGGAATCACAGATGAAGTGGACACCAACATCATGCGCAACTTGTCAACAACCGGCGAAGTATTCCAGATTGATGGCTTCAACGATTTCAGTGCCGAGATTGTTAGCCGGCTGGCCAATCTAGTGTGCTTGACAGGAGTTACCACTCCCGCCCCCACACCGGCCCCCACGCCGGCCCCAACACCAGCACCTACAACTCCAGTGCCAATAGCAGGCTGCCAACTGGTGGACGTGGTGTTTGTGGTGGATTCCTCTGGGAGTGTCGGCCAGGACAACTGGGTGCGAGTGCTTGACTTCATGGTGGAT…	sp|A6NMZ7|CO6A6_HUMAN_Collagen_alpha-6(VI)_chain_OS=Homo_sapiens_GN=COL6A6_PE=1_SV=2	25.69	362	258	5	364	1440	636	989	3e-27	123	GO:0005576,GO:0005576,GO:0005578,GO:0005578,GO:0005581,GO:0007155,GO:0022617,GO:0030198,GO:0030574,GO:0031012	extracellular region,extracellular region,proteinaceous extracellular matrix,proteinaceous extracellular matrix,collagen trimer,cell adhesion,extracellular matrix disassembly,extracellular matrix organization,collagen catabolic process,extracellular matrix
comp32602_c0_seq2	2404	2030	26.597	42.9899	4	0.06014	0.100102	429.463	TTCCGATCTGGTAGGGTGCCATTATATAAAGTAAAGTTTAGTTCAAGCTTGAGTGGAATCGACGAAAAAGACTGCTCAGGGCAAGTTTATTTCGAAGGCGCGTTGTCCCAGATCCATATTGGTCAAAACACAAGTTGTCTCCCCTCACAAAACTCGTCGGCTCCTCATCCCAGCCCCCCGTACCTCCATCCACCCTCCCGTCTACCTTTCTACCCCCCTACCCCCCTTGTCCCATCCCCCTTACGTGCCACCATGTGCCCGTCACTACGGTGCCTGGTGGCCGTGGTGCTGGTCCTCCTGCTGCACGCCTTGGTCGCGACCACGGGAAACCAGCAGCCCAACTTACTGAAGAATCACGACTTCGAGTACGAGATGGATGAGAATAACGACTGGAAGATC…	sp|P23030|XYNB_CELJU_Endo-1,4-beta-xylanase_B_OS=Cellvibrio_japonicus_(strain_Ueda107)_GN=xynB_PE=1_SV=2	27.45	255	163	9	985	1728	325	564	1e-17	90.9	GO:0000272,GO:0004553,GO:0005975,GO:0005975,GO:0008152,GO:0016787,GO:0016798,GO:0030245,GO:0030246,GO:0030247,GO:0031176,GO:0045493	polysaccharide catabolic process,hydrolase activity, hydrolyzing O-glycosyl compounds,carbohydrate metabolic process,carbohydrate metabolic process,metabolic process,hydrolase activity,hydrolase activity, acting on glycosyl bonds,cellulose catabolic process,carbohydrate binding,polysaccharide binding,endo-1,4-beta-xylanase activity,xylan catabolic process
comp32602_c0_seq1	2337	1994	26.537	43.4382	4	0.069117	0.102971	421.847	GGTAGAAGCTACCTGTGAACAACACTTGATTGTTGTTCATTCAACACATTTGCAGAAGAATCAAAGGTTGTCTCCCCTCACAAAACTCGTCGGCTCCTCATCCCAGCCCCCCGTACCTCCATCCACCCTCCCGTCTACCTTTCTACCCCCCTACCCCCCTTGTCCCATCCCCCTTACGTGCCACCATGTGCCCGTCACTACGGTGCCTGGTGGCCGTGGTGCTGGTCCTCCTGCTGCACGCCTTGGTCGCGACCACGGGAAACCAGCAGCCCAACTTACTGAAGAATCACGACTTCGAGTACGAGATGGATGAGAATAACGACTGGAAGATCGACTCGTGTGTGGCCAAGCTCAGCTGGGACAAACTGACGGGAAACAGGAGCGTATATGTTAGAGAAC…	sp|P23030|XYNB_CELJU_Endo-1,4-beta-xylanase_B_OS=Cellvibrio_japonicus_(strain_Ueda107)_GN=xynB_PE=1_SV=2	27.45	255	163	9	918	1661	325	564	1e-17	90.9	GO:0000272,GO:0004553,GO:0005975,GO:0005975,GO:0008152,GO:0016787,GO:0016798,GO:0030245,GO:0030246,GO:0030247,GO:0031176,GO:0045493	polysaccharide catabolic process,hydrolase activity, hydrolyzing O-glycosyl compounds,carbohydrate metabolic process,carbohydrate metabolic process,metabolic process,hydrolase activity,hydrolase activity, acting on glycosyl bonds,cellulose catabolic process,carbohydrate binding,polysaccharide binding,endo-1,4-beta-xylanase activity,xylan catabolic process
comp31403_c0_seq1	793	5339	524.999	342.761	11	1.31224	0.834517	410.73	AGACATTTCTTTCATTTGTGTTTCGAAAATATGCTGCGCATTTAATCCCCTACAAATATATTTTGCATGCCAGTGGTATCCTATCACAAGTAGTTGGGGGATTCGTCACTGAACACCTGTCATTCTCAAAGTTGCTTCTCAATTGTGAACATCAGACAAGATGGGCAGACTTAGCTTCTTTTTGCTGGTGGCAGCCTCAGCTGTGATCTACACGGAAGCGGGTTTCTGTGACAATTCTGGCCGCAAAGAGTACAAGGACCACTGTTACCAGGCCGTGGCCGACTTGAAGACGTTTGACGAGGCTAGAGCTTACTGTGCGTCACTGTGCGTCACCGGACACCTGGTGGACTTCGACGACAAGGCGGAGGAAGATTTTGTGACCAACTTCGCGAAAGCTGC…	sp|Q8AV98|FLOB_PROFL_Flavocetin-A_subunit_beta_OS=Protobothrops_flavoviridis_PE=1_SV=1	30.07	153	94	3	170	628	7	146	1e-12	67.4	GO:0005576,GO:0005576,GO:0030246	extracellular region,extracellular region,carbohydrate binding
comp39271_c0_seq2	2519	39754	615.982	803.448	85	1.75667	2.03005	395.778	AAACCATTTACAGAGGATTTTGATGTGATTTAATCTCCACCTACATGTAGCATAATTGTTCAACATAAATGACTAACTGAAGAACAAACTTGTGGAAATAAATCTAATAGATTCCAGTTGACAGGTAGGCTCCCGATCGTCTATTGGAATCTTTACGGTATTCCATACTTGCACTCACTAAACCAGACACACATTTACGTTAGGCCTATTCACATGAAATGAATGATATGTGAAAAGAAATAAACATTTGGGAAGAGAAAGACAAAATACCTTGAGAATCATAACCTTTAAACTATCGCCGGTAACTCATAATTGTGAATTGCTTCTGAAATACAGGAGCAAGCCGACTAAGTTCTCCAGATATGCCCTTGGCGTGGATGGCTACAGAATGACTGAGCT…	sp|Q8C6K9|CO6A6_MOUSE_Collagen_alpha-6(VI)_chain_OS=Mus_musculus_GN=Col6a6_PE=1_SV=2	22.73	616	402	17	563	2332	228	795	2e-32	140	GO:0003674,GO:0005576,GO:0005576,GO:0005578,GO:0005578,GO:0005581,GO:0007155,GO:0031012,GO:0031012	molecular_function,extracellular region,extracellular region,proteinaceous extracellular matrix,proteinaceous extracellular matrix,collagen trimer,cell adhesion,extracellular matrix,extracellular matrix
comp39832_c0_seq4	2040	2318	0.323732	57.848	5	0.015997	0.147454	392.313	CGATCTTTTTTTTTTTATGTTGGCCGTAAAGGCGATTTTATTTGGTAGTGTTATGCCTACAGGTGGCACAAAAGACGAAACTTGTGTTGACCACGTGTAGATGAAGCGCGTGCCGTTCTTCAATCCGTTTGATCACTCTTGTGGCATTTCGGATGGGAAGAAGCACCAGACCACTCCTGGCGTCTTGTTGTTGAAGCAACAGCCCCGTGTGGCGCACAGGTCTGCCGAGATCCCCGCGAATCCACAGTTCACACGCTTGTTCGGGGGATCCGTGGCAGCGCGGCACTCTGCGGAATCTGGATCCATTTTTACCGGTTTATAGTTCTCATTTTTGACAAAGCACCAGATGACACCAGAAACAGAATTATCAAAACAGCATCCAAGGTTCTCGCATTGGGT…	sp|Q00223|XP4_XENLA_Putative_gastrointestinal_growth_factor_xP4_OS=Xenopus_laevis_GN=p4_PE=2_SV=1	36.96	230	108	9	843	154	23	215	8e-42	155	GO:0005576,GO:0005576,GO:0008083	extracellular region,extracellular region,growth factor activity
comp39832_c0_seq5	1386	2308	54.953	84.7769	5	0.050803	0.217031	390.621	CGATCTTTTTTTTTTTATGTTGGCCGTAAAGGCGATTTTATTTGGTAGTGTTATGCCTACAGGTGGCACAAAAGACGAAACTTGTGTTGACCACGTGTAGATGAAGCGCGTGCCGTTCTTCAATCCGTTTGATCACTCTTGTGGCATTTCGGATGGGAAGAAGCACCAGACCACTCCTGGCGTCTTGTTGTTGAAGCAACAGCCCCGTGTGGCGCACAGGTCTGCCGAGATCCCCGCGAATCCACAGTTCACACGCTTGTTCGGGGGATCCGTGGCAGCGCGGCACTCTGCGGAATCTGGATCCATTTTTACCGGTTTATAGTTCTCATTTTTGACAAAGCACCAGATGACACCAGAAACAGAATTATCAAAACAGCATCCAAGGTTCTCGCATTGGGT…	sp|Q00223|XP4_XENLA_Putative_gastrointestinal_growth_factor_xP4_OS=Xenopus_laevis_GN=p4_PE=2_SV=1	36.96	230	108	9	843	154	23	215	1e-42	155	GO:0005576,GO:0005576,GO:0008083	extracellular region,extracellular region,growth factor activity
comp39884_c0_seq5	1325	912	56.8937	35.0416	2	0.17686	0.0908091	385.882	CATCGTCGTAAAGAGCCTCTGCCCTTCGCCCTCCCAGACAACGTGGAAGAGGTTCCCAACATTGAGAGAATTGTCCACAACGGCGCCATCTTGGTCAACGGCGAGTTCATAGAGGCGGATGATATCATCTTGGCCACGGGTTACGAGACCTCCTTCCCCTTCCTGGCCCCGGAGTGTGACATCGTCGTCACTGACAAACGGGTCATGCCGCTCTATAACCAGGTCGTCAACATTGAGAAACCTTCGCTGTTTGTCATCGGGTTACCGAGGCGTGTCCTTAACTTCCGCGTCAGCTACGTCCAAGGTCACTTTGCTGTGGCGGTGATGCGAGGCACCGCCAAACTTCCAAGCAAGGAAGAGATGTACAAACATGAGGAGGAAGACTACCAGGCCCGCGTT…	sp|Q9FWW3|GSXL6_ARATH_Flavin-containing_monooxygenase_FMO_GS-OX-like_6_OS=Arabidopsis_thaliana_GN=At1g12130_PE=2_SV=1	33.33	147	95	3	40	474	251	396	3e-13	75.1	GO:0004497,GO:0004499,GO:0009686,GO:0009740,GO:0016491,GO:0050660,GO:0050661,GO:0055114,GO:0055114	monooxygenase activity,N,N-dimethylaniline monooxygenase activity,gibberellin biosynthetic process,gibberellic acid mediated signaling pathway,oxidoreductase activity,flavin adenine dinucleotide binding,NADP binding,oxidation-reduction process,oxidation-reduction process
comp39633_c0_seq7	541	2968	323.413	279.3	7	0.823325	0.778424	358.802	TCCGGCCATGTCATAGCAAACGTCTTGTCCGAAAGTTGGAGGGTTCTTGTTGGTGACGTAAACGTAGAACGCGGACAATCGATTAGCACAGCAATCCCTTCTGTTGAAGAGCTTCACAGCCGCCACATTGTATAATGCTCCCAAATCCACCAGCCACCAGGGTCGTAGTTGTCTGTTGGTGTGGGTGCAACTCGCGCCTCCCCACACCGGGTTTGTGTTACCGTCCACAGCTCTAGAGGGCACGCCACCGAAGGCAAGACTGGATTGCTGCGTAGGCTTGCTCTGGGCAATGTTTGTCCACGAGAGAGCCCCTCCGCTCGATGCCCCGCCTCCTCCGTTCTCTCCTCGTCCGTAGACGTAGACCTCGCACAGCGTCAAGTAGTTGGTGTTCCTCAGCTG…	sp|Q9I927|FUCL5_ANGJA_Fucolectin-5_OS=Anguilla_japonica_PE=2_SV=1	37.93	87	49	1	294	49	42	128	2e-13	68.9	GO:0001868,GO:0005509,GO:0005576,GO:0005576,GO:0005615,GO:0007155,GO:0010185,GO:0030246,GO:0030246,GO:0042806,GO:0045088,GO:0046872	regulation of complement activation, lectin pathway,calcium ion binding,extracellular region,extracellular region,extracellular space,cell adhesion,regulation of cellular defense response,carbohydrate binding,carbohydrate binding,fucose binding,regulation of innate immune response,metal ion binding
comp40597_c0_seq4	2662	422	1.50309	8.07067	1	0.001493	0.0225999	357.11	TGCAGCATTTAAAACAAAAATTTAATACGAAAAGGCAATATTATCAAAGAGAGATTACTTTGTAATGACTTTGTAGTGGATTTTATTGTATTTTATGTCACTCCTCGGTGAATTGTCCAGTCAAATTCTCGAACCCTCAGAGAATCTTGGGCTGTGTTGGCGCTCACCATGCACAGCTCCAGAATTTTCGTTATGACTGTCTCTTGGCAGCAAAGCCATGTTCTCCAAGGCAATTTTAATATCACCGTTAGTTTCTTTTGAACTTTCAATGGTTGACATATGAATAATTCATGTCAACCCAAATATTTGCATCCTTGGTAAAACATAACTAACCCTTTGAACACTGACTTCCTGATAACTTATATTTTGTGGGCGGTATACCAGTGTTCTATTAATATA…	sp|Q1EHB4|SC5AC_HUMAN_Sodium-coupled_monocarboxylate_transporter_2_OS=Homo_sapiens_GN=SLC5A12_PE=2_SV=2	32.1	458	302	4	2429	1056	10	458	1e-52	198	GO:0005215,GO:0005886,GO:0006810,GO:0006810,GO:0006811,GO:0006814,GO:0015293,GO:0016020,GO:0016020,GO:0016021,GO:0016324,GO:0055085,GO:0070062,GO:0070062	transporter activity,plasma membrane,transport,transport,ion transport,sodium ion transport,symporter activity,membrane,membrane,integral component of membrane,apical plasma membrane,transmembrane transport,extracellular vesicular exosome,extracellular vesicular exosome
comp27363_c0_seq1	868	1259	148.373	73.8433	3	0.420857	0.20793	355.135	ATCATTTATTTATTAATTAAATCATAATTTAATTGTTGATTAAAGGCAACTGTTATTACTATTTTATTAAATTTATTGCTTAGTTTATCATGTTTATACAATGTCTACAATGTTGTAGTATTTTGCAACATTTTGCAAGAACAGTATTCAGAAAGTCTGGTGTCCAGCGTGTTCATATTACGCACACCAACAATTTAGTTTACTACTGCAGAAGTGCTCTGATTTCTGCCGACTCGGCGACATCATAGTAACTCGACCCGTCTGGTGTCGTGCCATCCTTCAGTGCCCCACCTTCAACTAGAACGCGAACACACTCCACATGGCTCTCAAAAATGGCTGCCAGCAGAGGAGTAATGCCATAAGAATCACTGGCGTTGACATCGGCCCCTTGAGTTATCA…	sp|Q7T2B9|MTPN_DANRE_Myotrophin_OS=Danio_rerio_GN=mtpn_PE=2_SV=1	48.74	119	60	1	562	206	1	118	2e-30	116	GO:0005634,GO:0005634,GO:0005737,GO:0005737,GO:0048471	nucleus,nucleus,cytoplasm,cytoplasm,perinuclear region of cytoplasm
comp39004_c1_seq5	1931	418	2.20078	11.0204	1	0.016554	0.0311554	353.725	CGGCATTTTAACTAATATTCTGGAACAACGTTTATAAGCTGGCAAATACTACAAGGCAACAACCTCAAATCTTTTACTAGGGCTTAGGTCTAATTGGACCGCCAACTGCTGATGACGATGAAGCCTCACTACGAGATCAAGCAGAATTCTGTGGAGAAGGACCCCGAAGAGCTGCCCCCTGTGATCTTCGGCTACGAGGACCCCTCCAAGAACCTCTTCAGGAACTGGGACTTCGAGACGGACATCTCCGACAGCGACTGGAGAATCCCCCAGGAGGCCGTGCGCAAGAGTGACGACGCGCACACCGGCAAATGGAGCCTCAAGCTCAACAGCAATGATTTTCAGACGTTGCCCTTACAGAGGGTCTACAATCTGAAGAGAGACACCAACTATTACTAC…	sp|P07986|GUX_CELFI_Exoglucanase/xylanase_OS=Cellulomonas_fimi_GN=cex_PE=1_SV=1	27.65	293	184	9	778	1605	38	319	4e-24	109	GO:0000272,GO:0003824,GO:0004553,GO:0005975,GO:0005975,GO:0008152,GO:0008152,GO:0016162,GO:0016787,GO:0016798,GO:0030245,GO:0030246,GO:0030247,GO:0031176,GO:0045493	polysaccharide catabolic process,catalytic activity,hydrolase activity, hydrolyzing O-glycosyl compounds,carbohydrate metabolic process,carbohydrate metabolic process,metabolic process,metabolic process,cellulose 1,4-beta-cellobiosidase activity,hydrolase activity,hydrolase activity, acting on glycosyl bonds,cellulose catabolic process,carbohydrate binding,polysaccharide binding,endo-1,4-beta-xyl…
comp38584_c0_seq3	2581	418	4.91158	8.24505	1	0.010488	0.0233092	353.725	CCTTCAACGAGCCAGACACAGCACCTTTTCCGAAGTGACGCATTACCTGGGAGACAGAGATCCAGAGAAGATGCTGTCGGTCAGACTGGCCTTGGTCCTGGCCGTGGGGATCGCCGGCGTGCTCGGCGGGCCGGCACACCACCGTCAGAAGCGCGACACCGTCTACGATGACCAGTGGAGCACCTGGGGCCCGTGTACCCATAACTGTGGGGATGACGGGCGCCAAAGTCGTACCCTCGGCTGTACGGACACGGACACAGGCGCCTACAAACACGACTGTACCACTCACTTCGCCTCTTGTAACGGATTCAGCTGTGACGACCCCAATGACTGGCAGGCCTGGAGTGAGTGCTCTGAAGCGTGTGATGGAGGAGTTAGAAGCCGTGAGCGAGGCCCAGA…	sp|A2AX52|CO6A4_MOUSE_Collagen_alpha-4(VI)_chain_OS=Mus_musculus_GN=Col6a4_PE=1_SV=2	32.23	211	132	4	401	1018	212	416	2e-24	114	GO:0003674,GO:0005576,GO:0005576,GO:0005578,GO:0005578,GO:0005581,GO:0007155,GO:0043234,GO:0070208	molecular_function,extracellular region,extracellular region,proteinaceous extracellular matrix,proteinaceous extracellular matrix,collagen trimer,cell adhesion,protein complex,protein heterotrimerization
comp38584_c0_seq1	2536	413	3.2566	8.29098	1	0.010482	0.0237228	349.494	CCTTCAACGAGCCAGACACAGCACCTTTTCCGAAGTGACGCATTACCTGGGAGACAGAGATCCAGAGAAGATGCTGTCGGTCAGACTGGCCTTGGTCCTGGCCGTGGGGATCGCCGGCGTGCTCGGCGGGCCGGCACACCACCGTCAGAAGCGCGACACCGTCTACGATGACCAGTGGAGCACCTGGGGCCCGTGTACCCATAACTGTGGGGATGACGGGCGCCAAAGTCGTACCCTCGGCTGTACGGACACGGACACAGGCGCCTACAAACACGACTGTACCACTCACTTCGCCTCTTGTAACGGATTCAGCTGTGACGACCCCAATGACTGGCAGGCCTGGAGTGAGTGCTCTGAAGCGTGTGATGGAGGAGTTAGAAGCCGTGAGCGAGGCCCAGA…	sp|A2AX52|CO6A4_MOUSE_Collagen_alpha-4(VI)_chain_OS=Mus_musculus_GN=Col6a4_PE=1_SV=2	32.23	211	132	4	401	1018	212	416	2e-24	114	GO:0003674,GO:0005576,GO:0005576,GO:0005578,GO:0005578,GO:0005581,GO:0007155,GO:0043234,GO:0070208	molecular_function,extracellular region,extracellular region,proteinaceous extracellular matrix,proteinaceous extracellular matrix,collagen trimer,cell adhesion,protein complex,protein heterotrimerization
comp39213_c0_seq2	1803	1647	48.303	46.5053	4	0.128594	0.133469	348.436	CCGATCTGCCGTTTTGAACGCCAGGCGAGCAGCTCAGCACTTTTATGACAATTTTTTGAGGGCAGCATCCAAAAAGCGCTTAATTGTAGCCTAAGTTAAGCTACATCCTTCTGACTCAAGCGGCTTTATCTTCCTAAGCATCGTTCTGCAGAATATCCAGGTCGTCACACCACCCGACGACCCAGAGGCCGCCGTTTTGGTCCGGGTTGCCCGAGGCCCTGTTGACCTTGCCTAGGTCGGACACCTCGCGGTAGTTATTCTTGACCTCGTTCAGGATAAACTTCTTCATGTCACTGACCTCGTCGGCGTACTCGGCGTCGTAGGCCAGGTTGTTCTCCTCGAAAGGATCATCTTCCAAATCAAACAGGTACATTCTGGTGTTGGGGTTATCAGTATCTT…	sp|P50430|ARSB_RAT_Arylsulfatase_B_OS=Rattus_norvegicus_GN=Arsb_PE=2_SV=2	38.07	373	218	4	1753	662	23	391	3e-85	282	GO:0003824,GO:0003943,GO:0003943,GO:0004065,GO:0004065,GO:0005739,GO:0005764,GO:0005764,GO:0005764,GO:0005791,GO:0005794,GO:0006914,GO:0007417,GO:0007584,GO:0008152,GO:0008484,GO:0008484,GO:0009268,GO:0009986,GO:0010632,GO:0010976,GO:0016787,GO:0043627,GO:0046872,GO:0051597,GO:0061580,GO:0070062	catalytic activity,N-acetylgalactosamine-4-sulfatase activity,N-acetylgalactosamine-4-sulfatase activity,arylsulfatase activity,arylsulfatase activity,mitochondrion,lysosome,lysosome,lysosome,rough endoplasmic reticulum,Golgi apparatus,autophagy,central nervous system development,response to nutrient,metabolic process,sulfuric ester hydrolase activity,sulfuric ester hydrolase activity,response to…
comp36613_c0_seq3	1092	1908	78.546	88.953	5	0.36562	0.275463	322.922	AGTTGATATAATTTTTTCCCGGTTGATCGCGCGCTCTTTAATTGCGACGTTATAAAGTTGGTTCCACCTCTTGTTGGTGCCTTGACTCTGTTCAACTTTCGACGGGAGAGAAAGATACAATTTCGACCAGCAGGAACAGCATTCACACTCACCAGTCCTATATAATTTATAGGAAAAATGAAGCTCCATTCAGTCGTGAGCTTGGTCATTTTGGCCACAGTTTTGCAGTTAGGAGGGTCCGATGGGGATGGATCGACATCGAACATCGCTCTGCAGAAAACTTCTTTCCAAAGTAGTGACTACAGTACCGGTCACCAGAAGGGAGAGGCCTATAGGGCGGTCGATGGCAACAACAGCCAAAACCGCTACAAAGACTGGAGCTGCAGCGTCACCAACAAG…	sp|Q7SIC1|FUCL_ANGAN_Fucolectin_OS=Anguilla_anguilla_PE=1_SV=1	34.01	147	89	5	262	696	10	150	9e-12	66.6	GO:0001868,GO:0005509,GO:0005576,GO:0005576,GO:0007155,GO:0010185,GO:0030246,GO:0030246,GO:0042806,GO:0045088,GO:0046872	regulation of complement activation, lectin pathway,calcium ion binding,extracellular region,extracellular region,cell adhesion,regulation of cellular defense response,carbohydrate binding,carbohydrate binding,fucose binding,regulation of innate immune response,metal ion binding
comp39004_c1_seq2	1945	375	9.25742	9.81559	1	0.017327	0.0309311	317.337	CACGAACTAGAGGAGTATCTGGTTTTATATGAAGAGTAAAGAACAATAACTGCTGGAAGACTGCTGATCTTCTACGTAACGTTGTTCGAATCAAGATGAGGGTTCACTTTGACGTCAAACGTCGTAGAGCCGTCCATGACGACGATGACGACGATGACGACGACGGCGTGGTCTTTGGCTTCGAGGACCCGTCTAGGAACCTCCTGAAGCATTGGAACTTTGACTCCGACGATTCCGACTCCGAGTCCGAAGAGCAGGGATGGAGAGTCCGAAGGGACATCGTGCGCAAAAGTCCGGACACGCACAGCGGCAGGGGAACGTGGAGCATGAAGATGAACAGCGGAGACTTCGAGACGCTGACGCTACATCGCGTGCACCACCTAAAGAGGAACACTAACT…	sp|P36917|XYNA_THESA_Endo-1,4-beta-xylanase_A_OS=Thermoanaerobacter_saccharolyticum_GN=xynA_PE=1_SV=1	27.12	306	189	9	822	1661	363	660	5e-23	108	GO:0000272,GO:0004553,GO:0005975,GO:0005975,GO:0008152,GO:0016052,GO:0016787,GO:0016798,GO:0016798,GO:0030246,GO:0031176,GO:0045493,GO:0045493	polysaccharide catabolic process,hydrolase activity, hydrolyzing O-glycosyl compounds,carbohydrate metabolic process,carbohydrate metabolic process,metabolic process,carbohydrate catabolic process,hydrolase activity,hydrolase activity, acting on glycosyl bonds,hydrolase activity, acting on glycosyl bonds,carbohydrate binding,endo-1,4-beta-xylanase activity,xylan catabolic process,xylan catabolic …
comp39633_c0_seq1	1338	2864	48.1679	108.974	8	0.046308	0.359707	302.951	TCCGGCCATGTCATAGCAAACGTCTTGTCCGAAAGTTGGAGGGTTCTTGTTGGTGACGTAAACGTAGAACGCGGACAATCGATTAGCACAGCAATCCCTTCTGTTGAAGAGCTTCACAGCCGCCACATTGTATAATGCTCCCAAATCCACCAGCCACCAGGGCTTGTCTTGTATATTGGTGTGGGTGCAACTGGCGCCTGCCCACACAGGATTTGTGTTACCGTCCACAGCTCTGTTCGAGTCGCCGCCAAAGGCAATACTGGACTGGTAGGTCTTCTTCTTCAAGGCAATGTTCTGCCACGGGATTGATACTCCACCTCCGATTTGAATCAACCCACCTCCCGAGGAAGACGCTGATGACTGGAAGACCTGCACCTCGGCAAAGCTCAAGAAGCCAGT…	sp|Q9I927|FUCL5_ANGJA_Fucolectin-5_OS=Anguilla_japonica_PE=2_SV=1	33.8	142	85	3	1233	823	45	182	2e-18	87.4	GO:0001868,GO:0005509,GO:0005576,GO:0005576,GO:0005615,GO:0007155,GO:0010185,GO:0030246,GO:0030246,GO:0042806,GO:0045088,GO:0046872	regulation of complement activation, lectin pathway,calcium ion binding,extracellular region,extracellular region,extracellular space,cell adhesion,regulation of cellular defense response,carbohydrate binding,carbohydrate binding,fucose binding,regulation of innate immune response,metal ion binding
comp40731_c0_seq1	879	3515	207.842	203.583	10	0.718846	0.684426	297.451	CACAGCTCTGTCCGAGTCACCAAGGAAGGCAATACTGGATTGAACCGTCTTCTTGTTCAAGGCAATGTTTCGCCATGGGTCTTTTGGTGGAATAACTCCGCCGTAAGCTCCGTAAACGTACACCTCACACAGGGTCAAGTAGTTCTTGTTCCTCAGCTGGACAACGACATACCGTCCCCTCATCCGTTGGTCGCACGGATAGATCTTAGTGGGCGGAGCCGTGTATGTTACATAAGTACAGACGTCCGTGCCAGGAACCGGGGTAGTGCCTTGAGGGTTCTTGTCTGTCACACTGATGAAGAAGTACGACAACCGGTCGGAGCAGCAATCTTGTCTGTTGACGATCTCTACAGCTGCCACTTGGTATGAAGCTCTAAGGTCCACGGCCCACCAAGCATT…	sp|Q9I927|FUCL5_ANGJA_Fucolectin-5_OS=Anguilla_japonica_PE=2_SV=1	39.58	144	80	2	531	115	41	182	2e-20	90.9	GO:0001868,GO:0005509,GO:0005576,GO:0005576,GO:0005615,GO:0007155,GO:0010185,GO:0030246,GO:0030246,GO:0042806,GO:0045088,GO:0046872	regulation of complement activation, lectin pathway,calcium ion binding,extracellular region,extracellular region,extracellular space,cell adhesion,regulation of cellular defense response,carbohydrate binding,carbohydrate binding,fucose binding,regulation of innate immune response,metal ion binding
comp40876_c1_seq1	809	43023	114.692	2707.43	131	3.28562	9.74178	277.919	ACGAGACTTCGATGGAAGCTCCGACACTGTTACTGAAACTGGAGGTCTCTGACACCGTTGAACTGATGTCAACTTGAATTTCGGCCGTTATCTTGTTGCTGTAGTTGTCAATGTTCTTTGTAGCGACGACTTCTGGTTGCTGAGGAGATACCTTGTATGAATCGAAATTATATTTGACGTCTTTCACCTCCCAGTCGTTGTCATACGTTCCACTGCATGAGCACTTGTCCTGGCATGATGGTGCTCCATAGTAAACCTTCCACTTCCTGTCTTCATAATAGTTGCTATGGTAGCTGTAAAAGCCCACCATAAACTGGCTGCTGGATGGGGTGCCCCAGTTCAAGCTCTTGTCCATCTCATTCACATAGTTGGTAAACGAAGAACTGACTGAGCAGATCT…	sp|A8QZJ5|MCTX1_MILDI_Millepora_cytotoxin-1_OS=Millepora_dichotoma_PE=1_SV=1	40.25	159	84	5	721	248	73	221	2e-29	115	GO:0005576,GO:0005576,GO:0042151,GO:0042151	extracellular region,extracellular region,nematocyst,nematocyst
comp39296_c1_seq24	2418	654	21.6777	13.7698	2	0.078405	0.049761	276.718	CATTGGTGAACAGCAATATGTGTAGCGAGATCAACAGGATAATACGTGTGTATAATTATTCACATTGGAAAAAAATAACATAACGTGCAACAAAATATGCAACAAAACAGGCAACACGGAGTTACACTCCAAAAGGCAGAGTATGGTCAGTATATATAAGCGAAAGTTTTGAAAAGTATAATATTAAAATGATATAATACATACATGATTGTGTACTTTGTACATTTGCATAAAATGAGTAATACACTTATCAACAAAATGTTTCAATTACTGACACAAACAAATAATGACTGTATGATATGGTAGACAATATATGATCAGCGTCTTCTTGGAAAGTTTAAATTCTACTTAAACATTTACGGTTTTTTGTTTGTAAAAATAATTAGCTTAAAAACTGAT…	sp|O01393|UNC9_CAEEL_Innexin_unc-9_OS=Caenorhabditis_elegans_GN=unc-9_PE=2_SV=1	38.33	360	208	8	2112	1063	20	375	1e-69	240	GO:0005243,GO:0005243,GO:0005886,GO:0005886,GO:0005911,GO:0005921,GO:0005921,GO:0005921,GO:0005921,GO:0005921,GO:0006810,GO:0006811,GO:0016020,GO:0016021,GO:0030054,GO:0034220,GO:0055077	gap junction channel activity,gap junction channel activity,plasma membrane,plasma membrane,cell-cell junction,gap junction,gap junction,gap junction,gap junction,gap junction,transport,ion transport,membrane,integral component of membrane,cell junction,ion transmembrane transport,gap junction hemi-channel activity
comp40876_c1_seq6	814	45352	4084.85	2836.46	140	12.4717	10.3471	274.131	ACGAGACTTCGATGGAAGCTCCGACACTGTTACTGAAACTGGAGGTCTCTGACACCGTTGAACTGATGTCAACTTGAATTTCGGCCGTTATCTTGTTGCTGTAGTTGTCAATGTTCTTTGTAGCGACGACTTCTGGTTGCTGAGGAGATACCTTGTATGAATCGAAATTATATTTGACGTCTTTCACCTCCCAGTCGTTGTCATACGTTCCACTGCATGAGCACTTGTCCTGGCATGATGGTGCTCCATAGTAAACCTTCCACTTCCTGTCTTCATAATAGTTGCTATGGTAGCTGTAAAAGCCCACCATAAACTGGCTGCTGGATGGGGTGCCCCAGTTCAAGCTCTTGTCCATCTCATTCACATAGTTGGTAAACGAAGAACTGACTGAGCAGATCT…	sp|A8QZJ5|MCTX1_MILDI_Millepora_cytotoxin-1_OS=Millepora_dichotoma_PE=1_SV=1	40.25	159	84	5	721	248	73	221	2e-29	115	GO:0005576,GO:0005576,GO:0042151,GO:0042151	extracellular region,extracellular region,nematocyst,nematocyst
comp29920_c0_seq1	1353	2551	181.977	95.9881	8	0.719122	0.355719	269.842	ATAAAACACTTCACAAGATAGTGAACAGCGCATTTCAAATTAAGGTTTTCTCTCAGAACCTGCGCGCTCTCAGTTTTAGCGCAAGTGGATAGTTCAAGAACCGAGAATGGTGGCCGGTGTCTGTTACGTCAGAGGAGACGGGGGTATTGTGGGAACCTTGAAATTCGAACAACAGGGCTCCTTGGTTCGTGTTACCGGGGAAATTACTGGTCTAGCAGAAGGCGATCACGGAATTCATATACACGAATACGGTGACAACACAAGCGGCTGTACGACGGCCGGTGGCCACTACGACCCGTTCAAGAGGGATCACGGTGGGCCAGGCATTGAAAACAGGCACGTGGGTGACCTTGGTAACGTGACGGCGGACGCTAACGGCGTTGCCAAGGTGGACTTTAC…	sp|P09670|SODC_SHEEP_Superoxide_dismutase_[Cu-Zn]_OS=Ovis_aries_GN=SOD1_PE=1_SV=2	60.69	145	57	0	119	553	6	150	2e-60	200	GO:0004784,GO:0004784,GO:0004784,GO:0005634,GO:0005634,GO:0005737,GO:0005737,GO:0006801,GO:0016209,GO:0016491,GO:0019430,GO:0019430,GO:0019430,GO:0046872,GO:0046872,GO:0055114,GO:0055114,GO:0072593	superoxide dismutase activity,superoxide dismutase activity,superoxide dismutase activity,nucleus,nucleus,cytoplasm,cytoplasm,superoxide metabolic process,antioxidant activity,oxidoreductase activity,removal of superoxide radicals,removal of superoxide radicals,removal of superoxide radicals,metal ion binding,metal ion binding,oxidation-reduction process,oxidation-reduction process,reactive oxyge…
comp42061_c0_seq9	1985	947	33.0045	24.2881	3	1e-06	0.0909235	267.127	TTTTTTTTTCGCTTTTCTCAATATTATTTATTGACTGACAACAACATCTACAAATTAAAATAACGTTTGAGCAAAATGTATACAGCAAATTAATGTCAGCAAATGAACTTCGATGCAACATAGAACTATGCAACAAGAGAAACATACTCATGATACTGTAGGCGTGCTCAATGAAAAATCTGGGCCCACTGAAAAAAGTAGGGCCTACTGTATAATTTGTGTTGAACAATATTTACCACTACTTTGGCAGCAAATGAGTTGCATCTTCTAGTCACATTTCGTCATGTTTACTTTCATTGAATTTAGTGTTTAGATATAAGACGCCAATTCAGTACCTATGTTTACCTATTTTATTTCAAGCACGTTTCATTTTGCACACATAAAGTGATTGCTTGGTTT…	sp|Q9I931|FUCL1_ANGJA_Fucolectin-1_OS=Anguilla_japonica_PE=2_SV=1	35.38	130	78	2	1766	1386	30	156	4e-13	72.8	GO:0001868,GO:0005509,GO:0005576,GO:0005615,GO:0005615,GO:0007155,GO:0010185,GO:0030246,GO:0030246,GO:0042806,GO:0045088,GO:0046872	regulation of complement activation, lectin pathway,calcium ion binding,extracellular region,extracellular space,extracellular space,cell adhesion,regulation of cellular defense response,carbohydrate binding,carbohydrate binding,fucose binding,regulation of innate immune response,metal ion binding
comp40731_c0_seq5	790	1558	71.9604	100.403	5	0	0.380766	263.686	TACCTCCTGAGCCTCCTTGTCCATAAACGTAGACCTCACACAGCGTCAAGTAGTTCCTGTTCTTCAGCTGGATGACAACGTACCGTCCTGCAATTGGCCTGTCACATCGGTAGACCTTATCAGCAGGAGCTATTTCCGTGACATACTTACAGACGTCCGTACCAGGAATAGGGACAGTGCCCTGAGGATTGTTGTTGGTCACACTTACGTAGAAGTATGAGAGCCGGTTGGAGCAGCAGTCCTGTCTGTTGACGATCCCCACGGCTGCTACTTGGTACGATGCTCCAAGGTCCACGGCCCACCAGGCGTTCTTCTGGATGTTGGTGTGGGTACAACTTGCTCCCGCCCAATTGTAGTTTGGATTGCCATCAATAGCTCTCTTGGGGTCGCCACCAAAAG…	sp|Q9I927|FUCL5_ANGJA_Fucolectin-5_OS=Anguilla_japonica_PE=2_SV=1	37.5	144	83	2	442	26	41	182	4e-22	95.1	GO:0001868,GO:0005509,GO:0005576,GO:0005576,GO:0005615,GO:0007155,GO:0010185,GO:0030246,GO:0030246,GO:0042806,GO:0045088,GO:0046872	regulation of complement activation, lectin pathway,calcium ion binding,extracellular region,extracellular region,extracellular space,cell adhesion,regulation of cellular defense response,carbohydrate binding,carbohydrate binding,fucose binding,regulation of innate immune response,metal ion binding
comp40506_c0_seq1	982	299	7.56986	15.5012	1	0.021737	0.0612638	253.023	GAGCAATACAAGCGTGCAGCCGAAGGATTCGCTGCTGACGTCATATTCATGTTTGTCGACACCAGTCGTTACCAAGCACCAATCAAAGAATTTTTCAACGTTAAGGGCGACGAGCGAGGTCTGTTTTATGTGCACATGTCCGGTATGGACGTCAGAAAATACAAACAGGAGACGTTCTCTTGGAAACAAGCAGACATAGCGAAATTCGTCGATGAAGCCCGGAACATGAAGATCAAACCGTTCCGCAGATCAGAACCCCTGCCTGACGACTGGGACTCCAAACCCGTCAAGGTCCTGGTTGGCAGCAATTTCGACGATGTCGTCTTGGACAAAAACAAGGACGTGTTCGTTCTTAGCTACGCCCCTGATTGCCCCAAGTGTGACGCCCTTCTGCCGACG…	sp|P09103|PDIA1_MOUSE_Protein_disulfide-isomerase_OS=Mus_musculus_GN=P4hb_PE=1_SV=2	39.8	196	115	3	7	585	277	472	2e-37	144	GO:0003756,GO:0003756,GO:0003756,GO:0004656,GO:0005783,GO:0005783,GO:0005783,GO:0005783,GO:0005783,GO:0005783,GO:0005783,GO:0005783,GO:0005783,GO:0005788,GO:0005793,GO:0005886,GO:0005886,GO:0006457,GO:0016020,GO:0016222,GO:0016853,GO:0016853,GO:0018401,GO:0018401,GO:0019899,GO:0034976,GO:0034976,GO:0042470,GO:0044822,GO:0045454,GO:0046982,GO:0070062,GO:0071456,GO:1902175,GO:1902175,GO:0031545	protein disulfide isomerase activity,protein disulfide isomerase activity,protein disulfide isomerase activity,procollagen-proline 4-dioxygenase activity,endoplasmic reticulum,endoplasmic reticulum,endoplasmic reticulum,endoplasmic reticulum,endoplasmic reticulum,endoplasmic reticulum,endoplasmic reticulum,endoplasmic reticulum,endoplasmic reticulum,endoplasmic reticulum lumen,endoplasmic reticul…
comp40731_c0_seq4	742	1780	107.713	122.13	6	0.35728	0.486478	251.049	AGTAGTTGGTGTTCTTCAGCTGGACGACAACATACCGTCCCGATATAGGTTTGCTACATACGTAGACCTTAGATGGTGGAGCCATGGTTGTCACGTAAGCGCAGACGTCTTGGCCAGGAACCGGGGCGCTGCTTTGGGGGTTCTTGTTTGTCACACTGACGTAGAAGTCCTTCAAACGGTCGGAGCAGCAGTCTTGTCTGTTGACGATCCCCACGGCTGCCACTTGGTACGATGCTCCAAGGTCAACGGCCCACCAGGCGTTCTTCTGGATGTTGGTGTGGGTACAACTTGCTCCCGCCCAATTGTAGTTTAGGTTGCCATCAATAGCTCTCTTGGGGTCGCCACCAAAAGCCAAGCTACTTTGGAAAGCAGCTTTGCCCTTGGCAATGTTCACCGGAT…	sp|Q9I927|FUCL5_ANGJA_Fucolectin-5_OS=Anguilla_japonica_PE=2_SV=1	37.04	135	78	2	391	2	42	174	3e-19	86.7	GO:0001868,GO:0005509,GO:0005576,GO:0005576,GO:0005615,GO:0007155,GO:0010185,GO:0030246,GO:0030246,GO:0042806,GO:0045088,GO:0046872	regulation of complement activation, lectin pathway,calcium ion binding,extracellular region,extracellular region,extracellular space,cell adhesion,regulation of cellular defense response,carbohydrate binding,carbohydrate binding,fucose binding,regulation of innate immune response,metal ion binding
comp34425_c0_seq1	1609	30174	950.774	954.733	105	3.91393	3.92599	243.183	ATAGGTTGTAGGTAGCCGCCAGTCTGGACTCGCACCCGTTCAACCATGCTGTCCAAGATCAGCTGAAGATAGCAGCTCTTCGTGGAGAGTGAAATGCGCAGTTTCCCACTCGCCAGCTGGGCGCCCACGATGATGGAAGGAGCCGATACTAGGGTCTATTGTGTCTCCAGCAAGCTTAGCTATACCTATGGAAGTCTAGATGCATGTGTGTAGTGCTAAGACAGGCCCACACACCAGGACCTGGGCCTAGATGAACACGTATGCATCATGCGCAGGCCGTTTATATAACGTCTGCCCGACGTGGGACGCCCCATTTCGACGTTTGGACAGACGACGCGCGCGATCGTGTACAGTACGGTAACAAACGACGATGAAGTTCTTGTTGGTTGGCCTTCTTGC…	sp|Q9I931|FUCL1_ANGJA_Fucolectin-1_OS=Anguilla_japonica_PE=2_SV=1	35.53	152	86	3	911	1366	32	171	2e-17	85.1	GO:0001868,GO:0005509,GO:0005576,GO:0005615,GO:0005615,GO:0007155,GO:0010185,GO:0030246,GO:0030246,GO:0042806,GO:0045088,GO:0046872	regulation of complement activation, lectin pathway,calcium ion binding,extracellular region,extracellular space,extracellular space,cell adhesion,regulation of cellular defense response,carbohydrate binding,carbohydrate binding,fucose binding,regulation of innate immune response,metal ion binding
comp40876_c1_seq2	796	52358	17.5281	3348.69	183	0	13.831	242.115	ACGAGACTTCGATGGAAGCTCCGACACTGTTACTGAAACTGGAGGTCTCTGACACCGTTGAACTGATGTCAACTTGAATTTCGGCCGTTATCTTGTTGCTGTAGTTGTCAATGTTCTTTGTAGCGACGACTTCTGGTTGCTGAGGAGATACCTTGTATGAATCGAAATTATATTTGACGTCTTTCACCTCCCAGTCGTTGTCATACGTTCCACTGCATGAGCACTTGTCCTGGCATGATGGTGCTCCATAGTAAACCTTCCACTTCCTGTCTTCATAATAGTTGCTATGGTAGCTGTAAAAGCCCACCATAAACTGGCTGCTGGATGGGGTGCCCCAGTTCAAGCTCTTGTCCATCTCATTCACATAGTTGGTAAACGAAGAACTGACTGAGCAGATCT…	sp|A8QZJ5|MCTX1_MILDI_Millepora_cytotoxin-1_OS=Millepora_dichotoma_PE=1_SV=1	40.52	153	80	5	703	248	79	221	2e-25	105	GO:0005576,GO:0005576,GO:0042151,GO:0042151	extracellular region,extracellular region,nematocyst,nematocyst
comp40731_c0_seq7	1468	28615	923.922	992.368	104	3.10717	4.26209	232.836	TTTTTTTTTCGATGCCTTATTAAATTTATTGTTCGTCATTTTCAGAAGTTGACATGTGACATAACAGGAGTGACAAGGTGATCGTGTCGGTGAGACTTTGTATGACTCCTGCTGTCTCCAAGGTCTGTAATCACGCGGCAAAGTCTTCGGATATTGCACCGCGAGCCAATCAGTCAAGGTCGGCTACTTTTCCTTTGACCCTGACCTCACAGAGGCTCAACTTGGCCTTGGTGTTCACTCGGACGATGACATATCGCCCAGCAATGCCAGAGGCACACTTGAGGTCCAAGGTTCCGCCATCAGCAAGTTGGTCCTTGTGGGCACAAAGTGAGCCGCTCGGTTTGCTACCACTTTTTGGTTTTGTGTTTGAGACAATAACGTCAAAATCCTTCAGTGGAC…	sp|Q9I927|FUCL5_ANGJA_Fucolectin-5_OS=Anguilla_japonica_PE=2_SV=1	36.55	145	83	4	1120	704	41	182	9e-17	82.8	GO:0001868,GO:0005509,GO:0005576,GO:0005576,GO:0005615,GO:0007155,GO:0010185,GO:0030246,GO:0030246,GO:0042806,GO:0045088,GO:0046872	regulation of complement activation, lectin pathway,calcium ion binding,extracellular region,extracellular region,extracellular space,cell adhesion,regulation of cellular defense response,carbohydrate binding,carbohydrate binding,fucose binding,regulation of innate immune response,metal ion binding
comp38106_c0_seq2	2227	533	12.0992	12.1846	2	0	0.0540288	225.521	GATCTCCTATGTCCACATTTTATTTCAGTAGAAAAATACTACAAACTTCACACGTTTTTCGGGTGCATGCATTATGATACTTAATACTGTGTGTATTAACTATATTCAGTTCATATTCGAAGTGCAGTGTCCAGGCGGAATAACGTCCCTTCCAGATCATGATCCGAATCAAAGTCAACTGACCCTCATCTCATCTAATCTTGTAGTCTACATGAGCACTCTGTATCACAATCCGTGTCAAACAGCCATTTTTCTAGCAGGAATTGCAAAGACAACCAAAGAAAAGAACAGCTGTCAACAAACATCTCCGTTCGCTAAGTGTTTGACATCTGTCATCTCCATCAAAACTGCCTTGGGGATCACCTTTTCTTCAGGGGGTGAGGACCGGCCGAATGCTGC…	sp|Q7T384|SC5AC_DANRE_Sodium-coupled_monocarboxylate_transporter_2_OS=Danio_rerio_GN=slc5a12_PE=1_SV=1	32.02	509	330	7	2064	559	7	506	7e-53	198	GO:0005215,GO:0006810,GO:0006810,GO:0006811,GO:0006814,GO:0015293,GO:0015355,GO:0015718,GO:0016020,GO:0016020,GO:0016020,GO:0016021,GO:0055085	transporter activity,transport,transport,ion transport,sodium ion transport,symporter activity,secondary active monocarboxylate transmembrane transporter activity,monocarboxylic acid transport,membrane,membrane,membrane,integral component of membrane,transmembrane transport
comp35277_c0_seq1	936	261	16.7349	14.1961	1	0.021333	0.0642746	220.867	TTTTTTTTTTCATGTTTTTGTATGTAATTTATTGGACTAGATATCCTATGACATCAGAAGTAGTTCTCAGACACGAGCGATACAGACTCGTCCATCTGTATTTTACGTCCATCTCCTAAAGTCCCTGGTGTTTGGCGTCTGGCGTTGTGTCATAGGGAACTCTGACGTCATGTGTGGAACTAATCAGTCCAAGTCCTTGCCAAAGACCTGCACCTCACACAGCGTCAGGTAGTTGGCCCCTGCCAGCTGTACGGTGACGTAGCGGCCAACCATTGGCTTGTCGCACGTGTAGCGTCCCTCGCCTGCATTGGCCGAGCCATCGTGATGGTAGCAGACGTTCTTGCTGATGTCAGGCTTCACCGAGTTGGGGTTGTCGTTCTGGACGCCGATGGTGAAATC…	sp|Q9I927|FUCL5_ANGJA_Fucolectin-5_OS=Anguilla_japonica_PE=2_SV=1	43.45	145	72	4	621	205	42	182	5e-24	101	GO:0001868,GO:0005509,GO:0005576,GO:0005576,GO:0005615,GO:0007155,GO:0010185,GO:0030246,GO:0030246,GO:0042806,GO:0045088,GO:0046872	regulation of complement activation, lectin pathway,calcium ion binding,extracellular region,extracellular region,extracellular space,cell adhesion,regulation of cellular defense response,carbohydrate binding,carbohydrate binding,fucose binding,regulation of innate immune response,metal ion binding
comp32105_c0_seq8	381	775	153.572	103.558	3	0.683343	0.473709	218.61	AATATGTGGAACGGCAACAGTTGTACTCACACCAACAACGAACAGAATCCGTGGTGGGCCGTCGACTTTGGAGAAATCTCCCACGTTGACGAAGTGACCATTTATAACAGACTAGACTGCTGTTCATACCGCCTCAGCAATTTTGACATCATGGTAACAAACCACAACCCCAACGACCAGGCTCCCAACCCCGCCGACGGCCTGTGTGTTGGTGTCTCTGGTCAACCCAGCAACATCGCGACCTTCCAGTGTGCCTCGGGAACAGAGGGTCGCTACTTGATCATTCGCCTGCGTGGAAAGAACCCTTTGACTTTATGTGAGGTACAGGTCAAGGGAAAAGCAGAAATCACCCCATTGGAGAACCTGGCCCTGAAGAAGACA	sp|Q9I931|FUCL1_ANGJA_Fucolectin-1_OS=Anguilla_japonica_PE=2_SV=1	40.38	104	60	2	19	330	70	171	3e-17	78.2	GO:0001868,GO:0005509,GO:0005576,GO:0005615,GO:0005615,GO:0007155,GO:0010185,GO:0030246,GO:0030246,GO:0042806,GO:0045088,GO:0046872	regulation of complement activation, lectin pathway,calcium ion binding,extracellular region,extracellular space,extracellular space,cell adhesion,regulation of cellular defense response,carbohydrate binding,carbohydrate binding,fucose binding,regulation of innate immune response,metal ion binding
comp40731_c0_seq2	1227	19081	377.411	791.702	74	3.15229	3.6283	218.202	TTTTTTTTTCGATGCCTTATTAAATTTATTGTTCGTCATTTTCAGAAGTTGACATGTGACATAACAGGAGTGACAAGGTGATCGTGTCGGTGAGACTTTGTATGACTCCTGCTGTCTCCAAGGTCTGTAATCACGCGGCAAAGTCTTCGGATATTGCACCGCGAGCCAATCAGTCAAGGTCGGCTACTTTTCCTTTGACCCTGACCTCACAGAGGCTCAACTTGGCCTTGGTGTTCACTCGGACGATGACATATCGCCCAGCAATGCCAGAGGCACACTTGAGGTCCAAGGTTCCGCCATCAGCAAGTTGGTCCTTGTGGGCACAAAGTGAGCCGCTCGGTTTGCTACCACTTTTTGGTTTTGTGTTTGAGACAATAACGTCAAAATCCTTCAGTGGAC…	sp|Q7SIC1|FUCL_ANGAN_Fucolectin_OS=Anguilla_anguilla_PE=1_SV=1	31.79	151	97	2	634	197	1	150	7e-14	73.2	GO:0001868,GO:0005509,GO:0005576,GO:0005576,GO:0007155,GO:0010185,GO:0030246,GO:0030246,GO:0042806,GO:0045088,GO:0046872	regulation of complement activation, lectin pathway,calcium ion binding,extracellular region,extracellular region,cell adhesion,regulation of cellular defense response,carbohydrate binding,carbohydrate binding,fucose binding,regulation of innate immune response,metal ion binding
comp10298_c0_seq2	2211	254	3.66572	5.84857	1	0.020856	0.0272099	214.943	GAAACTGAGAAATAATTTTTTTTTAAAAATAATCAATTTTCTTCACTTTGGTTGTGTGGCACTGTACAGTTCATTTTCACGAGGTCCCAGGTATTTTTGGTGTTCCCTTACGGCGTTTTTCGTGTGCTGAGTGGGAAACATAGCGTCACAGAGAAGAAGCCCAGGACCGGGATTCTTATTATTACTATTCTTATTTACCGGCCTGCTCTTGCCTGCTCAAATTATTCCCAAGGAGTAGAGACAGATCACCAGTTCCTTGTTGTAGCCTATGTTCGGCCCAGAGCGCTCAACCCGAAGAAAAAAAAAACAGAATGTGGAATCAGCTAGTTCCTCGCGGCATGAAGCTGATGGCGGGGCTCGTCTTCGGAGTTCTCTTGCTGATTGTCGCATATGGCAGCG…	sp|Q91XQ5|CHSTF_MOUSE_Carbohydrate_sulfotransferase_15_OS=Mus_musculus_GN=Chst15_PE=2_SV=1	26.43	401	207	10	756	1751	173	554	3e-30	129	GO:0000139,GO:0005794,GO:0008146,GO:0016020,GO:0016021,GO:0016740,GO:0019319,GO:0019319,GO:0050656,GO:0050656,GO:0050659,GO:0050659,GO:0050659	Golgi membrane,Golgi apparatus,sulfotransferase activity,membrane,integral component of membrane,transferase activity,hexose biosynthetic process,hexose biosynthetic process,3'-phosphoadenosine 5'-phosphosulfate binding,3'-phosphoadenosine 5'-phosphosulfate binding,N-acetylgalactosamine 4-sulfate 6-O-sulfotransferase activity,N-acetylgalactosamine 4-sulfate 6-O-sulfotransferase activity,N-acetylg…
comp10298_c0_seq1	2193	252	5.28324	5.85015	1	0.021492	0.0274332	213.25	GAAACTGAGAAATAATTTTTTTTTAAAAATAATCAATTTTCTTCACTTTGGTTGTGTGGCACTGTACAGTTCATTTTCACGAGGTCCCAGGTATTTTTGGTGTTCCCTTACGGCGTTTTTCGTGTGCTGAGTGGGAAACATAGCGTCACAGAGAAGAAGCCCAGGACCGGGATTCTTATTATTACTATTCTTATTTACCGGCCTGCTCTTGCCTGCTCAAATTATTCCCAAGGAGTAGAGACAGATCACCAGTTCCTTGTTGTAGCCTATGTTCGGCCCAGAGCGCTCAACCCGAAGAAAAAAAAAACAGAATGTGGAATCAGCTAGTTCCTCGCGGCATGAAGCTGATGGCGGGGCTCGTCTTCGGAGTTCTCTTGCTGATTGTCGCATATGGCAGCG…	sp|Q91XQ5|CHSTF_MOUSE_Carbohydrate_sulfotransferase_15_OS=Mus_musculus_GN=Chst15_PE=2_SV=1	26.43	401	207	10	738	1733	173	554	3e-30	129	GO:0000139,GO:0005794,GO:0008146,GO:0016020,GO:0016021,GO:0016740,GO:0019319,GO:0019319,GO:0050656,GO:0050656,GO:0050659,GO:0050659,GO:0050659	Golgi membrane,Golgi apparatus,sulfotransferase activity,membrane,integral component of membrane,transferase activity,hexose biosynthetic process,hexose biosynthetic process,3'-phosphoadenosine 5'-phosphosulfate binding,3'-phosphoadenosine 5'-phosphosulfate binding,N-acetylgalactosamine 4-sulfate 6-O-sulfotransferase activity,N-acetylgalactosamine 4-sulfate 6-O-sulfotransferase activity,N-acetylg…
comp40055_c0_seq1	6065	1719	16.1171	14.4295	7	0.079122	0.0694357	207.81	CCTTCGCGTTCCAGTTTGACGCGACGGGAGCTCACAACGTCACGGTGTGGGCGAACAACGAGCGGTCCTATCTTGTCCTCTTTGTCATCGCCTACGTGGAGCTTGCGATCAATTGTGATGTTGTGCCTGAGGTGGAGACTGACATCAGTGTGGACACCATCACGGACATGACTATTACATGCACGACCGGCACAAGTATTCTCATCTCCATTGACTACGGAGACGGCAACACGCAAGAGTATGGAGCCTTTGATACTCATTCTGATGTCACTGCCATAACATATGGTTACATCCAGATGGGAACGTACGTTACCACAGTCAACATCTCCAACGCGCTTGGCACCACGTCCTATACGCACACCATCATAGTCGGCATCCCGATTACCGAATTCTCAGTGG…	sp|P98161|PKD1_HUMAN_Polycystin-1_OS=Homo_sapiens_GN=PKD1_PE=1_SV=3	21.48	633	385	23	594	2387	911	1466	2e-11	73.9	GO:0001502,GO:0001568,GO:0001701,GO:0001701,GO:0001822,GO:0001822,GO:0001889,GO:0001892,GO:0001892,GO:0002133,GO:0002133,GO:0005262,GO:0005262,GO:0005515,GO:0005515,GO:0005515,GO:0005515,GO:0005515,GO:0005634,GO:0005634,GO:0005737,GO:0005737,GO:0005794,GO:0005886,GO:0005887,GO:0005929,GO:0005929,GO:0005929,GO:0005929,GO:0006611,GO:0006611,GO:0006807,GO:0006816,GO:0007050,GO:0007050,GO:0007156,GO:…	cartilage condensation,blood vessel development,in utero embryonic development,in utero embryonic development,kidney development,kidney development,liver development,embryonic placenta development,embryonic placenta development,polycystin complex,polycystin complex,calcium channel activity,calcium channel activity,protein binding,protein binding,protein binding,protein binding,protein binding,nuc…
comp32105_c0_seq6	469	718	111.438	77.9393	3	0.255781	0.384826	202.532	GGCGGCAATAGTTGTACCCACACCAACAACGAACAGAGTCCCTGGTGGGCCGTCGATCTTGGCGGATCCTATCACGTGATAGATCTGACCATTTACAACAGACTGGACTGCTGTTCTGATCGCCTGAAAGACTTTGACATCATTGTCACATCCAGTCAACCAACAACTCAGAATCCACCCAAGGCCTCGGACGGTCTCTGCCTTTATTACCCCGGTCAACCACAAGGTGTCCAAACCTTCAGATGTACCTCGGGGGGTATAGCGGGTCGCTACGTCGCCATCCGCCTCCGTGGAAAAAACCCACTGACCCTATGTGAGGTACAGATTAACGGAGTCAAGGCCCCGAACATCGCCCTGAAGAAGACCACGCTCCAGAGCAGTACACGTGCTGCCGGCGGC…	sp|Q9I926|FUCL6_ANGJA_Fucolectin-6_OS=Anguilla_japonica_PE=2_SV=1	38.05	113	63	4	10	348	81	186	8e-15	72.4	GO:0001868,GO:0005509,GO:0005576,GO:0005576,GO:0005615,GO:0007155,GO:0010185,GO:0030246,GO:0030246,GO:0042806,GO:0045088,GO:0046872	regulation of complement activation, lectin pathway,calcium ion binding,extracellular region,extracellular region,extracellular space,cell adhesion,regulation of cellular defense response,carbohydrate binding,carbohydrate binding,fucose binding,regulation of innate immune response,metal ion binding
comp33211_c0_seq2	855	22555	1757.16	1343.02	98	8.54653	6.89565	194.763	AGGAGATCTAGCATTTCCTGAGACACTCCAAGCAGACGACATTTGTTTAATTGTTTGTAGAGTTTGAGAAACGCCGACAGTTTCCTTAACAATGACGTTGACGATGAGGCTCGTGTTGGCCCTGGCACTGCTCGCGTGCATCGTGGCCGCCCAGACTGACGCAGACAAGCAGAAACGAGAGAGCGAGGGCGCGAAGGTCGAAGGCCAACAGAAGGTGAAACGCGAAGCCGCCAAGAAGGAGGGCCAAGACATGAAAAAGCGTGAGCACAATGGCGCCAAAGCGGAGGGCCAAGACAGAATGAAGCGTAAACTGAAGGCGAATCAGCAGATGGAAGGCCAAGAGAGGATGAGGCGTGATCCCCAGATGAACAAGGAGGCCATGGAGCGAATGCGACGTGA…	sp|Q10475|IF4G_SCHPO_Eukaryotic_translation_initiation_factor_4_gamma_OS=Schizosaccharomyces_pombe_(strain_972_/_ATCC_24843)_GN=tif471_PE=1_SV=1	30.05	183	104	8	143	658	537	706	7e-14	75.5	GO:0002183,GO:0003723,GO:0003723,GO:0003743,GO:0005198,GO:0005515,GO:0005737,GO:0005829,GO:0006412,GO:0006413,GO:0010494,GO:0042273,GO:0048471	cytoplasmic translational initiation,RNA binding,RNA binding,translation initiation factor activity,structural molecule activity,protein binding,cytoplasm,cytosol,translation,translational initiation,cytoplasmic stress granule,ribosomal large subunit biogenesis,perinuclear region of cytoplasm
comp40043_c0_seq4	1231	662	25.1449	27.3782	3	0.194678	0.146615	186.735	TGCCCTTAATTTGCAACAGTGGAGAACCATCGTCTTTCTGCCAGACATAACCATCAGCGAGAACTGTAGCGTTGACAGGTGTCCCTTTCTTTTTTCCAGTTCCTTGCTCCCTAACAATGCCGTTCCCCCGTTGGTTGAACGTGAAGACGGCTGCGTGCTTGTTTCTTGCTATGCCAAGTCCGAAATTCATCGCAACAAATCCCTTGCCGTTGAGCTTGGCTCTGATGTTAAACCTACAGTCGGAGTCCAAATCAGGGGTGTTGGTGAGCACCCTCTTTTCGTTGCTGAAACTTTGTGTGGAGTGGCTGCCGCTAAAGAGGGTCACCTCGTTGTTCAGATACAGTTTGCAGGAATTCTCGGTTTCACAAACTGGTCCAGAAAAGCCAATAGGACAATCGC…	sp|O57382|TLL2_XENLA_Tolloid-like_protein_2_OS=Xenopus_laevis_GN=tll2_PE=2_SV=1	31.76	318	162	12	1183	332	474	770	1e-34	141	GO:0004222,GO:0005509,GO:0005576,GO:0005576,GO:0006508,GO:0006508,GO:0007275,GO:0008233,GO:0008237,GO:0008237,GO:0008270,GO:0016787,GO:0030154,GO:0046872	metalloendopeptidase activity,calcium ion binding,extracellular region,extracellular region,proteolysis,proteolysis,multicellular organismal development,peptidase activity,metallopeptidase activity,metallopeptidase activity,zinc ion binding,hydrolase activity,cell differentiation,metal ion binding
comp41323_c0_seq1	5345	860	8.95645	8.19135	4	0.045686	0.0450223	181.94	GCCACCCATAAGTATAACATTAGTTCAAAATGTTCAGGTCATGATTCTGTCATACAATTTTTAAACAACAGTATAAAGACATCATAAATGTAAATATTGAGATTCAACTGATAAATATAACATCCACGAAAAAGTCCTGACAAAAATGAGATTCTTTATAGTTTCTTTGCCTTTCAAGTACCTCAAGCAATATCACGAGATTCAAAAATCAGTCTGAAATATTATAATCTGAAACTGACAATTATGGTTTTGGCACTTTAAGAATGCTTTGCAGAAGACTCTGGAGGACTGAGCTCGCGCTTTGATGTTTCGAGCTCATTGCTAGCTTTCTGAATGGCCTCGGCTGTGAGGGCCCTCTTCTGCTTGAGGTCCGAGAGTTCATCTCGGAGTTCAGTGAGT…	sp|Q07283|TRHY_HUMAN_Trichohyalin_OS=Homo_sapiens_GN=TCHH_PE=1_SV=2	20.73	955	592	23	4601	1965	546	1411	2e-23	113	GO:0005509,GO:0005509,GO:0005856,GO:0008150,GO:0031424,GO:0046872	calcium ion binding,calcium ion binding,cytoskeleton,biological_process,keratinization,metal ion binding
comp41790_c0_seq2	3112	838	9.51133	13.7091	4	0.016739	0.0773278	177.286	TTTTCTGGTTCAAGTTCTTTTGTGCTTCCTCCCTCGGTACAAAGCAGTGAATTAAGTCTATCAACCTCTATTTCTTCGAGCTTTAACTCTTTATCAAATGAAAATGAGACTTACGTTTGTGTTGAGTCTTCATGGGGAAGTTGGTCCGATTGGAGCTCCAGTGTCTGTGGAGAATCTTCTGTCAAGAGAACAAGAGAATGCTACCCTCCGAAATCTGTGTGCGAAGGCGGCGAAGCAGTGGAAACAGCCCCTTCTTCTCCTTCCGACTGTCTCTGTCGTGTGAGTCCTGTGCAGCTGGCGTCCTATGGAATCAACGTTTTCCGTGACATTTGGATAGAAAAGGATTCAGTGTCTGGATTGTCACATCCTGATGAAATTGTTGTTCTGGGATCATACGTA…	sp|Q700K0|SSPO_RAT_SCO-spondin_OS=Rattus_norvegicus_GN=Sspo_PE=2_SV=1	31.86	339	204	14	541	1539	3959	4276	5e-40	166	GO:0005576,GO:0005615,GO:0005737,GO:0007155,GO:0007155	extracellular region,extracellular space,cytoplasm,cell adhesion,cell adhesion
comp40876_c1_seq4	1380	104408	1.3712	3851.76	504	0.289816	21.9719	175.304	CGTCTCCACCTTGTAGACGTCGTACTCCCCAATAATAGAGTCGAACATCGTGTACAGGTCGTTTAGCAGCTTGACCACCTCTAGAGGGGTACTCTTGGCCGACAGTTCTGTGAAGCCCACGATATCGCTGAAATAGATGGTGACGCAGCTGTACTGTTCTGGTTCGACGCTCTCTCCACGTTTGAGTTGTTCGGCTACAGGTTTTGGAAGCATCCTCAGTAACAAGGCTTCTGTCTTCTTCTTCTCCTCCAAGAGTTGAGTGGTTCTCTCTTCCACGATGGCCTCCAGGGTCGTGGCATATTTCTCCATCATGGCCAGCATGTTGTCGAATATGTTGGACCGAAGGCCCCGCTGCATGGGCTTGAGCCGAAAGCCGATGTACTTGAAGTCCGGTCGGAG…	sp|Q07553|GCY3E_DROME_Guanylate_cyclase_32E_OS=Drosophila_melanogaster_GN=Gyc32E_PE=1_SV=4	59.52	168	66	1	498	1	752	919	1e-43	169	GO:0000166,GO:0004383,GO:0004383,GO:0004383,GO:0004872,GO:0005524,GO:0005525,GO:0005887,GO:0006182,GO:0006182,GO:0009190,GO:0016020,GO:0016020,GO:0016021,GO:0016772,GO:0016829,GO:0016849,GO:0035556,GO:0004672,GO:0006468	nucleotide binding,guanylate cyclase activity,guanylate cyclase activity,guanylate cyclase activity,receptor activity,ATP binding,GTP binding,integral component of plasma membrane,cGMP biosynthetic process,cGMP biosynthetic process,cyclic nucleotide biosynthetic process,membrane,membrane,integral component of membrane,transferase activity, transferring phosphorus-containing groups,lyase activity,…
comp35643_c0_seq1	2591	1236	14.8302	24.286	6	0	0.139315	174.324	GAACAGACGTAGGCCTACAGTAGGGCTGTACGCCCACACGTTCTAGATACATTGCGCATGTTGTGTTATAAATAATCCAATCATTTTCGTGAAGTCCACATTAAATTTTGCCTCCTCTGAAGATCAACACTTCTTTGACGGCAGAAACATCCAACATGGCGAGGGCATTGCTCATGTTGCTTGGTGTCATTATCTTCGGAGCCTTGTTGGCTGAAGCATCTTCTTGTGGACTCAACTTGACAGATCAAACTGGAAGTTTCATCAGCCCAAATTACCCTTTTGGATATGAAAATGAAACACACTGTTCCTGGTTCATTACCACTGCACCTGGGACTTATATACACCTACGTCTCACACTCGGTCGTGATAACGACGAAGAATGCACTGAGGAAAGCGTAA…	sp|Q9TU53|CUBN_CANFA_Cubilin_OS=Canis_familiaris_GN=CUBN_PE=1_SV=1	28.98	666	416	22	222	2156	927	1556	2e-50	197	GO:0004872,GO:0005509,GO:0005764,GO:0005765,GO:0005768,GO:0006629,GO:0006810,GO:0006898,GO:0008202,GO:0008203,GO:0010008,GO:0015031,GO:0016020,GO:0016020,GO:0031419,GO:0046872	receptor activity,calcium ion binding,lysosome,lysosomal membrane,endosome,lipid metabolic process,transport,receptor-mediated endocytosis,steroid metabolic process,cholesterol metabolic process,endosome membrane,protein transport,membrane,membrane,cobalamin binding,metal ion binding
comp32202_c0_seq1	1340	6403	274.022	243.267	34	1.75891	1.52647	159.365	AGCGGACAGACGAACGAACGACTCCTGAATCACGTTGCAGAAGAAAATGAAGTTGCTCTTGGTGGGTCTTCTAGCCGTGACTGCCCAGCTCCACTGGGCGGCGGCCGTTTGCGACAAAAAATGTGACGGCGACGGCTGTGACCTAGAAGCATGCTTTGGTCAAACCTTGGGCTTGTATAACCTTGCCCTGCAGAAGCCCACTCTCCAGAGCAGCCTGGGGTTCTATGGGGATTCTGTACGCTCCGTTGACGGTAACCCGTACCCTCTGTGGGCCGGCGCCAGCTGTTCCCATACAGCCCTCGACCAGAACGCCTGGTGGCTGGTAGATCTCCAGGCCAACGCCTTTGTCAGCGGGGTCACCATTGTCAACAGACAGGACTGCTGTGGGGACCGTACCAA…	sp|Q9I927|FUCL5_ANGJA_Fucolectin-5_OS=Anguilla_japonica_PE=2_SV=1	34.69	147	85	4	620	1045	42	182	6e-18	85.9	GO:0001868,GO:0005509,GO:0005576,GO:0005576,GO:0005615,GO:0007155,GO:0010185,GO:0030246,GO:0030246,GO:0042806,GO:0045088,GO:0046872	regulation of complement activation, lectin pathway,calcium ion binding,extracellular region,extracellular region,extracellular space,cell adhesion,regulation of cellular defense response,carbohydrate binding,carbohydrate binding,fucose binding,regulation of innate immune response,metal ion binding
comp39633_c0_seq2	914	2246	98.1007	125.103	12	0.81802	0.789861	158.386	TCCGGCCATGTCATAGCAAACGTCTTGTCCGAAAGTTGGAGGGTTCTTGTTGGTGACGTAAACGTAGAACGCGGACAATCGATTAGCACAGCAATCCCTTCTGTTGAAGAGCTTCACAGCCGCCACATTGTATAATGCTCCCAAATCCACCAGCCACCAGGGCTTGTCTTGTATATTGGTGTGGGTGCAACTGGCGCCTGCCCACACAGGATTTGTGTTACCGTCCACAGCTCTGTTCGAGTCGCCGCCAAAGGCAATACTGGACTGGTAGGTCTTCTTCTTCAAGGCAATGTTCTGCCACGGGATTGATACTCCACCTCCGATTTGAATCAACCCACCTCCCGAGGAAGACGCTGATGACTGGAAGACCTGCACCTCGGCAAAGCTCAAGAAGCCAGT…	sp|Q9I927|FUCL5_ANGJA_Fucolectin-5_OS=Anguilla_japonica_PE=2_SV=1	35.61	132	77	3	747	376	48	179	7e-16	77.8	GO:0001868,GO:0005509,GO:0005576,GO:0005576,GO:0005615,GO:0007155,GO:0010185,GO:0030246,GO:0030246,GO:0042806,GO:0045088,GO:0046872	regulation of complement activation, lectin pathway,calcium ion binding,extracellular region,extracellular region,extracellular space,cell adhesion,regulation of cellular defense response,carbohydrate binding,carbohydrate binding,fucose binding,regulation of innate immune response,metal ion binding
comp40876_c1_seq5	1214	138291	6695.06	5799.36	740	41.2212	36.6715	158.144	AGCAAGTTTTATTGACGGCCTAAGACAATGACATTGCTTGGCGCCTTGCCAGAGCGTCGGTAGCTCTTTTCACCGTCTTACTTCTCCAGAACTTTGAGGTTCATTTCGTGGCCGGCCTTGTCCTCCACGACCAGGTTGAGGTTGTAGTGCTCCACACCATGCCACATGCCCTTCACTGTGCACTGGCAACCTCTCACTTTGTGTCTCATCGTCATGGTGAATGGCAGATTATCAATCCTTCGCTTGGACATCATGGCTTTGCCTACACCGTGAGTGTTGGGTGGAGCAGTGACCTTGAAAGTGGCTGTGACACTCTTCTCAATAGTCTTCTCCTTGCCCCAAGTATGGTCGTAGCTGGCACCAATGGTGATAGTGTTTTCCGTCTCTCCTATTAATGGA…	sp|Q01528|HAAF_LIMPO_Hemagglutinin/amebocyte_aggregation_factor_OS=Limulus_polyphemus_PE=1_SV=1	36.36	165	95	4	1160	675	6	163	1e-26	108	GO:0005576,GO:0005576	extracellular region,extracellular region
comp41455_c0_seq4	3996	371	3.61274	4.72665	2	0.02091	0.0301106	156.976	TATGGACACACTTGGCGACACCCCTGTCACAGTGACTGAAGCTGCTACTGCGGATGTACAGGGAGGTCTGACAGCCGGGGGTGTAGACTCCATCACCGTCCAAGCAGCCACTGCCACCGTGACACTACCATCAGCCAGTTGTGAGGCAACCAACTGGCTATGTGTGACGGTGTCTCCTGGCACGAACGCTCTCTATGCAGACAGTAACACCACAAACAACGTGGCGTGCACGGATATCTCTGCTCTCAAAGTATGCGACCCAGATCCAACACCTGTTAACTTTACCTTGACCACCTCGGAAATCTACATCCAGACTGAGCAGACCACGGCGTCCTATGAAATCGACTTGGAAAACCACGCCTCTGGCCTGTCCGACCTCAGTACTGCAACGCCCCCCGA…	sp|Q9R0M0|CELR2_MOUSE_Cadherin_EGF_LAG_seven-pass_G-type_receptor_2_OS=Mus_musculus_GN=Celsr2_PE=1_SV=2	28.01	614	386	27	1442	3196	394	980	5e-35	150	GO:0001764,GO:0003341,GO:0004871,GO:0004888,GO:0004930,GO:0004930,GO:0005509,GO:0005515,GO:0005737,GO:0005886,GO:0005886,GO:0005886,GO:0005886,GO:0005886,GO:0006355,GO:0007155,GO:0007156,GO:0007156,GO:0007165,GO:0007166,GO:0007186,GO:0007186,GO:0007218,GO:0007275,GO:0016020,GO:0016020,GO:0016021,GO:0016021,GO:0016055,GO:0021591,GO:0021999,GO:0032880,GO:0032880,GO:0033326,GO:0042384,GO:0042384	neuron migration,cilium movement,signal transducer activity,transmembrane signaling receptor activity,G-protein coupled receptor activity,G-protein coupled receptor activity,calcium ion binding,protein binding,cytoplasm,plasma membrane,plasma membrane,plasma membrane,plasma membrane,plasma membrane,regulation of transcription, DNA-templated,cell adhesion,homophilic cell adhesion via plasma membra…
comp41790_c0_seq5	2716	859	2.95396	16.1016	5	0.077498	0.110753	145.383	TTTTCTGGTTCAAGTTCTTTTGTGCTTCCTCCCTCGGTACAAAGCAGTGAATTAAGTCTATCAACCTCTATTTCTTCGAGCTTTAACTCTTTATCAAATGAAAATGAGACTTACGTTTGTGTTGAGTCTTCATGGGGAAGTTGGTCCGATTGGAGCTCCAGTGTCTGTGGAGAATCTTCTGTCAAGAGAACAAGAGAATGCTACCCTCCGAAATCTGTGTGCGAAGGCGGCGAAGCAGTGGAAACAGCCCCTTCTTCTCCTTCCGACTGTCTCTGTCGTGTGAGTCCTGTGCAGCTGGCGTCCTATGGAATCAACGTTTTCCGTGACATTTGGATAGAAAAGGATTCAGTGTCTGGATTGTCACATCCTGATGAAATTGTTGTTCTGGGATCATACGTA…	sp|Q700K0|SSPO_RAT_SCO-spondin_OS=Rattus_norvegicus_GN=Sspo_PE=2_SV=1	31.86	339	204	14	541	1539	3959	4276	3e-40	166	GO:0005576,GO:0005615,GO:0005737,GO:0007155,GO:0007155	extracellular region,extracellular space,cytoplasm,cell adhesion,cell adhesion
comp40873_c0_seq1	2205	170	4.1503	3.92505	1	0.032453	0.0272839	143.859	CACACAACAGACCGTGCTGACAACTCTGAGTGACTTCTTCGGTGTGGGATATTGTGTCTGCGTCACCTGACTTATCGGGAGCCAGCCGAGTAGGTGCTTTCTGAAAAACTAGACGATTGCAAAATAGTTTGATGCAGACTTGGCCAAAATAGAAGACACCATCAAAATGTCCCGAGGCGACATCAAAGAGAAGCGTGATAAGCTTCAGGAGCTGGTGGGTAAAGATCCGGACATCAAAGTGGACACGTTCGTTAACTGGAGCAAGAACCAGAAGGAAGAGAACATGTTGGTGTGTAAGCCCAAGTCCTTAGAGGAGATCCAGGCCGTCGTCAAGGGATGTCGTCAGCTGGGGATCCGTGTCCGGGCTTGTGGATCTACACATTCCAGTACCCTGTACAA…	sp|P58710|GGLO_MOUSE_L-gulonolactone_oxidase_OS=Mus_musculus_GN=Gulo_PE=1_SV=3	28.09	235	138	6	248	925	10	222	2e-12	73.9	GO:0003824,GO:0003885,GO:0005783,GO:0005789,GO:0008762,GO:0009058,GO:0016020,GO:0016020,GO:0016021,GO:0016491,GO:0016491,GO:0016614,GO:0016899,GO:0019853,GO:0019853,GO:0019853,GO:0031090,GO:0043231,GO:0050105,GO:0050105,GO:0050105,GO:0050660,GO:0050660,GO:0055114,GO:0055114	catalytic activity,D-arabinono-1,4-lactone oxidase activity,endoplasmic reticulum,endoplasmic reticulum membrane,UDP-N-acetylmuramate dehydrogenase activity,biosynthetic process,membrane,membrane,integral component of membrane,oxidoreductase activity,oxidoreductase activity,oxidoreductase activity, acting on CH-OH group of donors,oxidoreductase activity, acting on the CH-OH group of donors, oxyge…
comp11766_c0_seq1	2597	167	3.29282	3.27378	1	0.021894	0.0231656	141.321	AATAGACAAACTGCACTGCCATCATGGATATCATTTCAACGCATTCAAGGAATCAGTTTCGAAACAAGACCAGTGGGTTTTGTGAACTGCTAGTTGTTCTAGTCCTATTGGCGGGTCTTCAAAGCACAGTGTACGCTCAAGTCACGTCAGAGCTACGCGTGAACTCCGAAGCTTCCGGTCAGGCTTACAGCGCCTCTGTCGGCGAAACAGTGACGTTGAATTGCTCGTACAACCAGAACGCTTCCTTGGTGACATTCGAACGTAATGTGGCCGGCTCCTATGAGAACTTGACTCAATACCAGTATGGTTCAGGCTTGGTGTCAGGATTTGGTTCTTATGCGGGCGGTGCGATAACGGGCCAGTCAGCAGCAGATGACCTCAGTTACGAGATCACGTTGC…	sp|P10079|FBP1_STRPU_Fibropellin-1_OS=Strongylocentrotus_purpuratus_GN=EGF1_PE=1_SV=2	39.84	364	196	12	429	1505	578	923	1e-81	290	GO:0005509,GO:0005576,GO:0005578,GO:0005615,GO:0016023,GO:0031410,GO:0032579,GO:0033166	calcium ion binding,extracellular region,proteinaceous extracellular matrix,extracellular space,cytoplasmic membrane-bounded vesicle,cytoplasmic vesicle,apical lamina of hyaline layer,hyaline layer
comp39897_c1_seq1	2787	322	3.1644	5.88198	2	0	0.0431726	136.243	TTTATAGTTATAGTTATTTCTTGTCATGCTATATTCAGGTGATAAAAATTCAGTACTGTCGGTAGTGTCCGTCATTTTGTCTGTATAGAACGCAACGAAGAGCCAACAAGCTTGTTATTTAAGCGGATCTAAGATTTATAACAATTTATAAGTAGATCTAACTACAAGGATTAACTATATAACCCAACACCTTGCGTAACTTGGATGGACAATTATTGTGGCCCTAGATCGTTTCAATTCTAAGGGCAAGCCGCTTAAATTGGTTGTGTATTTATCGCAACTTAAGAACAACAACAATATTCGTGGATGAATTATATTAATCACCAACCCAATTAGACATAAGGAGATTAACTTCATAAAAGGACTGTGGCAAGCGTTAGCGTTAGCCAAGCGTTATGG…	sp|A7X413|LEC3_LIOPO_Lectoxin-Lio3_OS=Liophis_poecilogyrus_PE=2_SV=1	36.84	114	61	4	1209	1523	35	146	2e-11	68.2	GO:0005576,GO:0005576,GO:0030246,GO:0030246,GO:0046872	extracellular region,extracellular region,carbohydrate binding,carbohydrate binding,metal ion binding
comp41714_c0_seq9	918	63738	3876.74	3534.77	397	32.7681	26.0174	135.862	GGTAGATCGCTGGAGTGAGCAAGCAGCGAAATTCCGATCGGATGTTGAGACAAATAGACGAAAATGATTAGTTCACGTGACCAACGCATTGCGCAAAGACAACACGTGATTGGCCCACGTCTTTAACTGAGGCAAACACGGGTCCTTAAATAACAGCAAACCCGACTTAAAAGTCAACCCAGAGAGGCTGTTTCACAGAGGGTCTGACTGCAGAATCTGACAGAGTGCTTCGTGACGTCCACAGACAAGTTAGAAGTTGAAGGCAAGCCGTCGAGATGTTTGTTGCCGTGACTCTTGCCACAACACTCCTGGTGTGCCTGTCTGGCACCAGCGCCACTGACTGGCAGAACGATTGGGACAGTCATCTTTACTATGAGTGTGCCACGGGAGCCGCTATGA…	sp|Q01528|HAAF_LIMPO_Hemagglutinin/amebocyte_aggregation_factor_OS=Limulus_polyphemus_PE=1_SV=1	37.82	156	93	2	327	794	15	166	1e-29	115	GO:0005576,GO:0005576	extracellular region,extracellular region
comp37716_c0_seq4	1165	156	1.53626	6.81716	1	0.063535	0.0516404	132.012	GTGCCCGGATCTGCGGTTGTGTCTGCATCCGGGATAGTAGAGGATGTGTCCGGATCCGTCACTCCAGTGTCCTGATCATAATCAGGCACCAGGCTTGCGGATATGACGTTTCTCCACCATGTTTCTGGGGCGGTGGCGACAGTCGCTATGAAGTTGACATTCCCACTTGCTGTAGCTGGAGGTATCCAGACGAGCTCGGGGTTCGTCTTTTCTGTCGCGCTAGAGTGTGTGATGGCGGATCCTTCGACCCCACCACAAGCCAGAAGCTTCAGGTTGGAGTCTGATCCTGGATCTTGGAACGTCCCGATGATGTCGCCTTCTTCATTCCTGGCTTGGAGGATGATTCCCTGGAAGTTCGGACCACTGACCGTCACACGGACTTCCCTGCCAGCCGTGTAA…	sp|Q5MGQ0|DFP1_LONON_Putative_defense_protein_1_OS=Lonomia_obliqua_PE=2_SV=1	37.5	144	78	6	494	90	22	162	1e-17	83.6	GO:0002376,GO:0003674,GO:0005576,GO:0005576,GO:0005576,GO:0042742,GO:0042832,GO:0045087	immune system process,molecular_function,extracellular region,extracellular region,extracellular region,defense response to bacterium,defense response to protozoan,innate immune response
comp38678_c0_seq2	1529	156	1.86345	5.19424	1	1e-05	0.0393467	132.012	CCTTCCTTGGACGTCGCCGGCTTCTTGCAGCTGTCCGGGTCGTTGTCTGTGCTGTGGAATGCCGACTTGTGGGTGACTGTTGGCGGTGGAGACACTAGTCGCTTCGATCGGCAATCTTCGGTTTCGTCCGTGACCGAGATCTCCTCGTCAAGGTCCGAGTCGAAGTCTGAGCCGCTGGCCGGATGTCTCGGGGCGGCCATGACGTCACTGGACTCGGAAGACGTTCGGGGACGTCCGGTAGTTTCCGACGATTTCCGAGCCTCCTCTTCGCGCTTTTGCTTGCGCCACTTGGCCCGTCTGTTCTTGAACCAAACCTCGACTCGCTCCTCCTTGAGGTCGACCTTGATGGCTAACTCCTCCCTGAGCAGCACGTCGGGGTAGTGGGTCTTCTGGAAGGTC…	sp|P54366|GSC_DROME_Homeobox_protein_goosecoid_OS=Drosophila_melanogaster_GN=Gsc_PE=2_SV=1	65.05	103	32	1	563	255	253	351	4e-32	131	GO:0000122,GO:0001078,GO:0003677,GO:0003677,GO:0003677,GO:0005634,GO:0005634,GO:0005634,GO:0006355,GO:0007275,GO:0042803,GO:0043565,GO:0045892,GO:0046982	negative regulation of transcription from RNA polymerase II promoter,RNA polymerase II core promoter proximal region sequence-specific DNA binding transcription factor activity involved in negative regulation of transcription,DNA binding,DNA binding,DNA binding,nucleus,nucleus,nucleus,regulation of transcription, DNA-templated,multicellular organismal development,protein homodimerization activity…
comp32412_c0_seq3	954	309	13.7504	16.4898	2	0.053125	0.126124	130.743	AAAGTTGTCATGGGGACCAAACACGTTAGTGGGGATGACGGACGTAAACTTCCGGTTGTGTTGGCGGTTATAAGCGCTGTTCTGAACATCAATCATTCGCTTGGCGTAGGCGTATCCGAAGTTTGACACGTGAGGAGGTCCATTGTGTATCATGGTCTCGTCAATGGGGTAGGTGGTTTTGTCGGGGTAGATACAGGTGGACATACAGGACACGACCTTCTCAACACCCGACTCAAAGGCCACTTTGAGCACGTTGTCGTTAATCTTCAAGTTCAATCGCAGGAATTCCACGAGGTATTTGCTGTTGCGAAACATTCCGCCGACCATGGCAGCCAGGTGGATGACATGGGTGGGCCTAACGCGGTCAAACAGGGCTCTCGTCTGCTTCTCGTCTGTGAG…	sp|Q8K3X2|FCL_CRIGR_GDP-L-fucose_synthase_OS=Cricetulus_griseus_GN=TSTA3_PE=2_SV=1	71.84	174	49	0	522	1	7	180	2e-84	264	GO:0003824,GO:0003824,GO:0008152,GO:0016491,GO:0016853,GO:0042351,GO:0042351,GO:0050577,GO:0050577,GO:0050662,GO:0055114	catalytic activity,catalytic activity,metabolic process,oxidoreductase activity,isomerase activity,'de novo' GDP-L-fucose biosynthetic process,'de novo' GDP-L-fucose biosynthetic process,GDP-L-fucose synthase activity,GDP-L-fucose synthase activity,coenzyme binding,oxidation-reduction process
comp35614_c0_seq1	2876	153	3.55892	2.70837	1	0.026077	0.0209183	129.474	GGAGCATTATCTTGTATGCTTTGTAGTTTACAGAAAATAAGGATTTTTTGTCCTACATCTCCAACCAAGAAAATAAAATACATATTTTTAGTGTGTAGTCAAGTTTGTGACACAGTGGATGTGAATCACAGATCATATTTTATTCCAGTCCCTAGCATGAAACGACCCTGTAGACCTGCAAGTAGTGTAATTGAAACATATCGTTGGAGCAGATACGTGTGAAAAATTTCGTCCCTTCAACATGCACACTCCGCCAATTACTGTACATGTATAATTATTTGTTTAAAAGATCATTCTCTCGTGTTACTCGCAAAACTACAAGACTTTCAGAGTAAGAACAAGACACCAGTATAATTTGTACACAATACCTAAGAAAGCAAAGAACCTAGAATGTCTTAT…	sp|Q96SI1|KCD15_HUMAN_BTB/POZ_domain-containing_protein_KCTD15_OS=Homo_sapiens_GN=KCTD15_PE=1_SV=1	47.29	277	102	2	1753	959	20	264	3e-79	265	GO:0007275,GO:0051260	multicellular organismal development,protein homooligomerization
comp41714_c0_seq7	809	53955	306.868	3395.38	353	2.17016	26.2507	129.344	CGTGCAAATCGCAAACAGCACGTGGAGAACTCGGCGAAGTATCGGCAACAGTAAATCGATGATCGGGGACATGTAGCCAATGAGTTTGTCGCCGATGCAGTGGGACGCGTGATCGACGACAGAAAACGTCCACAGACAAGTTAGAAGTTGAAGGCAAGCCGTCGAGATGTTTGTTGCCGTGACTCTTGCCACAACACTCCTGGTGTGCCTGTCTGGCACCAGCGCCACTGACTGGCAGAACGATTGGGACAGTCATCTTTACTATGAGTGTGCCACGGGAGCCGCTATGACCAGGGTCCAAAGTTACCACGACAACCACAGAGAAGACAGAAGATGGGCTTTCGAGTGCCAATCAGTGTCTGCTCTTGCTGGCGGTGTGAACTGCGAATGGAAGAAACT…	sp|Q01528|HAAF_LIMPO_Hemagglutinin/amebocyte_aggregation_factor_OS=Limulus_polyphemus_PE=1_SV=1	37.82	156	93	2	218	685	15	166	7e-30	115	GO:0005576,GO:0005576	extracellular region,extracellular region
comp38292_c3_seq4	2593	303	5.08825	5.94901	2	0.027314	0.0464027	128.204	GCTACATGAACACAACAGGCTGAATAATAGCACCATGATGCAACGGTCAAGAAGCTTATTATATTAGTTTAGTGAATTCCATGTAGTGCATTTTTATTTTCAAGGATATTTTCAATTGCATTAATATTTTCTGTCGATTTTCTCTCTCTTGTCTTTGAAAATATCCTAAACCTTTTTCAAAGTGTGCCTGAACATTGTCAACATTCTGCACTCAAATTTCATCCAATTTGCTAATAACTCCACGTTGAATAATTAAAAACAAACTGCCTCAGTTAGTGTGTGCTATACATGTATTTCCGTTAATATTTATCAAAACTCGGGGTGAAACACACAACCGTCCTTTCGTTCAGAGACAAAAAAGGCCGGTGCAACGTTGGCAGCACAGTAACATCATCAAAG…	sp|Q2PC93|SSPO_CHICK_SCO-spondin_OS=Gallus_gallus_GN=SSPO_PE=2_SV=1	35.04	137	70	3	1886	2272	2852	2977	3e-18	94.7	GO:0005576,GO:0005615,GO:0007155,GO:0007155	extracellular region,extracellular space,cell adhesion,cell adhesion
comp41790_c0_seq6	2191	603	4.31029	14.0113	4	0.000213	0.109833	127.569	GACTGGGCCACGGACTGCGACATGGGCCACATCGACTGTGAGGACAGCTGTAAGTGTCTCCCGGGATATTTCCTGGACCACGACGGCGAGTGTCGGGAGGCGGCGGCCTGTGGCTGTGGCTATGACGGAGCGTTCTACGAGAGCGGGCCGGCCGACGTAGGAGATCCGTGCAAAGTCTGTACTTGTACCAACGGGACAATGCAGTGCGTTGACGTTGACTGTGCTGCCGAATGTCAGTGGACGGATTGGACAGAATTTAGCGAGTGTCCAGATACATCAGGGACCCAGGCTTTCCAAATAAGCTACAGATATCAGTACGACTCTCACCCCGCCCACTCCGCGACGGACCGCTGTGACGGGGTGGAGACCAGAGACAGACGCTGCGCCCCGTCAGTCCAA…	sp|Q700K0|SSPO_RAT_SCO-spondin_OS=Rattus_norvegicus_GN=Sspo_PE=2_SV=1	30.96	197	123	8	37	618	4090	4276	1e-19	98.6	GO:0005576,GO:0005615,GO:0005737,GO:0007155,GO:0007155	extracellular region,extracellular space,cytoplasm,cell adhesion,cell adhesion
comp41918_c1_seq12	3153	451	5.48094	7.28211	3	0.012747	0.0572417	127.217	GCTCTCTCTCTCTCTCTCTCTCCCCCTCCTTGTATCAGTCCCCTTGCTGGCACAAACTGTTCCGTTCAGTGCCAAGTGACTCCTGGTTTGGCAGCACGTCTTGTAATAACCTTTTCTTCGCTTCTGGTTCTTTCTTTCTCTCTGCAATTGATGGTGCCTTGACTCCGGGGGTGGATTCGATTGAGCCGGAGTCTTTCTCTTCTATCAGTGCGCTCGCTCTTTCTCGTTCTCTCTGGTTCTACGCTGGATCTTCCACGCCCTTAGGGGAGAATTATATCTTTCCACTCGAGCACTACTCAGAGTTTCTTGAGTCATCAGGCGCCCCTTTCTTATCACTAAATCCCTCCTTCTGGGCGCTTACTTAACCTAAGCCGTGGGAGATCGAAGGTCCACACCCTC…	sp|Q9NQ03|SCRT2_HUMAN_Transcriptional_repressor_scratch_2_OS=Homo_sapiens_GN=SCRT2_PE=2_SV=3	64.29	196	51	3	1770	1240	98	293	1e-77	262	GO:0000122,GO:0000122,GO:0000790,GO:0001078,GO:0003676,GO:0003677,GO:0005634,GO:0005634,GO:0005634,GO:0006351,GO:0006355,GO:0046872,GO:0046872,GO:1902042,GO:2001222	negative regulation of transcription from RNA polymerase II promoter,negative regulation of transcription from RNA polymerase II promoter,nuclear chromatin,RNA polymerase II core promoter proximal region sequence-specific DNA binding transcription factor activity involved in negative regulation of transcription,nucleic acid binding,DNA binding,nucleus,nucleus,nucleus,transcription, DNA-templated,…
comp32412_c0_seq1	838	294	2.60644	17.8611	2	0.05121	0.143582	124.396	AAAGTTGTCATGGGGACCAAACACGTTAGTGGGGATGACGGACGTAAACTTCCGGTTGTGTTGGCGGTTATAAGCGCTGTTCTGAACATCAATCATTCGCTTGGCGTAGGCGTATCCGAAGTTTGACACGTGAGGAGGTCCATTGTGTATCATGGTCTCGTCAATGGGGTAGGTGGTTTTGTCGGGGTAGATACAGGTGGACATACAGGACACGACCTTCTCAACACCCGACTCAAAGGCCACTTTGAGCACGTTGTCGTTAATCTTCAAGTTCAATCGCAGGAATTCCACGAGGTATTTGCTGTTGCGAAACATTCCGCCGACCATGGCAGCCAGGTGGATGACATGGGTGGGCCTAACGCGGTCAAACAGGGCTCTCGTCTGCTTCTCGTCTGTGAG…	sp|Q8K3X2|FCL_CRIGR_GDP-L-fucose_synthase_OS=Cricetulus_griseus_GN=TSTA3_PE=2_SV=1	71.84	174	49	0	522	1	7	180	5e-85	264	GO:0003824,GO:0003824,GO:0008152,GO:0016491,GO:0016853,GO:0042351,GO:0042351,GO:0050577,GO:0050577,GO:0050662,GO:0055114	catalytic activity,catalytic activity,metabolic process,oxidoreductase activity,isomerase activity,'de novo' GDP-L-fucose biosynthetic process,'de novo' GDP-L-fucose biosynthetic process,GDP-L-fucose synthase activity,GDP-L-fucose synthase activity,coenzyme binding,oxidation-reduction process
comp35126_c0_seq2	1496	146	0.46393	4.96851	1	0.043538	0.0402146	123.55	TCCATACTTCTGTCCACACCTTGTGTCCCATGTCGTTCGTTCCGTGGTCCCTAGCTCTAACTGGAAGCCCGCCGAGTCTACCCTACACCGGGGAGTGGGAGGCCTACAGTTGGCGGACGTGGCCGATGAGACGAGGCTGGTAGCATCTCGCCTGTGTGACACCGAGGGCCCAGAGAAGCCCGTGGTCACTCCCATATACAACAGTACAACGTACAAACTGACGTCTGTGGAACACTATCTGGACATCCTGAAAAAGGGAGGGTACTTTTACTCACGGCTGGGAAATCCCACCACATCGGCCGCGGAGGCTGCCTACAGCGCCATAGAAGGGGGCGCCGGAAGCATGCTGTGCAGTTCCGGTATGGCGGCCATAACGACGACTCTATTGGCTACTTTGAA…	sp|A2RM21|METC_LACLM_Cystathionine_beta-lyase_OS=Lactococcus_lactis_subsp._cremoris_(strain_MG1363)_GN=metC_PE=1_SV=1	44.2	371	193	7	182	1291	22	379	2e-90	288	GO:0003824,GO:0004121,GO:0005737,GO:0005737,GO:0008652,GO:0009086,GO:0016829,GO:0030170	catalytic activity,cystathionine beta-lyase activity,cytoplasm,cytoplasm,cellular amino acid biosynthetic process,methionine biosynthetic process,lyase activity,pyridoxal phosphate binding
comp32105_c0_seq2	557	2042	311.62	186.64	14	2.81532	1.51213	123.429	AATATGTGGAACGGCAACAGTTGTACTCACACCAACAACGAAAAGAGTCCCTGGTGGGCCGTTGATCTAGAACAACGTTCTGTGATTTCCTCTGTGACACTCTACAACAGGAAAGATTGCTGTTCCGATCGCCTATCGAATTTCTACGTAAGTGTATGGGACTCTGCTCCCAGTAACGCTTCTCCCCCCGAGTTTGGAAAGAATGTATGCGCCTATCAGAAAGGACAGCAACCAAACCTCGTGCAAAACTACAAGTGCAGCAAACCCATGCCAGGGCGCTACGTCACCGTTCGACTGACTGGCACCAACGCTCTGACCTTGTGCGAGGTGCAGGTCTATGCAGAAAAATGTGGCTAACGCTCACTGAGACAGGACCAGAGGAGCGCTTTTCATGATGAC…	sp|Q9I931|FUCL1_ANGJA_Fucolectin-1_OS=Anguilla_japonica_PE=2_SV=1	40.74	108	60	1	19	342	70	173	1e-20	89	GO:0001868,GO:0005509,GO:0005576,GO:0005615,GO:0005615,GO:0007155,GO:0010185,GO:0030246,GO:0030246,GO:0042806,GO:0045088,GO:0046872	regulation of complement activation, lectin pathway,calcium ion binding,extracellular region,extracellular space,extracellular space,cell adhesion,regulation of cellular defense response,carbohydrate binding,carbohydrate binding,fucose binding,regulation of innate immune response,metal ion binding
comp33463_c0_seq1	605	436	75.7315	36.689	3	0.728376	0.298319	122.986	GGTGATTACGCCATAACCTCACACACAGAGACAGAATCAGAAACCCGATCTATCAACATCTATCGCCGTTTGCGACGCGTTGCCTAATTGATCAAAAGATGTCCAAAGTACCTGGAGGGTGGTCAGACCCCAAGCCTGCAGATAACCAGTTTCAGCAAATATGCGATCAGATTTGTCCAGTTGCCCACAGCTACCGCTCCCAAACTGTGGCCGGAACCAACTACTATATTGCCAAAATATACATTGGGGAGAATGAATTCTTTCATGTGAAGATCCATCAACCGTTGCCCGGAAAAGGAAAGCCTAACCTGGTGGCCGTCCAAGGAGGAAAAACAATCGATGATGAACTCACTATCTTTTGACTTCAACCAGCGACTGATTTCCAACAACCACTTTTGA…	sp|P35479|CPI1_PIG_Leukocyte_cysteine_proteinase_inhibitor_1_OS=Sus_scrofa_PE=1_SV=1	39.58	96	43	3	114	359	9	103	1e-13	68.2	GO:0004866,GO:0004869,GO:0004869,GO:0005622,GO:0005737,GO:0005737,GO:0010466,GO:0010951,GO:0010951,GO:0010951,GO:0030414	endopeptidase inhibitor activity,cysteine-type endopeptidase inhibitor activity,cysteine-type endopeptidase inhibitor activity,intracellular,cytoplasm,cytoplasm,negative regulation of peptidase activity,negative regulation of endopeptidase activity,negative regulation of endopeptidase activity,negative regulation of endopeptidase activity,peptidase inhibitor activity
comp38292_c3_seq3	2227	285	1.90716	6.51523	2	0.03092	0.0540288	120.588	GCTACATGAACACAACAGGCTGAATAATAGCACCATGATGCAACGAGACAAAAAGGGAATGCAATTGTAGCAGAGAAGTTGACCTCATCACTGCTTACGAAATGGTGCACAGCTTCTGACAGGACAAGACAGGACATGAGAAGACAGGGCAGAAGAGGGCAAAGGATTGAAGGAATTACATCGAACAAACTCAATCTTTTGACAAAGTTATTCAAAACATAATTGATTAACATGACTTTGGTTGAGAGGATCTTCACCAGCTGTGTTGTGGTGGCCTGTTATCAAGGTTGCAGTGCCGTCGAGCTGAACTGGGTGGAATGGCCGCCTGTACCGGGCAAATACATGGCTGTCTCTGTCCAGGGCGACACCTTCGATAACGCCATGGCTCAGTGTTCAGCT…	sp|Q2PC93|SSPO_CHICK_SCO-spondin_OS=Gallus_gallus_GN=SSPO_PE=2_SV=1	35.04	137	70	3	1520	1906	2852	2977	2e-18	94.7	GO:0005576,GO:0005615,GO:0007155,GO:0007155	extracellular region,extracellular space,cell adhesion,cell adhesion
comp39815_c0_seq9	1193	550	29.8165	23.4708	4	0.15754	0.201714	116.357	TTTTTTTTTTTGGAAGGAACAAATCATTTTATTGAAGTTTCATTAAAACACAATTCAATTTCCACAACTTAACTTTCAAAATTTACTTCCTGAAAGTTCGACATAAATCAGATGTCTAAATGTTTCATTTTTTTCCATACAGACAATAGCGTCTTTGCATTAATGAGTAACAATTCTTCCTCGTGTCATTAGGCCATCATAACAACTGTACAAAGACGTTTGTTTTCTGGATCAAGGCATCAATTGGATGATTGGATGTTACACGTTTTGATTGCGTTCGTAGGTCTGAGGGTTGGCATGTAATATGTCATATCTTTCAGACATTCATAAAACAAAACATGGCACTGTGGGCTAGGTACAGTGGTAGGCTATGTTGGATACAAATAGAATTAATCACTT…	sp|Q01528|HAAF_LIMPO_Hemagglutinin/amebocyte_aggregation_factor_OS=Limulus_polyphemus_PE=1_SV=1	31.85	157	95	3	1021	566	20	169	7e-19	87.4	GO:0005576,GO:0005576	extracellular region,extracellular region
comp32412_c0_seq2	806	275	9.72455	17.3701	2	0.084535	0.149283	116.357	AAAGTTGTCATGGGGACCAAACACGTTAGTGGGGATGACGGACGTAAACTTCCGGTTGTGTTGGCGGTTATAAGCGCTGTTCTGAACATCAATCATTCGCTTGGCGTAGGCGTATCCGAAGTTTGACACGTGAGGAGGTCCATTGTGTATCATGGTCTCGTCAATGGGGTAGGTGGTTTTGTCGGGGTAGATACAGGTGGACATACAGGACACGACCTTCTCAACACCCGACTCAAAGGCCACTTTGAGCACGTTGTCGTTAATCTTCAAGTTCAATCGCAGGAATTCCACGAGGTATTTGCTGTTGCGAAACATTCCGCCGACCATGGCAGCCAGGTGGATGACATGGGTGGGCCTAACGCGGTCAAACAGGGCTCTCGTCTGCTTCTCGTCTGTGAG…	sp|Q8K3X2|FCL_CRIGR_GDP-L-fucose_synthase_OS=Cricetulus_griseus_GN=TSTA3_PE=2_SV=1	71.84	174	49	0	522	1	7	180	3e-85	264	GO:0003824,GO:0003824,GO:0008152,GO:0016491,GO:0016853,GO:0042351,GO:0042351,GO:0050577,GO:0050577,GO:0050662,GO:0055114	catalytic activity,catalytic activity,metabolic process,oxidoreductase activity,isomerase activity,'de novo' GDP-L-fucose biosynthetic process,'de novo' GDP-L-fucose biosynthetic process,GDP-L-fucose synthase activity,GDP-L-fucose synthase activity,coenzyme binding,oxidation-reduction process
comp39254_c0_seq1	3304	273	4.30926	4.20656	2	0.037341	0.0364171	115.511	AAGAATTGTCAACACACGCATCTGCTCACGGGCACACACACGCACACAGGCAGTGCCGAGAGACATAGGAAATAATCTATGTCAAAAACACACCGACAATAATAGTAGACACAGTCACAGAACCAACCAACGGGTGGATGGACGAATTAGAAGCTGTACATCTATCTACCTGTCGTGATATAATTACTCTATTTTAGTTATATACTGTACATCTAAGGGACAACGACCGATGTAGGATTCAAAGCAATCATCACTCGTCATATTAACACCAACTGTGACGATTCACTGGTGTGATACATAGATCTATCTACTTGGTTCTGCAGTCGGGGAAATACACACAAAAACATCCATCAGAACGCGATCAATGTGATGACAAGCGGAAGGATATTTTAGGCCAAG…	sp|Q13002|GRIK2_HUMAN_Glutamate_receptor,_ionotropic_kainate_2_OS=Homo_sapiens_GN=GRIK2_PE=1_SV=1	27.78	810	467	23	632	2938	87	819	3e-76	275	GO:0001662,GO:0004872,GO:0004970,GO:0004970,GO:0005216,GO:0005234,GO:0005234,GO:0005886,GO:0005886,GO:0005886,GO:0005886,GO:0005886,GO:0005886,GO:0005887,GO:0005887,GO:0006810,GO:0006810,GO:0006811,GO:0006811,GO:0006874,GO:0006886,GO:0007165,GO:0007215,GO:0007268,GO:0007268,GO:0007268,GO:0007268,GO:0007268,GO:0008066,GO:0008328,GO:0014069,GO:0015277,GO:0015277,GO:0015277,GO:0015277,GO:0016020,GO:…	behavioral fear response,receptor activity,ionotropic glutamate receptor activity,ionotropic glutamate receptor activity,ion channel activity,extracellular-glutamate-gated ion channel activity,extracellular-glutamate-gated ion channel activity,plasma membrane,plasma membrane,plasma membrane,plasma membrane,plasma membrane,plasma membrane,integral component of plasma membrane,integral component of…
comp11493_c0_seq1	2339	135	3.14794	2.93838	1	0.02534	0.0257208	114.241	GCTCTTCCGATCTGTACGAACCAGTTACAAACTGTCTTCTGGCACCATGAACATGGAAATGTCCTGTCATTGCACACTTTCAATCATGCCGTTTCCTATTCGTTTACCCTATTGTGCATTTTGCGTTTTCATGGCTTTTTTCAATATGGTTTCTCAATTACGGTTTGGACTATATAACATAATATCACAAAATCAGTGTTTGGCACAGCCCATCACTGTCAGAAATATAAGAATCAATCGACCTCATCGAGATGAAGGGATTTTGATAATCGACCTACAACATACGTGACTGATTTGGTCGTGTAGGCCTAATACAATTGTCATAAATTAACATACTAATTATTATTGTATTTATGTTGTCCTAAATCCACCAGTCGTCAGTGGCTCTCCACGAAGTAT…	sp|Q08890|IDS_MOUSE_Iduronate_2-sulfatase_OS=Mus_musculus_GN=Ids_PE=2_SV=3	34.55	550	263	18	1892	444	32	551	2e-81	276	GO:0003824,GO:0004423,GO:0005515,GO:0005764,GO:0005764,GO:0008152,GO:0008484,GO:0008484,GO:0016787,GO:0046872	catalytic activity,iduronate-2-sulfatase activity,protein binding,lysosome,lysosome,metabolic process,sulfuric ester hydrolase activity,sulfuric ester hydrolase activity,hydrolase activity,metal ion binding
comp25051_c0_seq3	948	6965	204.284	374.04	53	1.70793	3.36343	111.208	GGCCATCGAGGACAACCCCTGGTGGGCTGTCGACTTGGGCCAACTCACCAACGTCAAGGACGTCACAATCTACAACAGGAAGGATTGTTGTTCTAATCGTCTGAGTAACTTTGACGTAATGGTAACCAACAACAAGCCATCGACTAAGAACCCTCCCAAACCCACGGACGGTCTGTGTGCCGGACAGGACGGTCAGGCCAAGGACGTGGCCACCCTGACGTGTAAAGCCGGCACGGTCGGCCGTTACGTCGTCATCCGCCTGCGTGGGAAGAACTACCTGACGCTCTGTGAGGTCCAGGTGAATGGAGCAGCCGTAAACATCGCTCTGAACAAGGCCGCCTTCCAGAGTAGTGAGTACACTCCTGTGCCGGGTGTGGCAAAGAACGGCGTTGACGGGAT…	sp|Q9I926|FUCL6_ANGJA_Fucolectin-6_OS=Anguilla_japonica_PE=2_SV=1	35.25	122	73	2	377	742	65	180	4e-19	87	GO:0001868,GO:0005509,GO:0005576,GO:0005576,GO:0005615,GO:0007155,GO:0010185,GO:0030246,GO:0030246,GO:0042806,GO:0045088,GO:0046872	regulation of complement activation, lectin pathway,calcium ion binding,extracellular region,extracellular region,extracellular space,cell adhesion,regulation of cellular defense response,carbohydrate binding,carbohydrate binding,fucose binding,regulation of innate immune response,metal ion binding
